# Supplementary material for: Distributed genetic architecture across the hippocampal formation implies common neuropathology across brain disorders
Source: Nat Commun. 2022 Jun 15;13:3436. doi: 10.1038/s41467-022-31086-w (PMC9200849; doi:10.1038/s41467-022-31086-w)
Supplement: Supplementary file 4 — Supplementary Data 1-19 [file 41467_2022_31086_MOESM4_ESM.xlsx]

## Sheet: Index
Data	Contents
Supplementary Data 1	LD-score regression based genetic correlations between hippocampus volumes (univariate analysis)
Supplementary Data 2	Genetic loci associated with volumes of the hippocampal formation (multivariate GWAS; HIP)
Supplementary Data 3	Functional annotation of single nucleotide polymorphisms (SNPs) in linkage disequilibrium (r2 ≥ 0.6) with one of the independent significant SNPs for HIP
Supplementary Data 4	Mapping of significant HIP loci to genes
Supplementary Data 5	Genome-wide gene-based association analyses for HIP
Supplementary Data 6	Mapping of significant HIP loci to genes by all four strategies
Supplementary Data 7	MAGMA Gene-Set Analysis for HIP
Supplementary Data 8A	Gene Ontology gene-sets significantly associated with mapped genes for HIP
Supplementary Data 8B	Gene Ontology gene-sets significantly associated with the 87 common mapped genes for HIP
Supplementary Data 9	Overrepresented pathways in mapped genes for HIP
Supplementary Data 9B	Overrepresented pathways for the 87 common mapped genes for HIP
Supplementary Data 10	LD-score regression based genetic correlations between hippocampus volumes and eight brain disorders (univariate analysis)
Supplementary Data 11	Distinct genomic loci associated with Hippocampus (HIP) and migraine (MIG) at conjFDR<0.05
Supplementary Data 12	Distinct genomic loci associated with Hippocampus (HIP) and parkinson (PD) at conjFDR<0.05
Supplementary Data 13	Distinct genomic loci associated with Hippocampus (HIP) and alzheimer (AD) at conjFDR<0.05
Supplementary Data 14	Distinct genomic loci associated with Hippocampus (HIP) and ADHD at conjFDR<0.05
Supplementary Data 15	Distinct genomic loci associated with Hippocampus (HIP) and schizophrenia (SCZ) at conjFDR<0.05
Supplementary Data 16	Distinct genomic loci associated with Hippocampus (HIP) and bipolar disorder (BIP) at conjFDR<0.05
Supplementary Data 17	Distinct genomic loci associated with Hippocampus (HIP) and major depression (MD) at conjFDR<0.05
Supplementary Data 18	Distinct genomic loci associated with Hippocampus (HIP) and Autism Spectrum Disorder (ASD) at conjFDR<0.05
Supplementary Data 19	Genes mapped for each of the conjFDR<0.05 results for the different disorders.

## Sheet: SI-Data 1
Supplementary Data 1. LD-score regression based genetic correlations between hippocampus volumes (univariate analysis).
The table reports genetic correlations between each combination of volumes.
Volume1	Volume2	Rg	PVAL	Z	SE
CA1_body	CA1_head	0.5566	2.2014e-52	15.231	0.0365
CA1_body	CA3_body	0.8827	0	63.7978	0.0138
CA1_body	CA3_head	0.5909	1.8041e-75	18.3828	0.0321
CA1_body	CA4_body	0.8527	0	50.8721	0.0168
CA1_body	CA4_head	0.6574	4.5742e-121	23.3971	0.0281
CA1_body	fimbria	-0.1257	0.0322	-2.1423	0.0587
CA1_body	GC_ML_DG_body	0.8088	0	39.3403	0.0206
CA1_body	GC_ML_DG_head	0.6325	3.4435e-95	20.7003	0.0306
CA1_body	HATA	0.4268	4.0103e-19	8.9367	0.0478
CA1_body	hippocampal_fissure	0.5885	9.0461e-50	14.8324	0.0397
CA1_body	Hippocampal_tail	0.7215	5.6551e-147	25.8174	0.0279
CA1_body	molecular_layer_HP_body	0.8736	0	69.5106	0.0126
CA1_body	molecular_layer_HP_head	0.5741	5.1621e-60	16.3396	0.0351
CA1_body	parasubiculum	-0.034	0.5601	-0.5827	0.0584
CA1_body	presubiculum_body	0.0661	0.2424	1.169	0.0565
CA1_body	presubiculum_head	0.3267	2.2438e-10	6.3437	0.0515
CA1_body	subiculum_body	0.5022	5.1347e-36	12.5297	0.0401
CA1_body	subiculum_head	0.3837	2.3902e-16	8.2007	0.0468
CA1_body	Whole_hippocampus	0.7365	2.6406e-215	31.3182	0.0235
CA1_head	CA1_body	0.5566	2.2014e-52	15.231	0.0365
CA1_head	CA3_body	0.4934	4.6428e-32	11.7854	0.0419
CA1_head	CA3_head	0.6903	4.5117e-106	21.8748	0.0316
CA1_head	CA4_body	0.6649	2.2034e-93	20.4989	0.0324
CA1_head	CA4_head	0.8911	0	67.2956	0.0132
CA1_head	fimbria	0.4609	4.3605e-31	11.5952	0.0397
CA1_head	GC_ML_DG_body	0.7147	6.8994e-128	24.0579	0.0297
CA1_head	GC_ML_DG_head	0.9034	0	79.4514	0.0114
CA1_head	HATA	0.7595	7.0066e-180	28.5985	0.0266
CA1_head	hippocampal_fissure	0.5157	5.8227e-30	11.3711	0.0454
CA1_head	Hippocampal_tail	0.4827	6.1672e-34	12.1441	0.0397
CA1_head	molecular_layer_HP_body	0.7028	1.1402e-127	24.0371	0.0292
CA1_head	molecular_layer_HP_head	0.9871	0	538.196	0.0018
CA1_head	parasubiculum	0.2891	8.7202e-11	6.4876	0.0446
CA1_head	presubiculum_body	0.4466	1.5287e-21	9.533	0.0469
CA1_head	presubiculum_head	0.7729	2.9495e-255	34.1268	0.0226
CA1_head	subiculum_body	0.6489	2.7113e-87	19.8047	0.0328
CA1_head	subiculum_head	0.8315	0	51.1712	0.0163
CA1_head	Whole_hippocampus	0.9108	0	87.6703	0.0104
CA3_body	CA1_body	0.8827	0	63.7978	0.0138
CA3_body	CA1_head	0.4934	4.6428e-32	11.7854	0.0419
CA3_body	CA3_head	0.6534	8.7866e-124	23.6625	0.0276
CA3_body	CA4_body	0.8659	0	66.3505	0.0131
CA3_body	CA4_head	0.6465	8.0091e-103	21.5308	0.03
CA3_body	fimbria	-0.1741	0.0023	-3.0484	0.0571
CA3_body	GC_ML_DG_body	0.79	0	39.3413	0.0201
CA3_body	GC_ML_DG_head	0.6368	1.6453e-95	20.7358	0.0307
CA3_body	HATA	0.4157	4.0501e-19	8.9356	0.0465
CA3_body	hippocampal_fissure	0.5419	4.6025e-36	12.5384	0.0432
CA3_body	Hippocampal_tail	0.5753	9.0985e-64	16.8584	0.0341
CA3_body	molecular_layer_HP_body	0.7703	0	37.8888	0.0203
CA3_body	molecular_layer_HP_head	0.4933	4.0382e-32	11.7971	0.0418
CA3_body	parasubiculum	-0.0499	0.3593	-0.9168	0.0544
CA3_body	presubiculum_body	-0.1563	0.0033	-2.9339	0.0533
CA3_body	presubiculum_head	0.1829	0.0015	3.1726	0.0576
CA3_body	subiculum_body	0.3609	1.9657e-15	7.9435	0.0454
CA3_body	subiculum_head	0.25	3.2519e-06	4.6542	0.0537
CA3_body	Whole_hippocampus	0.6372	1.5801e-96	20.8483	0.0306
CA3_head	CA1_body	0.5909	1.8041e-75	18.3828	0.0321
CA3_head	CA1_head	0.6903	4.5117e-106	21.8748	0.0316
CA3_head	CA3_body	0.6534	8.7866e-124	23.6625	0.0276
CA3_head	CA4_body	0.655	2.5865e-103	21.5831	0.0303
CA3_head	CA4_head	0.9183	0	101.913	0.009
CA3_head	fimbria	0.2342	1.6934e-06	4.7869	0.0489
CA3_head	GC_ML_DG_body	0.6473	5.0872e-93	20.4581	0.0316
CA3_head	GC_ML_DG_head	0.9141	0	96.686	0.0095
CA3_head	HATA	0.7113	1.8104e-158	26.8216	0.0265
CA3_head	hippocampal_fissure	0.3319	9.1293e-09	5.7462	0.0578
CA3_head	Hippocampal_tail	0.2703	3.586e-08	5.5101	0.0491
CA3_head	molecular_layer_HP_body	0.5815	4.3535e-71	17.8271	0.0326
CA3_head	molecular_layer_HP_head	0.6776	1.4286e-98	21.0723	0.0322
CA3_head	parasubiculum	0.1303	0.0077	2.6634	0.0489
CA3_head	presubiculum_body	0.0741	0.1742	1.3589	0.0546
CA3_head	presubiculum_head	0.3583	2.2984e-12	7.0151	0.0511
CA3_head	subiculum_body	0.3727	3.3027e-16	8.1617	0.0457
CA3_head	subiculum_head	0.3099	2.7726e-09	5.9445	0.0521
CA3_head	Whole_hippocampus	0.6738	1.2954e-113	22.6533	0.0297
CA4_body	CA1_body	0.8527	0	50.8721	0.0168
CA4_body	CA1_head	0.6649	2.2034e-93	20.4989	0.0324
CA4_body	CA3_body	0.8659	0	66.3505	0.0131
CA4_body	CA3_head	0.655	2.5865e-103	21.5831	0.0303
CA4_body	CA4_head	0.7531	3.9306e-210	30.9359	0.0243
CA4_body	fimbria	0.0153	0.7962	0.2582	0.0591
CA4_body	GC_ML_DG_body	0.9844	0	483.959	0.002
CA4_body	GC_ML_DG_head	0.7343	1.678e-180	28.6484	0.0256
CA4_body	HATA	0.4962	2.7266e-28	11.0304	0.045
CA4_body	hippocampal_fissure	0.5936	4.9708e-45	14.081	0.0422
CA4_body	Hippocampal_tail	0.711	7.1711e-129	24.1517	0.0294
CA4_body	molecular_layer_HP_body	0.9297	0	111.751	0.0083
CA4_body	molecular_layer_HP_head	0.6865	2.8804e-111	22.4139	0.0306
CA4_body	parasubiculum	0.1529	0.0061	2.7408	0.0558
CA4_body	presubiculum_body	0.2505	1.7775e-06	4.7772	0.0524
CA4_body	presubiculum_head	0.4417	7.0864e-18	8.6135	0.0513
CA4_body	subiculum_body	0.7233	8.2004e-134	24.6175	0.0294
CA4_body	subiculum_head	0.4673	4.5043e-23	9.8921	0.0472
CA4_body	Whole_hippocampus	0.845	0	53.4615	0.0158
CA4_head	CA1_body	0.6574	4.5742e-121	23.3971	0.0281
CA4_head	CA1_head	0.8911	0	67.2956	0.0132
CA4_head	CA3_body	0.6465	8.0091e-103	21.5308	0.03
CA4_head	CA3_head	0.9183	0	101.913	0.009
CA4_head	CA4_body	0.7531	3.9306e-210	30.9359	0.0243
CA4_head	fimbria	0.3434	1.3621e-14	7.6999	0.0446
CA4_head	GC_ML_DG_body	0.7739	5.9095e-236	32.7999	0.0236
CA4_head	GC_ML_DG_head	0.9914	0	784.924	0.0013
CA4_head	HATA	0.7318	7.8113e-175	28.1897	0.026
CA4_head	hippocampal_fissure	0.4979	1.7738e-24	10.2108	0.0488
CA4_head	Hippocampal_tail	0.4371	1.2104e-24	10.2478	0.0427
CA4_head	molecular_layer_HP_body	0.7234	3.8098e-177	28.3777	0.0255
CA4_head	molecular_layer_HP_head	0.8901	0	68.5354	0.013
CA4_head	parasubiculum	0.2212	1.1737e-06	4.86	0.0455
CA4_head	presubiculum_body	0.2852	6.4504e-08	5.4058	0.0528
CA4_head	presubiculum_head	0.5951	2.7698e-58	16.0949	0.037
CA4_head	subiculum_body	0.5904	9.817e-64	16.8539	0.035
CA4_head	subiculum_head	0.5959	1.246e-62	16.703	0.0357
CA4_head	Whole_hippocampus	0.866	0	60.9584	0.0142
fimbria	CA1_body	-0.1257	0.0322	-2.1423	0.0587
fimbria	CA1_head	0.4609	4.3605e-31	11.5952	0.0397
fimbria	CA3_body	-0.1741	0.0023	-3.0484	0.0571
fimbria	CA3_head	0.2342	1.6934e-06	4.7869	0.0489
fimbria	CA4_body	0.0153	0.7962	0.2582	0.0591
fimbria	CA4_head	0.3434	1.3621e-14	7.6999	0.0446
fimbria	GC_ML_DG_body	0.1079	0.0592	1.8867	0.0572
fimbria	GC_ML_DG_head	0.3654	6.4448e-18	8.6244	0.0424
fimbria	HATA	0.4581	5.1727e-22	9.6448	0.0475
fimbria	hippocampal_fissure	-0.1133	0.049	-1.9685	0.0575
fimbria	Hippocampal_tail	0.0614	0.2111	1.2506	0.0491
fimbria	molecular_layer_HP_body	0.0951	0.0957	1.666	0.0571
fimbria	molecular_layer_HP_head	0.4514	1.7401e-29	11.2752	0.04
fimbria	parasubiculum	0.3853	1.0808e-13	7.4306	0.0519
fimbria	presubiculum_body	0.4134	1.5166e-21	9.5338	0.0434
fimbria	presubiculum_head	0.4451	6.9879e-21	9.3739	0.0475
fimbria	subiculum_body	0.3039	1.6912e-09	6.025	0.0504
fimbria	subiculum_head	0.3917	1.1737e-17	8.5555	0.0458
fimbria	Whole_hippocampus	0.3549	6.001e-15	7.8039	0.0455
GC_ML_DG_body	CA1_body	0.8088	0	39.3403	0.0206
GC_ML_DG_body	CA1_head	0.7147	6.8994e-128	24.0579	0.0297
GC_ML_DG_body	CA3_body	0.79	0	39.3413	0.0201
GC_ML_DG_body	CA3_head	0.6473	5.0872e-93	20.4581	0.0316
GC_ML_DG_body	CA4_body	0.9844	0	483.959	0.002
GC_ML_DG_body	CA4_head	0.7739	5.9095e-236	32.7999	0.0236
GC_ML_DG_body	fimbria	0.1079	0.0592	1.8867	0.0572
GC_ML_DG_body	GC_ML_DG_head	0.7541	1.6937e-198	30.0584	0.0251
GC_ML_DG_body	HATA	0.5204	6.3268e-31	11.5632	0.045
GC_ML_DG_body	hippocampal_fissure	0.5602	3.5609e-36	12.5587	0.0446
GC_ML_DG_body	Hippocampal_tail	0.7301	3.2929e-143	25.4799	0.0287
GC_ML_DG_body	molecular_layer_HP_body	0.9467	0	130.903	0.0072
GC_ML_DG_body	molecular_layer_HP_head	0.7435	4.595e-166	27.465	0.0271
GC_ML_DG_body	parasubiculum	0.2183	6.0248e-05	4.0118	0.0544
GC_ML_DG_body	presubiculum_body	0.3841	2.3232e-15	7.9227	0.0485
GC_ML_DG_body	presubiculum_head	0.5326	2.1695e-29	11.2558	0.0473
GC_ML_DG_body	subiculum_body	0.7927	1.0704e-289	36.3747	0.0218
GC_ML_DG_body	subiculum_head	0.5395	6.9503e-35	12.3214	0.0438
GC_ML_DG_body	Whole_hippocampus	0.891	0	71.5651	0.0124
GC_ML_DG_head	CA1_body	0.6325	3.4435e-95	20.7003	0.0306
GC_ML_DG_head	CA1_head	0.9034	0	79.4514	0.0114
GC_ML_DG_head	CA3_body	0.6368	1.6453e-95	20.7358	0.0307
GC_ML_DG_head	CA3_head	0.9141	0	96.686	0.0095
GC_ML_DG_head	CA4_body	0.7343	1.678e-180	28.6484	0.0256
GC_ML_DG_head	CA4_head	0.9914	0	784.924	0.0013
GC_ML_DG_head	fimbria	0.3654	6.4448e-18	8.6244	0.0424
GC_ML_DG_head	GC_ML_DG_body	0.7541	1.6937e-198	30.0584	0.0251
GC_ML_DG_head	HATA	0.7698	3.0759e-257	34.2602	0.0225
GC_ML_DG_head	hippocampal_fissure	0.4604	4.7594e-20	9.1693	0.0502
GC_ML_DG_head	Hippocampal_tail	0.4136	2.3478e-21	9.4883	0.0436
GC_ML_DG_head	molecular_layer_HP_body	0.7039	1.623e-147	25.8656	0.0272
GC_ML_DG_head	molecular_layer_HP_head	0.8904	0	72.3017	0.0123
GC_ML_DG_head	parasubiculum	0.1845	6.9904e-05	3.9766	0.0464
GC_ML_DG_head	presubiculum_body	0.255	1.2092e-06	4.8541	0.0525
GC_ML_DG_head	presubiculum_head	0.5684	3.7713e-50	14.891	0.0382
GC_ML_DG_head	subiculum_body	0.5564	1.1386e-53	15.4234	0.0361
GC_ML_DG_head	subiculum_head	0.5818	2.331e-59	16.2474	0.0358
GC_ML_DG_head	Whole_hippocampus	0.8523	0	56.8024	0.015
HATA	CA1_body	0.4268	4.0103e-19	8.9367	0.0478
HATA	CA1_head	0.7595	7.0066e-180	28.5985	0.0266
HATA	CA3_body	0.4157	4.0501e-19	8.9356	0.0465
HATA	CA3_head	0.7113	1.8104e-158	26.8216	0.0265
HATA	CA4_body	0.4962	2.7266e-28	11.0304	0.045
HATA	CA4_head	0.7318	7.8113e-175	28.1897	0.026
HATA	fimbria	0.4581	5.1727e-22	9.6448	0.0475
HATA	GC_ML_DG_body	0.5204	6.3268e-31	11.5632	0.045
HATA	GC_ML_DG_head	0.7698	3.0759e-257	34.2602	0.0225
HATA	hippocampal_fissure	0.2136	0.0003	3.6477	0.0586
HATA	Hippocampal_tail	0.3224	1.3093e-11	6.7676	0.0476
HATA	molecular_layer_HP_body	0.5178	6.6164e-32	11.7555	0.0441
HATA	molecular_layer_HP_head	0.7108	6.9808e-126	23.8656	0.0298
HATA	parasubiculum	0.289	1.9282e-07	5.2061	0.0555
HATA	presubiculum_body	0.3078	4.9113e-09	5.8501	0.0526
HATA	presubiculum_head	0.5304	3.3835e-30	11.4184	0.0465
HATA	subiculum_body	0.4284	1.8366e-18	8.7669	0.0489
HATA	subiculum_head	0.4734	7.5448e-26	10.5128	0.045
HATA	Whole_hippocampus	0.6884	2.7306e-103	21.5806	0.0319
hippocampal_fissure	CA1_body	0.5885	9.0461e-50	14.8324	0.0397
hippocampal_fissure	CA1_head	0.5157	5.8227e-30	11.3711	0.0454
hippocampal_fissure	CA3_body	0.5419	4.6025e-36	12.5384	0.0432
hippocampal_fissure	CA3_head	0.3319	9.1293e-09	5.7462	0.0578
hippocampal_fissure	CA4_body	0.5936	4.9708e-45	14.081	0.0422
hippocampal_fissure	CA4_head	0.4979	1.7738e-24	10.2108	0.0488
hippocampal_fissure	fimbria	-0.1133	0.049	-1.9685	0.0575
hippocampal_fissure	GC_ML_DG_body	0.5602	3.5609e-36	12.5587	0.0446
hippocampal_fissure	GC_ML_DG_head	0.4604	4.7594e-20	9.1693	0.0502
hippocampal_fissure	HATA	0.2136	0.0003	3.6477	0.0586
hippocampal_fissure	Hippocampal_tail	0.4935	3.6364e-32	11.806	0.0418
hippocampal_fissure	molecular_layer_HP_body	0.5196	2.9052e-35	12.3915	0.0419
hippocampal_fissure	molecular_layer_HP_head	0.5216	1.8428e-32	11.863	0.044
hippocampal_fissure	parasubiculum	0.0002	0.9976	0.0031	0.0585
hippocampal_fissure	presubiculum_body	0.0963	0.0606	1.8761	0.0513
hippocampal_fissure	presubiculum_head	0.3399	3.76e-12	6.9459	0.0489
hippocampal_fissure	subiculum_body	0.4352	2.6954e-16	8.1862	0.0532
hippocampal_fissure	subiculum_head	0.4923	1.9718e-30	11.4653	0.0429
hippocampal_fissure	Whole_hippocampus	0.5615	4.7423e-43	13.7552	0.0408
Hippocampal_tail	CA1_body	0.7215	5.6551e-147	25.8174	0.0279
Hippocampal_tail	CA1_head	0.4827	6.1672e-34	12.1441	0.0397
Hippocampal_tail	CA3_body	0.5753	9.0985e-64	16.8584	0.0341
Hippocampal_tail	CA3_head	0.2703	3.586e-08	5.5101	0.0491
Hippocampal_tail	CA4_body	0.711	7.1711e-129	24.1517	0.0294
Hippocampal_tail	CA4_head	0.4371	1.2104e-24	10.2478	0.0427
Hippocampal_tail	fimbria	0.0614	0.2111	1.2506	0.0491
Hippocampal_tail	GC_ML_DG_body	0.7301	3.2929e-143	25.4799	0.0287
Hippocampal_tail	GC_ML_DG_head	0.4136	2.3478e-21	9.4883	0.0436
Hippocampal_tail	HATA	0.3224	1.3093e-11	6.7676	0.0476
Hippocampal_tail	hippocampal_fissure	0.4935	3.6364e-32	11.806	0.0418
Hippocampal_tail	molecular_layer_HP_body	0.8113	0	40.7671	0.0199
Hippocampal_tail	molecular_layer_HP_head	0.5217	1.4604e-43	13.8401	0.0377
Hippocampal_tail	parasubiculum	0.1453	0.0098	2.5829	0.0563
Hippocampal_tail	presubiculum_body	0.4169	6.9156e-26	10.521	0.0396
Hippocampal_tail	presubiculum_head	0.446	3.6373e-23	9.9135	0.045
Hippocampal_tail	subiculum_body	0.6642	1.2067e-124	23.7461	0.028
Hippocampal_tail	subiculum_head	0.4705	2.3035e-29	11.2505	0.0418
Hippocampal_tail	Whole_hippocampus	0.7521	7.3007e-277	35.5536	0.0212
molecular_layer_HP_body	CA1_body	0.8736	0	69.5106	0.0126
molecular_layer_HP_body	CA1_head	0.7028	1.1402e-127	24.0371	0.0292
molecular_layer_HP_body	CA3_body	0.7703	0	37.8888	0.0203
molecular_layer_HP_body	CA3_head	0.5815	4.3535e-71	17.8271	0.0326
molecular_layer_HP_body	CA4_body	0.9297	0	111.751	0.0083
molecular_layer_HP_body	CA4_head	0.7234	3.8098e-177	28.3777	0.0255
molecular_layer_HP_body	fimbria	0.0951	0.0957	1.666	0.0571
molecular_layer_HP_body	GC_ML_DG_body	0.9467	0	130.903	0.0072
molecular_layer_HP_body	GC_ML_DG_head	0.7039	1.623e-147	25.8656	0.0272
molecular_layer_HP_body	HATA	0.5178	6.6164e-32	11.7555	0.0441
molecular_layer_HP_body	hippocampal_fissure	0.5196	2.9052e-35	12.3915	0.0419
molecular_layer_HP_body	Hippocampal_tail	0.8113	0	40.7671	0.0199
molecular_layer_HP_body	molecular_layer_HP_head	0.7446	5.462e-183	28.8474	0.0258
molecular_layer_HP_body	parasubiculum	0.185	0.0007	3.3971	0.0545
molecular_layer_HP_body	presubiculum_body	0.4511	1.5909e-24	10.2214	0.0441
molecular_layer_HP_body	presubiculum_head	0.5768	4.3187e-43	13.7619	0.0419
molecular_layer_HP_body	subiculum_body	0.7981	0	41.4647	0.0192
molecular_layer_HP_body	subiculum_head	0.5922	1.8035e-54	15.542	0.0381
molecular_layer_HP_body	Whole_hippocampus	0.9069	0	93.1254	0.0097
molecular_layer_HP_head	CA1_body	0.5741	5.1621e-60	16.3396	0.0351
molecular_layer_HP_head	CA1_head	0.9871	0	538.196	0.0018
molecular_layer_HP_head	CA3_body	0.4933	4.0382e-32	11.7971	0.0418
molecular_layer_HP_head	CA3_head	0.6776	1.4286e-98	21.0723	0.0322
molecular_layer_HP_head	CA4_body	0.6865	2.8804e-111	22.4139	0.0306
molecular_layer_HP_head	CA4_head	0.8901	0	68.5354	0.013
molecular_layer_HP_head	fimbria	0.4514	1.7401e-29	11.2752	0.04
molecular_layer_HP_head	GC_ML_DG_body	0.7435	4.595e-166	27.465	0.0271
molecular_layer_HP_head	GC_ML_DG_head	0.8904	0	72.3017	0.0123
molecular_layer_HP_head	HATA	0.7108	6.9808e-126	23.8656	0.0298
molecular_layer_HP_head	hippocampal_fissure	0.5216	1.8428e-32	11.863	0.044
molecular_layer_HP_head	Hippocampal_tail	0.5217	1.4604e-43	13.8401	0.0377
molecular_layer_HP_head	molecular_layer_HP_body	0.7446	5.462e-183	28.8474	0.0258
molecular_layer_HP_head	parasubiculum	0.348	4.4676e-16	8.1252	0.0428
molecular_layer_HP_head	presubiculum_body	0.5154	3.7396e-33	11.9958	0.043
molecular_layer_HP_head	presubiculum_head	0.828	0	47.5636	0.0174
molecular_layer_HP_head	subiculum_body	0.7055	1.4342e-135	24.7811	0.0285
molecular_layer_HP_head	subiculum_head	0.8748	0	72.6911	0.012
molecular_layer_HP_head	Whole_hippocampus	0.9371	0	124.119	0.0076
parasubiculum	CA1_body	-0.034	0.5601	-0.5827	0.0584
parasubiculum	CA1_head	0.2891	8.7202e-11	6.4876	0.0446
parasubiculum	CA3_body	-0.0499	0.3593	-0.9168	0.0544
parasubiculum	CA3_head	0.1303	0.0077	2.6634	0.0489
parasubiculum	CA4_body	0.1529	0.0061	2.7408	0.0558
parasubiculum	CA4_head	0.2212	1.1737e-06	4.86	0.0455
parasubiculum	fimbria	0.3853	1.0808e-13	7.4306	0.0519
parasubiculum	GC_ML_DG_body	0.2183	6.0248e-05	4.0118	0.0544
parasubiculum	GC_ML_DG_head	0.1845	6.9904e-05	3.9766	0.0464
parasubiculum	HATA	0.289	1.9282e-07	5.2061	0.0555
parasubiculum	hippocampal_fissure	0.0002	0.9976	0.0031	0.0585
parasubiculum	Hippocampal_tail	0.1453	0.0098	2.5829	0.0563
parasubiculum	molecular_layer_HP_body	0.185	0.0007	3.3971	0.0545
parasubiculum	molecular_layer_HP_head	0.348	4.4676e-16	8.1252	0.0428
parasubiculum	presubiculum_body	0.5255	1.3531e-40	13.3401	0.0394
parasubiculum	presubiculum_head	0.6851	3.5324e-103	21.5687	0.0318
parasubiculum	subiculum_body	0.4053	8.6936e-20	9.1042	0.0445
parasubiculum	subiculum_head	0.3902	5.3594e-16	8.1031	0.0482
parasubiculum	Whole_hippocampus	0.3515	2.1484e-15	7.9325	0.0443
presubiculum_body	CA1_body	0.0661	0.2424	1.169	0.0565
presubiculum_body	CA1_head	0.4466	1.5287e-21	9.533	0.0469
presubiculum_body	CA3_body	-0.1563	0.0033	-2.9339	0.0533
presubiculum_body	CA3_head	0.0741	0.1742	1.3589	0.0546
presubiculum_body	CA4_body	0.2505	1.7775e-06	4.7772	0.0524
presubiculum_body	CA4_head	0.2852	6.4504e-08	5.4058	0.0528
presubiculum_body	fimbria	0.4134	1.5166e-21	9.5338	0.0434
presubiculum_body	GC_ML_DG_body	0.3841	2.3232e-15	7.9227	0.0485
presubiculum_body	GC_ML_DG_head	0.255	1.2092e-06	4.8541	0.0525
presubiculum_body	HATA	0.3078	4.9113e-09	5.8501	0.0526
presubiculum_body	hippocampal_fissure	0.0963	0.0606	1.8761	0.0513
presubiculum_body	Hippocampal_tail	0.4169	6.9156e-26	10.521	0.0396
presubiculum_body	molecular_layer_HP_body	0.4511	1.5909e-24	10.2214	0.0441
presubiculum_body	molecular_layer_HP_head	0.5154	3.7396e-33	11.9958	0.043
presubiculum_body	parasubiculum	0.5255	1.3531e-40	13.3401	0.0394
presubiculum_body	presubiculum_head	0.7625	3.0192e-164	27.3124	0.0279
presubiculum_body	subiculum_body	0.7181	1.5215e-126	23.9292	0.03
presubiculum_body	subiculum_head	0.606	1.7648e-56	15.8357	0.0383
presubiculum_body	Whole_hippocampus	0.5532	3.6351e-48	14.5824	0.0379
presubiculum_head	CA1_body	0.3267	2.2438e-10	6.3437	0.0515
presubiculum_head	CA1_head	0.7729	2.9495e-255	34.1268	0.0226
presubiculum_head	CA3_body	0.1829	0.0015	3.1726	0.0576
presubiculum_head	CA3_head	0.3583	2.2984e-12	7.0151	0.0511
presubiculum_head	CA4_body	0.4417	7.0864e-18	8.6135	0.0513
presubiculum_head	CA4_head	0.5951	2.7698e-58	16.0949	0.037
presubiculum_head	fimbria	0.4451	6.9879e-21	9.3739	0.0475
presubiculum_head	GC_ML_DG_body	0.5326	2.1695e-29	11.2558	0.0473
presubiculum_head	GC_ML_DG_head	0.5684	3.7713e-50	14.891	0.0382
presubiculum_head	HATA	0.5304	3.3835e-30	11.4184	0.0465
presubiculum_head	hippocampal_fissure	0.3399	3.76e-12	6.9459	0.0489
presubiculum_head	Hippocampal_tail	0.446	3.6373e-23	9.9135	0.045
presubiculum_head	molecular_layer_HP_body	0.5768	4.3187e-43	13.7619	0.0419
presubiculum_head	molecular_layer_HP_head	0.828	0	47.5636	0.0174
presubiculum_head	parasubiculum	0.6851	3.5324e-103	21.5687	0.0318
presubiculum_head	presubiculum_body	0.7625	3.0192e-164	27.3124	0.0279
presubiculum_head	subiculum_body	0.6727	1.471e-72	18.0156	0.0373
presubiculum_head	subiculum_head	0.8737	0	57.3799	0.0152
presubiculum_head	Whole_hippocampus	0.7782	5.8961e-239	33.0097	0.0236
subiculum_body	CA1_body	0.5022	5.1347e-36	12.5297	0.0401
subiculum_body	CA1_head	0.6489	2.7113e-87	19.8047	0.0328
subiculum_body	CA3_body	0.3609	1.9657e-15	7.9435	0.0454
subiculum_body	CA3_head	0.3727	3.3027e-16	8.1617	0.0457
subiculum_body	CA4_body	0.7233	8.2004e-134	24.6175	0.0294
subiculum_body	CA4_head	0.5904	9.817e-64	16.8539	0.035
subiculum_body	fimbria	0.3039	1.6912e-09	6.025	0.0504
subiculum_body	GC_ML_DG_body	0.7927	1.0704e-289	36.3747	0.0218
subiculum_body	GC_ML_DG_head	0.5564	1.1386e-53	15.4234	0.0361
subiculum_body	HATA	0.4284	1.8366e-18	8.7669	0.0489
subiculum_body	hippocampal_fissure	0.4352	2.6954e-16	8.1862	0.0532
subiculum_body	Hippocampal_tail	0.6642	1.2067e-124	23.7461	0.028
subiculum_body	molecular_layer_HP_body	0.7981	0	41.4647	0.0192
subiculum_body	molecular_layer_HP_head	0.7055	1.4342e-135	24.7811	0.0285
subiculum_body	parasubiculum	0.4053	8.6936e-20	9.1042	0.0445
subiculum_body	presubiculum_body	0.7181	1.5215e-126	23.9292	0.03
subiculum_body	presubiculum_head	0.6727	1.471e-72	18.0156	0.0373
subiculum_body	subiculum_head	0.6687	2.9856e-89	20.0305	0.0334
subiculum_body	Whole_hippocampus	0.8222	0	50.0956	0.0164
subiculum_head	CA1_body	0.3837	2.3902e-16	8.2007	0.0468
subiculum_head	CA1_head	0.8315	0	51.1712	0.0163
subiculum_head	CA3_body	0.25	3.2519e-06	4.6542	0.0537
subiculum_head	CA3_head	0.3099	2.7726e-09	5.9445	0.0521
subiculum_head	CA4_body	0.4673	4.5043e-23	9.8921	0.0472
subiculum_head	CA4_head	0.5959	1.246e-62	16.703	0.0357
subiculum_head	fimbria	0.3917	1.1737e-17	8.5555	0.0458
subiculum_head	GC_ML_DG_body	0.5395	6.9503e-35	12.3214	0.0438
subiculum_head	GC_ML_DG_head	0.5818	2.331e-59	16.2474	0.0358
subiculum_head	HATA	0.4734	7.5448e-26	10.5128	0.045
subiculum_head	hippocampal_fissure	0.4923	1.9718e-30	11.4653	0.0429
subiculum_head	Hippocampal_tail	0.4705	2.3035e-29	11.2505	0.0418
subiculum_head	molecular_layer_HP_body	0.5922	1.8035e-54	15.542	0.0381
subiculum_head	molecular_layer_HP_head	0.8748	0	72.6911	0.012
subiculum_head	parasubiculum	0.3902	5.3594e-16	8.1031	0.0482
subiculum_head	presubiculum_body	0.606	1.7648e-56	15.8357	0.0383
subiculum_head	presubiculum_head	0.8737	0	57.3799	0.0152
subiculum_head	subiculum_body	0.6687	2.9856e-89	20.0305	0.0334
subiculum_head	Whole_hippocampus	0.7879	4.4032e-282	35.8898	0.022
Whole_hippocampus	CA1_body	0.7365	2.6406e-215	31.3182	0.0235
Whole_hippocampus	CA1_head	0.9108	0	87.6703	0.0104
Whole_hippocampus	CA3_body	0.6372	1.5801e-96	20.8483	0.0306
Whole_hippocampus	CA3_head	0.6738	1.2954e-113	22.6533	0.0297
Whole_hippocampus	CA4_body	0.845	0	53.4615	0.0158
Whole_hippocampus	CA4_head	0.866	0	60.9584	0.0142
Whole_hippocampus	fimbria	0.3549	6.001e-15	7.8039	0.0455
Whole_hippocampus	GC_ML_DG_body	0.891	0	71.5651	0.0124
Whole_hippocampus	GC_ML_DG_head	0.8523	0	56.8024	0.015
Whole_hippocampus	HATA	0.6884	2.7306e-103	21.5806	0.0319
Whole_hippocampus	hippocampal_fissure	0.5615	4.7423e-43	13.7552	0.0408
Whole_hippocampus	Hippocampal_tail	0.7521	7.3007e-277	35.5536	0.0212
Whole_hippocampus	molecular_layer_HP_body	0.9069	0	93.1254	0.0097
Whole_hippocampus	molecular_layer_HP_head	0.9371	0	124.119	0.0076
Whole_hippocampus	parasubiculum	0.3515	2.1484e-15	7.9325	0.0443
Whole_hippocampus	presubiculum_body	0.5532	3.6351e-48	14.5824	0.0379
Whole_hippocampus	presubiculum_head	0.7782	5.8961e-239	33.0097	0.0236
Whole_hippocampus	subiculum_body	0.8222	0	50.0956	0.0164
Whole_hippocampus	subiculum_head	0.7879	4.4032e-282	35.8898	0.022

## Sheet: SI-Data 2
Supplementary Data 2. Genetic loci associated with volumes of the hippocampal formation (multivariate GWAS; HIP)
Multivariate genome-wide associaton study (GWAS) in 30,5411 genotyped white British from the UK Biobank aged 45-82 years identified 177 genetic loci associated with hippocampus (two-sided P < 5e-8). The GWAS accounted for age, age squared, sex, scanning site, a proxy of image quality, intracranial volume and the first 20 genetic principal components to control for population stratification. We al…
GenomicLocus	rsID	Chromosome	Position	A2	A1	MAF	P-value	start	end	nSNPs	nIndSigSNPs	IndSigSNPs	nLeadSNPs	LeadSNPs	nearestGene	dist	func	CADD	RDB	minChrState	pos-Mapping	eqtl-Mapping	ci-Mapping	Novel_loci
1	rs60716918	1	6822935	A	T	0.4235	2.58934e-10	6794311	7013328	76	2	rs60716918;rs378930	1	rs60716918	CAMTA1	22448	intergenic	1.46	6	5	0	0	0	NOVEL
2	rs12408663	1	19968058	T	C	0.2316	3.66792e-09	19820158	19973920	53	1	rs12408663	1	rs12408663	MINOS1-NBL1:NBL1	00:00:00	intronic	5.768	5	1	1	0	0	NOVEL
3	rs309510	1	23285678	G	A	0.02783	4.63624e-08	23254439	23547246	4	1	rs309510	1	rs309510	LACTBL1	0	intronic	12.71	7	7	1	0	0	NOVEL
4	rs13374459	1	39571211	T	C	0.4105	1.4841e-08	39551488	40035928	146	2	rs13374459;rs16826069	1	rs13374459	MACF1	0	UTR5	14.87	4	1	1	0	0	NOVEL
5	rs61783218	1	46325608	C	T	0.07654	1.0204e-09	45956803	46587530	9	1	rs61783218	1	rs61783218	MAST2	0	intronic	1.797	6	5	1	1	0	NOVEL
6	rs6658111	1	47980916	T	G	0.3648	3.1026e-42	47710476	48001930	388	15	rs6658111;rs72688340;rs12118339;rs7544109;rs2821096;rs6588196;rs6673882;rs12080109;rs11211538;rs6675690;rs115405539;rs515146;rs12143164;rs59865928;rs513464	2	rs6658111;rs513464	RPL21P24	16902	intergenic	11.75	5	5	0	0	0	NA
7	rs11584472	1	51114503	T	C	0.4254	2.36784e-17	50825445	51526458	322	7	rs11584472;rs10493152;rs2048636;rs369598088;rs35311109;rs12034018;rs7550594	1	rs11584472	FAF1	0	intronic	2.242	7	5	1	1	0	NA
8	rs7546246	1	53738183	A	G	0.4026	8.77645e-24	53656293	53752640	85	4	rs7546246;rs10788954;rs35316080;rs1799821	1	rs7546246	LRP8	0	intronic	3.058	5	4	1	1	0	NOVEL
9	rs11206344	1	54852994	C	A	0.497	1.22184e-25	54818099	54918666	82	7	rs11206344;rs213487;rs926636;rs12746454;rs3855975;rs7553843;rs77965618	1	rs11206344	SSBP3	0	intronic	7.934	7	4	1	0	0	NOVEL
10	rs2819130	1	64231541	A	G	0.1799	7.37064e-12	64183430	64256018	153	2	rs2819130;rs11208285	1	rs2819130	ROR1	8151	intergenic	1.279	7	5	1	0	0	NOVEL
11	rs12732155	1	98450672	T	C	0.3509	8.29776e-11	98443881	98564736	9	1	rs12732155	1	rs12732155	MIR137HG	2883	intergenic	4.267	7	5	0	0	1	NOVEL
12	rs2494664	1	154057802	A	G	0.4632	5.90239e-15	153743317	154259275	359	10	rs2494664;rs11265123;rs10797058;rs4240871;rs7521837;rs4345834;rs10908475;rs10908512;rs11264763;rs1832582	1	rs2494664	NUP210L	0	intronic	2.564	6	9	1	1	1	NOVEL
13	rs11589479	1	155033308	G	A	0.1819	1.69366e-12	154848581	155800679	47	3	rs11589479;rs112559323;rs72702268	2	rs11589479;rs112559323	ADAM15	0	exonic	19.89	5	3	1	1	0	NOVEL
14	rs11265393	1	160398842	G	C	0.2008	5.53089e-15	160382872	160414093	8	2	rs11265393;rs11806185	1	rs11265393	VANGL2	373	downstream	1.657	4	2	1	1	0	NOVEL
15	rs12403158	1	179492065	A	G	0.04672	2.98681e-09	179307218	179497046	5	1	rs12403158	1	rs12403158	AXDND1	0	intronic	10.89	6	5	1	1	0	NOVEL
16	rs4403588	1	182980195	G	A	0.4672	6.89178e-15	182942202	183115341	418	2	rs4403588;rs12146099	1	rs4403588	LAMC1	12399	intergenic	2.534	6	5	0	1	0	NOVEL
17	rs11588790	1	208442003	G	A	0.3618	1.96395e-19	208262192	208507471	105	7	rs12069520;rs11586367;rs11588790;rs1537697;rs4844662;rs1620298;rs71515130	3	rs12069520;rs11586367;rs11588790	PLXNA2	24337	intergenic	4.892	5	2	0	0	0	NOVEL
18	rs1452628	1	215139887	A	T	0.3887	2.39736e-13	215134041	215153067	20	1	rs1452628	1	rs1452628	KCNK2	39230	intergenic	8.027	2b	2	0	0	0	NOVEL
19	rs5030754	1	220156729	C	T	0.09841	2.99066e-08	220120969	220381398	16	1	rs5030754	1	rs5030754	EPRS	0	exonic	19.56	NA	4	1	1	0	NOVEL
20	rs7523917	1	228287600	G	A	0.3101	3.81209e-09	228189855	228471379	173	1	rs7523917	1	rs7523917	ARF1	687	downstream	0.308	4	3	1	1	0	NOVEL
21	rs11096549	2	16607101	T	C	0.3141	6.59723e-09	16590965	16735432	223	3	rs11096549;rs34137698;rs1991585	1	rs11096549	FAM49A	123625	ncRNA_intronic	16.76	4	4	0	0	0	NOVEL
22	rs974967	2	37048275	G	T	0.3658	4.99285e-09	37047930	37254035	83	2	rs974967;rs1861435	1	rs974967	VIT	6339	intergenic	4.009	NA	5	1	0	0	NOVEL
23	rs6712499	2	37749249	G	C	0.2624	3.58812e-13	37687770	37811860	24	3	rs6712499;rs11677042;rs6708933	1	rs6712499	RNU6-1116P	86497	intergenic	0.224	1f	5	0	0	0	NOVEL
24	rs6740960	2	42181679	T	A	0.4831	1.29295e-15	42181679	42279967	6	3	rs6740960;rs12622648;rs12623480	1	rs6740960	C2orf91	272	upstream	17.73	2b	2	1	0	0	NOVEL
25	rs12476489	2	54793572	C	G	0.3628	1.65402e-08	54734249	54925874	65	1	rs12476489	1	rs12476489	SPTBN1	0	intronic	0.066	6	4	1	1	0	NOVEL
26	rs2110398	2	60500484	C	T	0.4394	6.90285e-13	60416214	60529903	133	3	rs2110398;rs7598252;rs10865316	1	rs2110398	AC007381.2	85866	intergenic	4.952	5	5	0	0	0	NOVEL
27	rs12466122	2	71961307	C	T	0.326	1.42762e-09	71951050	71995202	37	1	rs12466122	1	rs12466122	DYSF	47408	intergenic	0.134	7	5	0	0	0	NOVEL
28	rs732278	2	105473698	G	T	0.4245	1.32116e-49	105328429	105767040	233	15	rs7575379;rs62152757;rs1451533;rs3739155;rs6737943;rs10176834;rs1367175;rs6733501;rs754481;rs6739285;rs732278;rs57195032;rs62155005;rs9308882;rs13031437	4	rs7575379;rs6733501;rs732278;rs13031437	POU3F3	0	ncRNA_intronic	3.013	NA	1	1	1	1	NOVEL
29	rs3936142	2	134471302	A	G	0.33	1.38876e-11	134320098	134561145	57	4	rs4954068;rs3936142;rs4522658;rs1374401	2	rs4954068;rs3936142	RN7SKP93	117331	intergenic	5.128	NA	5	0	0	0	NOVEL
30	rs6432708	2	162891848	T	C	0.3668	7.27393e-45	161879784	162910403	365	13	rs62194185;rs1267082;rs1267059;rs1267052;rs2113480;rs1921674;rs6432708;rs12995983;rs6741949;rs4664446;rs1996266;rs4432469;rs7573951	3	rs62194185;rs1267052;rs6432708	DPP4	0	intronic	17.21	6	4	1	0	0	NA
31	rs35323141	2	181996558	C	G	0.325	4.56143e-08	181971237	182082693	37	1	rs35323141	1	rs35323141	AC104820.2	0	ncRNA_intronic	0.131	5	1	0	1	0	NOVEL
32	rs185726277	2	203904306	G	A	0.1272	1.2668e-11	203639395	204196618	283	1	rs185726277	1	rs185726277	NBEAL1	0	intronic	0.109	7	2	1	1	0	NOVEL
33	rs7608458	2	237713907	C	A	0.3091	2.01133e-12	237585368	237721142	62	3	rs2600761;rs7608458;rs1344765	2	rs2600761;rs7608458	RNU6-1051P	209939	intergenic	0.334	6	5	0	0	0	NOVEL
34	rs28829975	3	39510671	A	G	0.341	1.1477e-18	39472295	39587537	24	2	rs28829975;rs17756489	1	rs28829975	MOBP	0	intronic	0.729	7	1	1	1	0	NOVEL
35	rs3774628	3	48801840	T	C	0.339	3.10624e-14	48719638	50910004	559	7	rs3774628;rs4974078;rs11130181;rs11720964;rs6799186;rs11715304;rs111292574	2	rs3774628;rs11715304	PRKAR2A	0	intronic	3.386	NA	4	1	1	0	NOVEL
36	rs9875103	3	55553880	G	A	0.2137	1.94299e-20	55462097	55560144	39	6	rs9875103;rs62251464;rs815533;rs4955999;rs2056349;rs11916364	1	rs9875103	ERC2	0	intronic	5.046	6	5	1	0	0	NOVEL
37	rs9845373	3	56108410	G	C	0.1769	8.70679e-09	55993951	56155421	153	1	rs9845373	1	rs9845373	ERC2	0	intronic	0.415	6	14	1	0	0	NOVEL
38	rs9865484	3	64580653	T	C	0.4751	1.45548e-14	64543904	64625491	116	5	rs9865484;rs9864390;rs9985304;rs7645085;rs9311898	1	rs9865484	ADAMTS9	0	intronic	0.06	6	4	1	0	0	NOVEL
39	rs4558796	3	77075657	T	C	0.1779	3.84531e-12	77034462	77084262	17	1	rs4558796	1	rs4558796	ROBO2	0	intronic	1.252	6	5	1	0	0	NOVEL
40	rs16823443	3	114711353	G	A	0.1143	2.30001e-11	114694757	115048122	43	1	rs16823443	1	rs16823443	ZBTB20	0	intronic	0.695	7	5	1	0	0	NOVEL
41	rs9809852	3	138696439	C	T	0.4344	3.73001e-08	138696439	138696439	1	1	rs9809852	1	rs9809852	C3orf72	24145	intergenic	18.64	7	5	0	0	0	NOVEL
42	rs2861422	3	141724644	C	T	0.2704	1.60629e-10	141650610	141825598	87	1	rs2861422	1	rs2861422	TFDP2	0	intronic	3.544	6	4	1	0	0	NA
43	rs2279829	3	147106319	C	T	0.2087	5.73493e-13	147094819	147215419	50	2	rs2279829;rs73004622	1	rs2279829	ZIC4	0	UTR3	21.8	NA	2	1	1	0	NOVEL
44	rs62277091	3	156491956	G	T	0.0507	2.59512e-08	156338528	156702477	293	1	rs62277091	1	rs62277091	LINC00886	0	ncRNA_intronic	0.01	7	5	0	1	0	NOVEL
45	rs6785170	3	170991158	T	C	0.3072	4.56896e-08	170984808	171011103	23	1	rs6785170	1	rs6785170	TNIK	0	intronic	1.782	7	5	1	1	0	NOVEL
46	rs67744585	3	190670215	A	G	0.4006	1.36534e-65	190542268	190678743	257	9	rs34046773;rs13075089;rs7616662;rs9839311;rs61634624;rs12488471;rs67744585;rs9857121;rs12497975	4	rs34046773;rs13075089;rs7616662;rs67744585	GMNC	59996	intergenic	13.54	7	9	0	0	0	NOVEL
47	rs10933668	3	194470632	T	C	0.3072	3.87402e-09	194468413	194502841	15	1	rs10933668	1	rs10933668	AC090505.6	0	ncRNA_intronic	7.777	4	2	0	0	0	NOVEL
48	rs13150272	4	20121121	G	A	0.2724	1.06482e-16	20088468	20239195	224	5	rs13150272;rs13126919;rs6826653;rs4697144;rs1843363	1	rs13150272	SLIT2	133761	intergenic	17.03	7	13	0	0	0	NOVEL
49	rs4832783	4	38648406	G	C	0.3579	1.52917e-11	38591188	38718732	39	3	rs4832783;rs2242189;rs6531650	1	rs4832783	RP11-617D20.1	0	ncRNA_intronic	4.863	5	5	0	1	0	NOVEL
50	rs13141838	4	48808989	T	C	0.4722	1.53597e-08	48466781	48937377	178	1	rs13141838	1	rs13141838	OCIAD1	0	intronic	0.293	7	5	1	1	0	NOVEL
51	rs7699960	4	53735661	C	A	0.174	3.92933e-13	53415525	53757661	335	3	rs7699960;rs17051667;rs10032190	1	rs7699960	RASL11B	2660	intergenic	0.778	4	2	1	1	0	NOVEL
52	rs3775220	4	88014753	A	G	0.3688	4.99249e-11	87836652	88146201	79	3	rs3775220;rs2705619;rs388401	1	rs3775220	AFF1	0	intronic	3.882	NA	2	1	1	1	NOVEL
53	rs13107325	4	103188709	C	T	0.07952	1.69186e-31	102702364	103388441	32	6	rs13107325;rs34333163;rs230489;rs17199964;rs34592089;rs6855246	1	rs13107325	SLC39A8	0	exonic	23.1	5	4	1	0	0	NOVEL
54	rs231264	4	113372478	A	G	0.4891	1.30772e-10	113352628	113603675	140	3	rs231264;rs62314694;rs6848238	1	rs231264	TOX4P1	4601	intergenic	7.868	6	5	1	1	0	NOVEL
55	rs72921479	4	127583415	T	C	0.07654	1.03866e-09	127450408	127625476	44	1	rs72921479	1	rs72921479	RBM48P1	97483	intergenic	3.124	6	5	0	0	0	NOVEL
56	rs62348889	4	187384018	C	T	0.1481	8.51788e-12	187366735	187390722	37	1	rs62348889	1	rs62348889	F11-AS1	0	ncRNA_intronic	2.075	7	5	0	1	0	NOVEL
57	rs2125388	5	11924237	G	A	0.4215	5.85285e-13	11914800	12014277	106	3	rs2125388;rs12716087;rs1458483	1	rs2125388	CTNND2	20081	intergenic	0.829	7	9	0	0	0	NOVEL
58	rs961848	5	56040949	A	C	0.2356	8.62902e-33	55983585	56275927	385	9	rs961848;rs7708148;rs140923332;rs10051747;rs13188599;rs62356569;rs10039322;rs4700436;rs1035514	1	rs961848	MAP3K1	70451	intergenic	2.031	NA	5	0	1	0	NOVEL
59	rs897672	5	59996101	G	C	0.4334	6.35193e-09	59845963	60040636	148	1	rs897672	1	rs897672	DEPDC1B	83	upstream	7.797	4	1	1	1	0	NOVEL
60	rs1423642	5	66100540	A	C	0.3419	6.4385e-17	66024969	66179049	71	2	rs1423642;rs34257018	1	rs1423642	MAST4	0	intronic	8.346	7	5	1	0	0	NA
61	rs12187334	5	81842023	T	C	0.4016	5.56532e-17	81719522	81939371	163	7	rs12187334;rs34649203;rs35395638;rs13176223;rs71638209;rs4308460;rs35314484	1	rs12187334	ATP6AP1L	159226	ncRNA_exonic	1.648	5	7	0	0	0	NA
62	rs3852188	5	82858014	C	G	0.2078	4.10364e-27	82727859	82948216	106	7	rs13167610;rs3852188;rs34953090;rs13164259;rs76738717;rs309556;rs309587	2	rs13167610;rs3852188	VCAN:VCAN-AS1	00:00:00	ncRNA_exonic	6.475	5	4	1	0	0	NA
63	rs6865573	5	90806861	C	G	0.3062	3.25465e-29	90796839	91073986	206	6	rs6865573;rs4302620;rs2973832;rs1692437;rs2939244;rs10038441	1	rs6865573	RAB5CP2	34025	intergenic	3.521	6	5	0	0	0	NA
64	rs34384674	5	93486950	G	A	0.1392	1.60123e-14	92182752	93571190	478	12	rs888812;rs17082792;rs529074592;rs55736786;rs369272402;rs9314090;rs57369917;rs7442779;rs71639293;rs34384674;rs17083280;rs10214026	4	rs888812;rs529074592;rs55736786;rs34384674	KIAA0825	1720	intergenic	2.582	7	4	1	0	0	NA
65	rs2589386	5	124689693	G	C	0.4662	9.67626e-09	124627815	124746813	60	2	rs2589386;rs62374669	1	rs2589386	RN7SKP117	2868	intergenic	1.886	7	5	0	0	0	NOVEL
66	rs4705849	5	131559199	T	A	0.4294	9.43561e-10	131247790	131784393	103	1	rs4705849	1	rs4705849	P4HA2	0	intronic	0.26	5	2	1	1	0	NOVEL
67	rs352359	5	148663809	G	C	0.4036	7.38756e-12	148663072	148664771	7	1	rs352359	1	rs352359	AFAP1L1	0	intronic	7.023	5	2	1	1	0	NOVEL
68	rs2016409	5	151126324	T	G	0.2634	2.53855e-09	151111863	151323905	79	2	rs2016409;rs2915875	1	rs2016409	ATOX1	0	intronic	0.229	NA	4	1	1	0	NOVEL
69	rs6875678	5	167849675	A	G	0.3608	6.76616e-17	167808083	167863844	14	2	rs6875678;rs72828894	1	rs6875678	WWC1	0	intronic	3.186	4	4	1	0	0	NOVEL
70	rs62384000	5	170880624	G	T	0.2575	1.74169e-08	170878000	170885807	7	1	rs62384000	1	rs62384000	FGF18	0	intronic	3.958	4	2	1	0	0	NOVEL
71	rs11243143	6	7120457	A	G	0.3668	1.05974e-14	7056502	7222093	66	3	rs11243143;rs6597258;rs600190	1	rs11243143	RREB1	0	intronic	2.069	6	4	1	1	0	NOVEL
72	rs3800426	6	35009196	G	T	0.3787	4.71168e-09	34962060	35036872	25	1	rs3800426	1	rs3800426	ANKS1A	0	intronic	4.569	NA	4	1	1	0	NOVEL
73	rs943080	6	43826627	C	T	0.4851	9.5184e-15	43813586	43828582	9	2	rs943080;rs943079	1	rs943080	VEGFA	72402	intergenic	16.33	5	5	0	0	0	NOVEL
74	rs2790095	6	45439307	C	G	0.336	2.88668e-17	45407654	45527132	66	2	rs2790095;rs598953	1	rs2790095	RUNX2	0	intronic	0.058	7	4	1	1	0	NOVEL
75	rs3857614	6	56111822	G	A	0.4026	3.51525e-08	56105973	56149855	9	1	rs3857614	1	rs3857614	COL21A1	0	intronic	13.9	3a	1	1	1	0	NOVEL
76	rs142554558	6	147085026	C	A	0.0159	5.98605e-09	147034576	147226956	5	1	rs142554558	1	rs142554558	ADGB	0	intronic	11.14	7	5	1	0	0	NOVEL
77	rs9399619	6	148056480	T	G	0.4761	6.13915e-49	148021909	148178675	178	13	rs12210064;rs3861412;rs4122001;rs4121999;rs55647364;rs9485226;rs9322105;rs1358584;rs9399619;rs9403887;rs3908266;rs9386195;rs2097106	2	rs12210064;rs9399619	SAMD5	0	ncRNA_intronic	7.202	6	5	1	1	0	NA
78	rs6914319	6	150127440	G	A	0.3678	1.80476e-24	149831902	150246034	504	5	rs6914319;rs2095376;rs6557165;rs73006854;rs9689217	1	rs6914319	PCMT1	0	intronic	5.666	3a	4	1	1	0	NOVEL
79	rs6907316	6	150912873	G	A	0.4254	1.93393e-08	150912455	150916562	4	1	rs6907316	1	rs6907316	PLEKHG1	8125	intergenic	1.456	5	5	1	0	0	NOVEL
80	rs2260230	7	2822986	T	A	0.2903	1.34758e-12	2752152	2912928	182	2	rs2260230;rs6970963	1	rs2260230	GNA12	0	intronic	4.806	1f	4	1	1	0	NOVEL
81	rs13234969	7	12277438	T	C	0.3867	2.04634e-09	12247330	12285140	102	1	rs13234969	1	rs13234969	TMEM106B	0	UTR3	0.335	6	4	1	0	0	NOVEL
82	rs6461390	7	18910232	A	G	0.3857	5.60429e-09	18868031	18928503	50	1	rs6461390	1	rs6461390	HDAC9	0	intronic	0.645	6	5	1	0	0	NOVEL
83	rs1476944	7	19558261	A	G	0.341	1.08944e-08	19548842	19653149	234	1	rs1476944	1	rs1476944	TWISTNB	176823	ncRNA_intronic	1.898	NA	5	0	0	0	NOVEL
84	rs17160130	7	31445815	C	T	0.1272	6.14263e-25	31403891	31487803	26	3	rs17160130;rs75577638;rs17395751	1	rs17160130	NEUROD6	65306	intergenic	3.848	5	5	0	0	0	NOVEL
85	rs11766758	7	70056775	G	C	0.2674	4.16012e-09	70048785	70070023	28	2	rs11766758;rs254927	1	rs11766758	AUTS2	0	intronic	0.817	5	5	1	0	0	NOVEL
86	rs10155886	7	83692598	T	C	0.3847	1.25308e-09	83640062	83705871	15	1	rs10155886	1	rs10155886	SEMA3A	0	intronic	0.705	7	5	1	0	0	NOVEL
87	rs13230700	7	103815035	T	C	0.4751	3.60033e-09	103672960	103870219	100	1	rs13230700	1	rs13230700	ORC5	0	intronic	2.915	6	2	1	1	0	NOVEL
88	rs11761909	7	148883647	C	A	0.3897	1.68409e-10	148756738	148915050	168	2	rs11761909;rs6956736	1	rs11761909	ZNF398	3530	intergenic	0.038	6	5	1	1	0	NOVEL
89	rs6962499	7	155808233	C	G	0.2883	2.09867e-40	155797885	155822088	52	4	rs6962499;rs56123975;rs4716966;rs56094694	1	rs6962499	SHH	203265	intergenic	1.817	7	5	0	0	0	NOVEL
90	rs2980755	8	8363683	A	G	0.4642	1.05065e-14	8088230	11895484	1927	43	rs2980755;rs1522835;rs9987311;rs1109618;rs2409096;rs56367294;rs7844374;rs7839585;rs2953806;rs10111752;rs439989;rs2929453;rs66914826;rs376852830;rs2920992;rs2921075;rs615632;rs1605576;rs6601414;rs2952205;rs10105843;rs9329221;rs1986972;rs34259385;rs7815715;rs7002088;rs4841408;rs10107396;rs17734690;rs28714450;rs10108511;rs34876360;rs10102524;rs2898295;rs4841600;rs1908814;rs4841659;rs11250094;rs78448…	3	rs2980755;rs615632;rs10108511	RN7SL178P	76180	intergenic	4.378	4	5	0	1	0	NOVEL
91	rs1562330	8	27098436	C	T	0.3767	1.22687e-08	27098436	27119538	8	1	rs1562330	1	rs1562330	STMN4	0	intronic	1.449	NA	4	1	1	0	NOVEL
92	rs164671	8	28437614	G	A	0.3618	8.45586e-09	28355105	28451227	130	1	rs164671	1	rs164671	FZD3	5838	intergenic	1.516	6	5	1	1	0	NOVEL
93	rs629334	8	108972019	T	C	0.3449	1.56797e-08	108847459	109009951	62	1	rs629334	1	rs629334	RSPO2	0	intronic	2.536	7	4	1	1	0	NOVEL
94	rs12679749	8	116602459	C	T	0.4185	1.03402e-15	116409058	116645056	226	5	rs12679749;rs28447075;rs12543458;rs1022447;rs3808451	1	rs12679749	TRPS1	0	intronic	4.516	3a	4	1	1	0	NOVEL
95	rs62532199	8	120104433	C	T	0.2137	4.45254e-08	120099072	120186065	28	1	rs62532199	1	rs62532199	COLEC10	0	intronic	1.27	6	5	1	1	0	NOVEL
96	rs10097501	8	120616517	T	C	0.4682	1.25597e-13	120560395	120638194	60	4	rs10097501;rs6469835;rs2028849;rs12544233	1	rs10097501	ENPP2	0	intronic	1.643	7	5	1	0	0	NOVEL
97	rs399000	9	972163	G	C	0.4235	1.29025e-20	962305	989943	44	4	rs399000;rs56313240;rs279910;rs6477413	1	rs399000	DMRT1	3072	intergenic	0.279	2b	1	1	1	0	NOVEL
98	rs10758611	9	4362624	G	A	0.1332	7.62549e-17	4233334	4367237	10	3	rs72691856;rs10758611;rs115736071	2	rs72691856;rs10758611	GLIS3	14231	intergenic	12.91	7	5	0	0	0	NOVEL
99	rs10963403	9	18032972	C	T	0.3678	8.37318e-27	17996238	18109831	138	7	rs10963403;rs10756924;rs7041361;rs9298788;rs1329934;rs10963401;rs7036762	2	rs10963403;rs7036762	SH3GL2	235844	intergenic	0.5	5	5	0	1	0	NOVEL
100	rs679511	9	22435334	C	T	0.3857	9.94722e-11	22395038	22445662	18	1	rs679511	1	rs679511	DMRTA1	11505	intergenic	1.513	4	9	0	1	0	NOVEL
101	rs28457693	9	98217348	A	G	0.1123	1.24938e-15	98153936	98314415	160	6	rs28457693;rs28457763;rs28489106;rs182923402;rs16909981;rs16909856	1	rs28457693	PTCH1	0	intronic	1.758	5	4	1	0	0	NOVEL
102	rs12377835	9	102930257	C	A	0.1034	1.373e-12	102677589	103044299	221	1	rs12377835	1	rs12377835	INVS	0	intronic	8.628	3a	5	1	1	0	NOVEL
103	rs10817897	9	119245955	G	A	0.338	4.72875e-35	119138128	119486923	469	12	rs10817897;rs35109285;rs11792948;rs10983204;rs12682684;rs803926;rs10983162;rs1040851;rs10116835;rs10759852;rs62574199;rs4837566	2	rs10817897;rs10116835	ASTN2	0	intronic	0.596	5	5	1	1	0	NA
104	rs530875550	9	126669937	C	T	0.04076	2.85138e-12	126326884	126710744	105	2	rs17215761;rs530875550	2	rs17215761;rs530875550	DENND1A	0	intronic	2.406	NA	5	1	0	0	NOVEL
105	rs4128956	9	134818509	C	T	0.3837	2.8407e-08	134779936	134818509	5	1	rs4128956	1	rs4128956	MED27	0	intronic	14.24	NA	2	1	0	0	NOVEL
106	9:139980417_T_C	9	139980417	C	T	0.328	4.26753e-09	139963935	140008899	23	1	9:139980417_T_C	1	9:139980417_T_C	AL807752.1	389	upstream:downstream	9.149	4	1	1	1	1	NOVEL
107	rs74564096	10	33685898	G	A	0.2107	3.0718e-10	33669176	33689279	11	1	rs74564096	1	rs74564096	NRP1	60707	intergenic	0.004	5	9	0	0	0	NOVEL
108	rs34966945	10	44192996	T	C	0.1054	1.46381e-09	44128182	44303667	73	1	rs34966945	1	rs34966945	ZNF32-AS3	22844	intergenic	2.68	5	5	0	0	0	NOVEL
109	rs78086686	10	50310034	T	G	0.2127	2.7368e-15	50210710	50381231	191	6	rs78086686;rs12246766;rs34062275;rs61848153;rs2250349;rs61850683	1	rs78086686	VSTM4	0	intronic	0.315	6	5	1	0	0	NOVEL
110	rs10786679	10	104315667	G	A	0.2406	2.94547e-12	104222963	105165184	529	10	rs10786679;rs7899004;rs45516493;rs7917772;rs78014000;rs3736922;rs11591780;rs7902306;rs1004467;rs79780963	3	rs10786679;rs1004467;rs79780963	SUFU	0	intronic	4.305	4	2	1	1	1	NOVEL
111	rs10901814	10	126431281	C	G	0.4423	1.47737e-55	126266756	126566412	272	17	rs10901814;rs10901821;rs61872096;rs2559517;rs11245389;rs11245390;rs7907868;rs2247727;rs2683592;rs12767700;rs12359823;rs11245315;rs3740536;rs4962672;rs2061071;rs2272005;rs7894089	1	rs10901814	FAM53B	0	UTR5	21.1	4	1	1	1	0	NA
112	rs7940646	11	10669228	C	T	0.3002	2.28281e-12	10655623	10699750	34	3	rs7940646;rs10770131;rs12363520	1	rs7940646	MRVI1	0	intronic	5.409	2b	4	1	0	0	NOVEL
113	rs66716358	11	44330610	C	T	0.4682	2.33132e-14	44295329	44441404	47	4	rs66716358;rs879238;rs10082687;rs11037975	2	rs66716358;rs10082687	ALX4	0	intronic	0.032	4	5	1	0	0	NOVEL
114	rs75393320	11	47266471	G	C	0.1441	4.50882e-08	46949601	47564722	85	1	rs75393320	1	rs75393320	ACP2	0	UTR3	7.535	5	3	1	1	1	NOVEL
115	rs3814738	11	66060538	G	T	0.1809	3.9784e-09	65835931	66060538	125	1	rs3814738	1	rs3814738	TMEM151A	0	intronic	4.539	3a	1	1	1	1	NOVEL
116	rs321406	11	110951050	G	A	0.2952	1.8202e-11	110945055	111083785	186	5	rs321406;rs73003518;rs12794347;rs7936534;rs11827673	2	rs321406;rs12794347	RPS17P15	25220	intergenic	2.245	6	5	0	0	0	NOVEL
117	rs10774183	12	4005023	T	C	0.4016	8.91126e-15	4005023	4013260	7	1	rs10774183	1	rs10774183	PARP11	22414	ncRNA_intronic	3.945	5	2	0	0	0	NA
118	rs10846444	12	16973068	A	C	0.4095	2.73889e-09	16915325	17012930	52	1	rs10846444	1	rs10846444	EEF1A1P16	170535	intergenic	0.516	7	9	0	0	0	NOVEL
119	rs7953580	12	24169696	C	T	0.3419	3.23872e-09	24152783	24264053	65	2	rs7953580;rs12311849	1	rs7953580	SOX5	65729	intergenic	4.184	6	5	0	0	0	NOVEL
120	rs10843102	12	28272301	G	A	0.2932	6.6731e-10	28239898	28666593	480	1	rs10843102	1	rs10843102	CCDC91	13880	intergenic	5.508	6	5	0	1	0	NOVEL
121	rs10771942	12	32528488	G	A	0.4642	5.93604e-13	32459467	32586993	118	4	rs10771942;rs2728689;rs7487398;rs325429	1	rs10771942	BICD1	0	intronic	2.05	7	5	1	0	0	NOVEL
122	rs10878377	12	40720004	C	T	0.33	1.95974e-09	40660075	40787679	54	1	rs10878377	1	rs10878377	LRRK2	0	intronic	2.832	5	1	1	1	0	NOVEL
123	rs4768352	12	41794490	G	T	0.4245	1.20576e-14	41706974	41948196	399	6	rs4768352;rs1458160;rs11180993;rs4768340;rs4994591;rs1405553	1	rs4768352	PDZRN4	0	intronic	2.352	7	15	1	1	0	NOVEL
124	rs61921502	12	65832468	T	G	0.1382	4.94065645841e-324	65294050	66146520	562	38	rs7955439;rs17178006;rs1992227;rs117529438;rs686314;rs465760;rs269791;rs7967829;rs73131229;rs73117792;rs143615914;rs77050423;rs4762080;rs7316273;rs7963025;rs11175790;rs7978301;rs11175797;rs11175647;rs7294862;rs10878255;rs6581627;rs10878261;rs10878270;rs61921502;rs79487293;rs2256036;rs4536279;rs10784476;rs7975999;rs2030121;rs79623590;rs76997872;rs4762114;rs73129749;rs4762082;rs4536280;rs73129767	8	rs7955439;rs686314;rs73131229;rs143615914;rs4762080;rs61921502;rs4762114;rs73129767	MSRB3	0	intronic	13.85	5	4	1	1	0	NA
125	rs10506561	12	68739119	G	A	0.1809	4.45019e-08	68668446	68739119	13	1	rs10506561	1	rs10506561	RP11-81H14.2	0	ncRNA_intronic	0.778	6	5	0	0	0	NOVEL
126	rs34637382	12	96129647	A	T	0.2962	5.58912e-10	96127559	96161069	28	1	rs34637382	1	rs34637382	NTN4	0	intronic	0.62	7	4	1	1	0	NOVEL
127	rs12146713	12	106476805	T	C	0.09145	1.01872e-15	106443251	106510413	17	2	rs12146713;rs17038091	1	rs12146713	NUAK1	0	intronic	19.59	5	3	1	0	0	NOVEL
128	rs77956314	12	117323367	T	C	0.08847	4.94065645841e-324	117137071	117533214	329	26	rs2101869;rs2088237;rs2029856;rs7310216;rs4767452;rs10744884;rs7974323;rs10850719;rs4767457;rs4767462;rs903775;rs11068205;rs9669553;rs77956314;rs4767469;rs12296869;rs117692586;rs118025365;rs7978725;rs78795651;rs12231268;rs144230013;rs17501002;rs73220476;rs7132910;rs6490101	5	rs2101869;rs2029856;rs903775;rs77956314;rs6490101	HRK	4120	intergenic	2.836	3a	7	1	1	1	NA
129	rs113716779	12	120694583	T	C	0.04672	8.98182e-09	120585236	120707989	43	2	rs113716779;rs1151827	1	rs113716779	PXN	0	intronic	5.082	6	2	1	1	0	NOVEL
130	rs7970896	12	130645371	A	C	0.3231	2.43117e-11	130640720	130647349	5	1	rs7970896	1	rs7970896	FZD10-AS1	0	ncRNA_exonic	2.311	3a	1	1	0	0	NOVEL
131	rs9510132	13	22946468	T	C	0.0825	5.02783e-24	22932310	22959292	118	3	rs9510132;rs7322236;rs448103	1	rs9510132	MTND3P1	258990	intergenic	2.883	5	5	0	0	0	NOVEL
132	rs9531104	13	81260150	C	T	0.2266	5.32708e-15	81164609	81562924	154	4	rs9531104;rs12854166;rs61966097;rs7996803	1	rs9531104	PWWP2AP1	28987	intergenic	1.619	7	5	0	0	0	NOVEL
133	rs9519847	13	106570407	C	T	0.4483	9.42464e-11	106560865	106572649	9	1	rs9519847	1	rs9519847	SNORA25	20414	intergenic	2.76	5	5	0	0	0	NOVEL
134	rs1955454	14	29226194	G	T	0.4115	3.27032e-13	29208979	29261974	22	3	rs1955454;rs12888467;rs1884010	1	rs1955454	FOXG1	8855	ncRNA_intronic	0.169	NA	1	1	0	0	NOVEL
135	rs12431540	14	50734282	G	T	0.3241	2.59926e-08	50727010	50841426	29	1	rs12431540	1	rs12431540	L2HGDH	0	intronic	0.016	6	4	1	1	0	NOVEL
136	rs1959830	14	53975570	C	T	0.2883	6.33379e-09	53917808	53996110	40	1	rs1959830	1	rs1959830	RPS3AP46	103871	ncRNA_intronic	0.863	7	7	0	0	0	NOVEL
137	rs160459	14	59074136	A	C	0.497	3.59369e-48	58706605	59263091	115	13	rs17254465;rs61976265;rs1190978;rs7157494;rs160459;rs160468;rs1743714;rs7155669;rs55667396;rs10145711;rs1006255;rs17254640;rs2114614	3	rs17254465;rs160459;rs1006255	DACT1	26548	intergenic	14.66	5	1	0	0	0	NA
138	rs2164950	14	59627631	G	A	0.1312	3.98975e-20	59585670	59931931	123	6	rs2164950;rs2053300;rs1252992;rs55643369;rs11158250;rs12587396	2	rs2164950;rs12587396	DAAM1	27732	intergenic	14.68	NA	5	0	1	0	NA
139	rs1028577	14	68815261	A	G	0.4254	4.55756e-12	68728425	68815261	73	1	rs1028577	1	rs1028577	RAD51B	0	intronic	0.937	NA	5	1	1	1	NOVEL
140	rs941760	14	91881751	C	T	0.4771	4.811e-20	91841181	92071789	177	4	rs941760;rs1743176;rs4904771;rs41395446	1	rs941760	CCDC88C	0	intronic	0.896	5	1	1	1	0	NOVEL
141	rs72699855	14	93105953	G	C	0.1859	1.04633e-08	93069980	93118229	31	1	rs72699855	1	rs72699855	RIN3	0	intronic	0.794	2b	4	1	0	0	NOVEL
142	rs2748809	14	99735233	T	C	0.4066	1.51965e-08	99733954	99750520	9	1	rs2748809	1	rs2748809	BCL11B	0	intronic	3.54	NA	1	1	0	0	NOVEL
143	rs10150279	14	100333150	C	T	0.2863	1.32749e-12	100231952	100388724	102	5	rs7154495;rs10150279;rs746698;rs4905916;rs2273707	3	rs7154495;rs10150279;rs2273707	EML1	0	intronic	7.788	6	4	1	0	0	NOVEL
144	rs8026749	15	37217621	A	C	0.3698	1.95194e-19	37207108	37265816	35	10	rs8026749;rs12915044;rs72708692;rs34113010;rs1376071;rs62002421;rs1562805;rs12901467;rs12909569;rs62045766	2	rs8026749;rs62045766	MEIS2	0	intronic	19.41	6	2	1	0	0	NOVEL
145	rs62016663	15	68222880	A	G	0.4652	3.98324e-08	68213895	68239614	52	1	rs62016663	1	rs62016663	RNU6-1	90496	intergenic	0.625	4	5	0	1	0	NOVEL
146	rs28398466	15	71605385	G	A	0.3658	9.13768e-10	71587373	71631437	21	1	rs28398466	1	rs28398466	THSD4	0	intronic	3.698	6	4	1	0	0	NOVEL
147	rs35570291	15	86026974	A	G	0.3847	3.05808e-25	85529772	86079115	166	4	rs35570291;rs11631028;rs8040529;rs10852147	1	rs35570291	AKAP13	0	intronic	3.502	7	5	1	1	0	NOVEL
148	rs9944188	15	98438516	A	T	0.3688	8.61219e-28	98429815	98455059	44	6	rs9944188;rs12908057;rs4965112;rs6496267;rs4519318;rs8033042	1	rs9944188	LINC00923	20735	intergenic	1.862	6	5	0	0	0	NOVEL
149	rs11853213	15	101204196	G	A	0.1869	1.01103e-12	101200873	101210973	13	3	rs11853213;rs1689939;rs35402974	1	rs11853213	ASB7	12285	intergenic	0.937	5	2	0	0	1	NOVEL
150	rs8038714	15	101778054	A	C	0.1909	1.58788e-10	101713433	101794473	91	2	rs8038714;rs8037024	1	rs8038714	CHSY1	0	intronic	1.951	NA	2	1	0	0	NOVEL
151	rs57149692	16	30142021	G	C	0.4374	3.79362e-13	29923510	30385503	121	5	rs57149692;rs2911213;rs6565177;rs12932403;rs3809624	1	rs57149692	MAPK3	7193	intergenic	2.273	3a	2	1	1	1	NOVEL
152	rs9936011	16	49547911	T	C	0.3618	5.47168e-10	49539601	49547911	24	1	rs9936011	1	rs9936011	ZNF423	0	intronic	2.889	5	4	1	0	0	NOVEL
153	rs4784950	16	58485904	A	C	0.3946	2.11913e-12	58481173	58485904	3	1	rs4784950	1	rs4784950	NDRG4	10845	ncRNA_intronic	5.235	4	5	0	0	0	NOVEL
154	rs3759983	16	69141138	C	T	0.2545	1.10766e-15	68942590	69432250	259	7	rs56391098;rs3815821;rs9934464;rs3759983;rs251798;rs114488427;rs74615093	2	rs56391098;rs3759983	HAS3	0	intronic	9.277	5	1	1	1	0	NOVEL
155	rs12924171	16	70652354	G	A	0.4085	4.13665e-19	70518934	70692762	212	6	rs12924171;rs4985545;rs9929528;rs12596475;rs4432264;rs12930129	1	rs12924171	IL34	0	intronic	1.504	6	1	1	1	0	NOVEL
156	rs12925025	16	77467749	G	C	0.4036	1.68294e-13	77287208	77506441	99	7	rs12929297;rs56215266;rs9746941;rs113462016;rs12925025;rs1366548;rs12595934	2	rs12929297;rs12925025	ADAMTS18	0	ncRNA_intronic	3.489	5	1	1	0	0	NOVEL
157	rs12921170	16	87227397	A	G	0.4493	7.84612e-11	87222153	87264385	60	2	rs12921170;rs8054379	1	rs12921170	C16orf95	0	NA	6.682	6	5	1	0	0	NOVEL
158	rs8404	16	89762647	T	C	0.08151	2.43421e-08	89698986	90003943	22	1	rs8404	1	rs8404	CDK10	0	UTR3	6.366	4	4	1	1	1	NOVEL
159	rs80100171	17	9151754	G	A	0.1839	3.53806e-18	9137688	9155479	24	1	rs80100171	1	rs80100171	STX8	2033	intergenic	0.085	7	4	1	1	0	NOVEL
160	rs12949907	17	27224799	T	C	0.169	1.5859e-08	27085564	27655455	152	2	rs12949907;rs797955	2	rs12949907;rs797955	DHRS13	0	ncRNA_exonic	7.749	4	1	1	1	0	NOVEL
161	rs62068583	17	28001482	C	T	0.4751	5.68615e-15	27925812	28553639	414	4	rs62068583;rs71371126;rs56397640;rs9911167	1	rs62068583	SSH2	0	ncRNA_intronic	6.112	4	4	1	1	0	NOVEL
162	rs4793085	17	42320732	C	A	0.3121	6.79759e-10	42294198	42330171	36	1	rs4793085	1	rs4793085	SLC4A1	5020	intergenic	12.26	4	5	1	0	0	NOVEL
163	rs199491	17	44515243	C	T	0.3449	3.75383e-19	43460181	44863413	3220	12	rs55938136;rs12953096;rs17698176;rs242557;rs11655181;rs199491;rs199470;rs7224296;rs2960000;rs12938031;rs62054807;rs2458203	3	rs55938136;rs12953096;rs199491	NSFP1	0	ncRNA_intronic	2.259	5	15	0	1	0	NOVEL
164	rs67665996	17	62985827	A	T	0.09245	1.58646e-08	62968339	63048009	107	1	rs67665996	1	rs67665996	AMZ2P1	14132	intergenic	3.498	6	2	0	1	0	NOVEL
165	rs8079962	17	69172702	C	A	0.4503	4.58522e-10	69104938	69240872	161	1	rs8079962	1	rs8079962	CASC17	0	ncRNA_intronic	15.06	3a	5	0	0	0	NOVEL
166	rs41396445	18	53242137	C	A	0.3598	4.48882e-09	53195249	53477784	39	2	rs41396445;rs200933637	1	rs41396445	TCF4	0	intronic	0.224	6	4	1	0	0	NOVEL
167	rs8102792	19	8741608	C	T	0.2584	1.97301e-08	8737278	8754907	21	1	rs8102792	1	rs8102792	CTD-2586B10.1	0	ncRNA_intronic	0.275	7	5	0	0	0	NOVEL
168	rs429358	19	45411941	T	C	0.1551	3.38779e-12	45392254	45424351	13	1	rs429358	1	rs429358	APOE	0	exonic	12.64	5	1	1	0	0	NOVEL
169	rs6509485	19	51089608	A	G	0.4563	4.39121e-12	51086902	51096259	20	1	rs6509485	1	rs6509485	LRRC4B	18305	intergenic	3.261	5	5	0	1	0	NOVEL
170	rs2207510	20	7358842	T	C	0.3867	1.97996e-11	7253477	7367109	233	2	rs2207510;rs6054899	1	rs2207510	RP11-19D2.2	70762	intergenic	2.098	NA	5	0	0	0	NOVEL
171	rs6077868	20	10649761	C	T	0.2147	1.93521e-12	10647679	10652709	5	1	rs6077868	1	rs6077868	JAG1	0	intronic	6.883	4	1	1	0	0	NOVEL
172	rs1155188	20	20077897	G	A	0.2624	7.74458e-20	20071634	20086530	18	1	rs1155188	1	rs1155188	C20orf26	0	intronic	5.261	NA	5	1	1	0	NOVEL
173	rs2260997	20	25256266	G	T	0.4274	3.09361e-09	25181998	25602328	420	1	rs2260997	1	rs2260997	PYGB	0	intronic	2.229	1f	4	1	1	1	NOVEL
174	rs6060924	20	30336992	A	G	0.3211	3.81731e-14	29456168	30436088	531	5	rs6060924;rs1887732;rs6059043;rs6060395;rs6060775	1	rs6060924	TPX2	0	intronic	0.458	7	4	1	1	0	NOVEL
175	rs13058335	22	18910479	C	T	0.07455	1.70867e-10	18889969	18976317	29	4	rs13058335;rs2540640;rs2904549;rs3970551	1	rs13058335	PRODH	0	intronic	0.682	5	4	1	1	1	NOVEL
176	rs7293163	22	37937829	C	G	0.3151	1.06546e-11	37937829	37958268	14	1	rs7293163	1	rs7293163	CDC42EP1	18624	intergenic	10.94	2b	2	0	0	0	NOVEL
177	rs6007587	22	45717524	C	T	0.2942	4.88659e-08	45696695	45745229	37	1	rs6007587	1	rs6007587	FAM118A	0	UTR5	3.81	6	4	1	1	0	NOVEL

## Sheet: SI-Data 3
Supplementary Data 3. Functional annotation of single nucleotide polymorphisms (SNPs) in linkage disequilibrium (r2 ≥ 0.6) with one of the independent significant SNPs for HIP
We functionally annotated all candidate single-nucleotide polymorphisms (SNPs) that were in linkage disequilibrium (r2 ≥ 0.6) with one of the independent significant SNPs using Functional Mapping and Annotation of GWAS (FUMA). FUMA is based on information from 18 biological repositories and tools and functionally annotates GWAS results. The platform prioritizes the most likely causal SNPs and gen…
rsID	chr	pos	A2	A1	MAF	gwasP	r2	IndSigSNP	GenomicLocus	nearestGene	dist	func	CADD	RDB	minChrState	commonChrState	posMapFilt	eqtlMapFilt	ciMapFilt
rs11799611	1	6794311	A	G	0.2525	2.83724e-05	0.706918	rs378930	1	DNAJC11	32326	intergenic	2.361	6	5	15	0	1	0
rs429901	1	6811095	T	G	0.2833	4.0468e-07	0.882051	rs378930	1	CAMTA1	34288	intergenic	2.916	NA	7	15	0	1	0
rs11122133	1	6812373	G	C	0.2833	3.28775e-07	0.882051	rs378930	1	CAMTA1	33010	upstream	1.304	7	2	15	0	1	0
rs277666	1	6813564	G	A	0.2833	3.8048e-07	0.882051	rs378930	1	CAMTA1	31819	downstream	3.226	NA	1	15	0	0	0
rs277662	1	6817153	T	C	0.4284	1.30302e-09	0.956927	rs60716918	1	CAMTA1	28230	intergenic	0.558	7	5	14	0	1	0
rs2102167	1	6817478	A	G	0.2843	3.63008e-07	0.886044	rs378930	1	CAMTA1	27905	intergenic	4	6	5	15	0	1	0
rs12036493	1	6818200	T	C	0.4235	9.06493e-10	0.992102	rs60716918	1	CAMTA1	27183	intergenic	3.501	3a	1	15	0	1	0
rs11122136	1	6818673	G	C	0.2833	3.64911e-07	0.882051	rs378930	1	CAMTA1	26710	intergenic	2.181	5	5	14	0	1	0
rs7515033	1	6818719	T	C	0.4225	7.60815e-10	0.996039	rs60716918	1	CAMTA1	26664	intergenic	3.73	5	5	14	0	1	0
rs6694000	1	6819388	G	A	0.4225	6.33297e-10	0.996039	rs60716918	1	CAMTA1	25995	intergenic	1.776	6	5	14	0	0	0
rs11122137	1	6819394	C	T	0.4225	7.39914e-10	0.996039	rs60716918	1	CAMTA1	25989	intergenic	1.719	6	5	14	0	0	0
rs11122138	1	6819566	T	C	0.4225	5.50227e-10	0.996039	rs60716918	1	CAMTA1	25817	intergenic	2.187	6	5	14	0	0	0
rs445806	1	6819941	G	A	0.2843	2.99352e-07	0.886044	rs378930	1	CAMTA1	25442	intergenic	0.333	NA	5	14	0	1	0
rs374996	1	6819985	G	T	0.4225	8.61081e-10	0.996039	rs60716918	1	CAMTA1	25398	intergenic	2.461	NA	5	14	0	1	0
rs400283	1	6820011	C	G	0.4225	1.12071e-09	0.996039	rs60716918	1	CAMTA1	25372	intergenic	0.255	6	5	14	0	1	0
rs389076	1	6820557	G	C	0.4225	1.08359e-09	0.996039	rs60716918	1	CAMTA1	24826	intergenic	0.996	7	5	14	0	1	0
rs397874	1	6820884	A	G	0.2833	2.93697e-07	0.882051	rs378930	1	CAMTA1	24499	intergenic	10.72	NA	5	15	0	1	0
rs449388	1	6821185	G	A	0.2823	1.30477e-07	0.88698	rs378930	1	CAMTA1	24198	intergenic	6.676	NA	5	15	0	1	0
rs10779797	1	6821990	A	G	0.4225	8.85076e-10	0.996039	rs60716918	1	CAMTA1	23393	intergenic	0.002	6	5	15	0	1	0
rs656205	1	6822235	C	T	0.4215	6.9638e-10	0.992115	rs60716918	1	CAMTA1	23148	intergenic	10.99	NA	5	15	0	0	0
rs376778	1	6822627	C	G	0.4225	6.73236e-10	0.996039	rs60716918	1	CAMTA1	22756	intergenic	1.587	7	5	15	0	1	0
rs60716918	1	6822935	A	T	0.4235	2.58934e-10	1	rs60716918	1	CAMTA1	22448	intergenic	1.46	6	5	15	0	0	0
rs422111	1	6823923	A	G	0.4235	6.74107e-10	0.992054	rs60716918	1	CAMTA1	21460	intergenic	4.724	NA	5	15	0	1	0
rs11122140	1	6824050	G	A	0.2813	3.84505e-07	0.873735	rs378930	1	CAMTA1	21333	intergenic	0.676	6	5	15	0	1	0
rs413653	1	6824917	G	A	0.2853	3.76875e-07	0.890435	rs378930	1	CAMTA1	20466	intergenic	3.462	NA	5	15	0	1	0
rs396617	1	6825429	C	T	0.4235	6.62812e-10	0.992054	rs60716918	1	CAMTA1	19954	intergenic	3.461	5	5	15	0	1	0
rs378930	1	6826467	G	A	0.3082	1.93135e-08	1	rs378930	1	CAMTA1	18916	intergenic	1.065	7	5	15	0	0	0
rs406028	1	6826571	G	C	0.4235	9.92526e-10	0.976132	rs60716918	1	CAMTA1	18812	intergenic	1.811	7	5	15	0	0	0
rs406619	1	6826588	C	T	0.2833	2.16762e-07	0.881677	rs378930	1	CAMTA1	18795	intergenic	2.474	NA	5	15	0	0	0
rs406053	1	6826603	T	C	0.4235	1.18036e-09	0.976132	rs60716918	1	CAMTA1	18780	intergenic	1.422	5	5	15	0	1	0
rs1962558	1	6826905	G	A	0.4235	6.89079e-10	0.976132	rs60716918	1	CAMTA1	18478	intergenic	0.348	7	5	15	0	1	0
rs1973507	1	6827083	G	A	0.4225	6.14882e-10	0.980116	rs60716918	1	CAMTA1	18300	intergenic	1.668	NA	5	15	0	1	0
rs381501	1	6827293	T	C	0.4235	6.31559e-10	0.97618	rs60716918	1	CAMTA1	18090	intergenic	0.038	NA	5	15	0	1	0
rs446888	1	6827411	C	T	0.4225	6.16027e-10	0.980116	rs60716918	1	CAMTA1	17972	intergenic	2.808	NA	5	15	0	1	0
rs371478	1	6827853	T	C	0.4225	6.40225e-10	0.980116	rs60716918	1	CAMTA1	17530	intergenic	2.091	NA	5	15	0	1	0
rs427517	1	6828180	A	T	0.4225	6.40225e-10	0.980116	rs60716918	1	CAMTA1	17203	intergenic	1.865	6	5	15	0	1	0
rs430962	1	6828608	A	G	0.4225	5.89871e-10	0.980116	rs60716918	1	CAMTA1	16775	intergenic	5.49	NA	5	15	0	0	0
rs389951	1	6828825	G	C	0.2823	1.16075e-07	0.886626	rs378930	1	CAMTA1	16558	intergenic	0.448	6	5	15	0	1	0
rs383642	1	6828950	G	A	0.4225	5.93691e-10	0.980116	rs60716918	1	CAMTA1	16433	intergenic	4.993	NA	5	15	0	1	0
rs416467	1	6829243	T	C	0.4225	6.59123e-10	0.980116	rs60716918	1	CAMTA1	16140	intergenic	2.543	NA	5	15	0	1	0
rs427175	1	6829283	A	T	0.4225	2.85515e-10	0.972155	rs60716918	1	CAMTA1	16100	intergenic	3.241	6	5	15	0	1	0
rs389257	1	6829339	C	T	0.3072	3.5739e-08	0.976895	rs378930	1	CAMTA1	16044	intergenic	0.081	NA	5	15	0	1	0
rs61779743	1	6829433	C	T	0.2783	1.02454e-07	0.870119	rs378930	1	CAMTA1	15950	intergenic	2.439	5	5	15	0	1	0
rs448886	1	6829582	C	A	0.2823	1.16698e-07	0.886626	rs378930	1	CAMTA1	15801	intergenic	2.058	NA	5	15	0	0	0
rs12042072	1	6830103	A	G	0.4225	4.13408e-10	0.980116	rs60716918	1	CAMTA1	15280	intergenic	2.052	5	5	15	0	0	0
rs58824720	1	6830141	G	A	0.4225	4.13408e-10	0.980116	rs60716918	1	CAMTA1	15242	intergenic	0.072	5	5	15	0	0	0
rs6664946	1	6830295	G	A	0.4225	1.24813e-09	0.980116	rs60716918	1	CAMTA1	15088	intergenic	0.043	5	5	15	0	0	0
rs6682483	1	6830347	T	A	0.4254	4.28906e-10	0.968271	rs60716918	1	CAMTA1	15036	intergenic	0.083	5	5	15	0	0	0
rs115454797	1	6830350	T	A	0.4225	1.81066e-09	0.964553	rs60716918	1	CAMTA1	15033	intergenic	0.02	5	5	15	0	0	0
rs6679514	1	6830373	A	G	0.4245	5.15898e-10	0.972301	rs60716918	1	CAMTA1	15010	intergenic	0.391	5	5	15	0	0	0
rs3861756	1	6831062	C	G	0.2813	2.34652e-07	0.88231	rs378930	1	CAMTA1	14321	intergenic	14.05	4	1	7	0	1	0
rs399951	1	6831646	G	A	0.2823	1.23988e-07	0.886626	rs378930	1	CAMTA1	13737	intergenic	10.46	NA	2	15	0	1	0
rs391674	1	6832052	G	A	0.4225	1.97087e-09	0.980116	rs60716918	1	CAMTA1	13331	intergenic	7.102	NA	5	15	0	0	0
rs12138808	1	6835201	T	C	0.2823	5.27427e-07	0.877335	rs378930	1	CAMTA1	10182	intergenic	1.619	7	5	15	0	1	0
rs277667	1	6841723	G	A	0.2813	4.15199e-07	0.88231	rs378930	1	CAMTA1	3660	intergenic	4.382	5	5	15	1	1	1
rs175823	1	6846552	C	T	0.2853	7.70051e-08	0.819332	rs378930	1	CAMTA1	0	intronic	5.717	4	1	2	1	0	1
rs660880	1	6866978	A	G	0.4712	8.22698e-10	0.815979	rs60716918	1	CAMTA1	0	intronic	11.83	6	5	5	1	0	0
rs589178	1	6870942	C	T	0.2823	2.52709e-07	0.859958	rs378930	1	CAMTA1	0	intronic	1.773	NA	4	5	1	0	0
rs629196	1	6877562	G	A	0.2823	4.91501e-07	0.85116	rs378930	1	CAMTA1	0	intronic	0.048	7	5	5	1	0	0
rs811400	1	6886649	A	G	0.2903	2.99612e-07	0.822942	rs378930	1	CAMTA1	0	intronic	14.93	7	4	5	1	0	0
rs950930	1	6896138	C	T	0.2913	3.70021e-07	0.818308	rs378930	1	CAMTA1	0	intronic	1.205	7	4	5	1	0	0
rs4908570	1	6904879	G	A	0.2903	4.13187e-07	0.822942	rs378930	1	CAMTA1	0	intronic	5.953	7	4	5	1	0	0
rs10779668	1	6907322	A	T	0.2903	2.60297e-07	0.822942	rs378930	1	CAMTA1	0	intronic	2.372	6	4	5	1	1	0
rs6577392	1	6925107	C	T	0.2903	6.58152e-07	0.822942	rs378930	1	CAMTA1	0	intronic	0.918	7	4	5	1	1	0
rs11120780	1	6927752	G	A	0.2903	4.94614e-07	0.822942	rs378930	1	CAMTA1	0	intronic	5.237	3a	5	5	1	0	0
rs7546903	1	6936272	A	G	0.2584	1.86203e-05	0.691523	rs378930	1	CAMTA1	0	intronic	2.141	6	4	5	1	0	0
rs8918	1	6948204	C	T	0.2575	1.60411e-05	0.695526	rs378930	1	CAMTA1	0	UTR3	7.567	NA	4	5	1	1	0
rs1543954	1	6950751	C	T	0.2903	6.68061e-07	0.822942	rs378930	1	CAMTA1	0	intronic	3.54	6	5	15	1	1	0
rs11120785	1	6975221	G	A	0.2545	4.6104e-05	0.676618	rs378930	1	CAMTA1	0	intronic	14.51	6	5	15	1	1	0
rs4908574	1	6986109	A	G	0.2893	3.59039e-05	0.721525	rs378930	1	CAMTA1	0	intronic	3.17	3a	5	15	1	0	0
rs7553914	1	6995979	G	C	0.2903	4.72485e-05	0.715964	rs378930	1	CAMTA1	0	intronic	3.419	4	1	13	1	1	0
rs72638546	1	6997880	C	T	0.2873	8.05831e-05	0.711996	rs378930	1	CAMTA1	0	intronic	5.176	7	4	14	1	0	0
rs10864249	1	7003775	C	T	0.2893	2.38579e-05	0.720227	rs378930	1	CAMTA1	0	intronic	0.126	6	5	15	1	1	0
rs10864250	1	7004301	G	A	0.2903	3.12135e-05	0.709586	rs378930	1	CAMTA1	0	intronic	1.923	6	5	15	1	1	0
rs11120794	1	7012053	C	G	0.2853	1.84997e-05	0.712862	rs378930	1	CAMTA1	0	intronic	6.78	6	5	15	1	0	0
rs11120795	1	7013328	C	T	0.2873	2.24051e-05	0.721041	rs378930	1	CAMTA1	0	intronic	0.428	5	5	15	1	0	0
rs1995312	1	19820158	G	A	0.2565	1.09103e-05	0.604165	rs12408663	2	CAPZB	8091	intergenic	0.888	5	5	15	1	0	0
rs16822413	1	19822813	C	T	0.2575	1.53685e-05	0.600332	rs12408663	2	CAPZB	10746	intergenic	0.048	4	1	15	0	0	0
rs10917473	1	19850789	C	T	0.2594	6.67579e-06	0.605304	rs12408663	2	RNU4-28P	13561	intergenic	3.408	6	5	15	0	0	0
rs4278387	1	19851016	C	T	0.2594	5.61202e-06	0.605304	rs12408663	2	RNU4-28P	13788	intergenic	3.502	6	5	15	0	1	0
rs9782890	1	19851557	A	T	0.2594	5.63314e-06	0.605304	rs12408663	2	RNU4-28P	14329	intergenic	0.2	6	5	15	0	0	0
rs9783061	1	19851960	A	G	0.2594	9.79867e-06	0.605304	rs12408663	2	RNU4-28P	14732	intergenic	9.568	7	5	15	0	0	0
rs10917474	1	19852127	C	A	0.2594	1.03414e-05	0.605304	rs12408663	2	RNU4-28P	14899	intergenic	7.941	7	5	15	0	0	0
rs4279874	1	19852277	G	T	0.2594	1.24962e-05	0.605304	rs12408663	2	RNU4-28P	15049	intergenic	7.329	7	5	15	0	0	0
rs28460407	1	19853625	T	G	0.2594	7.14179e-06	0.605304	rs12408663	2	RNU4-28P	16397	intergenic	0.078	4	5	15	0	0	0
rs6699496	1	19853670	G	A	0.2594	1.10871e-05	0.605304	rs12408663	2	RNU4-28P	16442	intergenic	4.092	3a	5	15	0	0	0
rs6688355	1	19854382	A	G	0.2594	1.84648e-05	0.605304	rs12408663	2	RNU4-28P	17154	intergenic	1.819	6	5	15	0	0	0
rs6426809	1	19858271	T	C	0.2604	1.67378e-05	0.609949	rs12408663	2	RNU4-28P	21043	downstream	0.953	6	5	15	0	0	0
rs7418674	1	19858460	C	T	0.2594	1.59566e-05	0.61169	rs12408663	2	RNU4-28P	21232	downstream	1.006	6	5	15	0	0	0
rs6687048	1	19859123	A	G	0.2604	2.05809e-05	0.609949	rs12408663	2	RNU4-28P	21895	upstream	15.08	4	5	15	0	0	0
rs4912110	1	19861027	T	C	0.2594	1.74723e-05	0.618213	rs12408663	2	RNU4-28P	23799	intergenic	0.423	4	5	15	0	1	1
rs11801304	1	19862702	C	G	0.2545	1.12052e-05	0.637772	rs12408663	2	RNU4-28P	25474	intergenic	1.691	7	5	15	0	1	1
rs57286117	1	19862924	G	A	0.2535	1.02947e-05	0.639868	rs12408663	2	RNU4-28P	25696	intergenic	0.062	7	5	15	0	1	1
rs12029000	1	19863048	T	G	0.2535	9.98792e-06	0.639868	rs12408663	2	RNU4-28P	25820	intergenic	2.906	6	5	15	0	1	1
rs72656023	1	19864063	C	T	0.2535	1.02583e-05	0.639868	rs12408663	2	RNU4-28P	26835	intergenic	1.32	7	5	15	0	1	1
rs78008875	1	19864514	T	C	0.2535	1.11755e-05	0.639868	rs12408663	2	RNU4-28P	27286	intergenic	1.761	7	5	15	0	1	1
rs11804104	1	19866306	T	C	0.2545	7.10366e-06	0.635865	rs12408663	2	RNU4-28P	29078	intergenic	2.089	6	5	15	0	0	1
rs12563370	1	19869411	C	A	0.2545	5.89094e-06	0.635865	rs12408663	2	RNU4-28P	32183	intergenic	0.798	6	5	15	0	1	1
rs1856780	1	19875683	C	A	0.2545	6.18315e-06	0.635865	rs12408663	2	RNU4-28P	38455	intergenic	3.338	6	5	15	0	1	1
rs10917492	1	19877965	G	A	0.2545	6.41262e-06	0.635865	rs12408663	2	RP5-1056L3.1	40330	intergenic	3.335	7	5	15	0	1	1
rs12034287	1	19881605	C	T	0.2545	5.82441e-06	0.635865	rs12408663	2	RP5-1056L3.1	36690	intergenic	2.225	4	5	15	0	1	1
rs7418162	1	19882021	T	A	0.2545	5.67386e-06	0.635865	rs12408663	2	RP5-1056L3.1	36274	intergenic	2.504	6	5	15	0	1	1
rs12032551	1	19882599	G	A	0.2545	6.09946e-06	0.635865	rs12408663	2	RP5-1056L3.1	35696	intergenic	0.004	7	5	15	0	1	1
rs78928441	1	19884362	C	A	0.2525	6.60326e-06	0.643897	rs12408663	2	RP5-1056L3.1	33933	intergenic	1.446	3a	5	15	0	0	1
rs11805391	1	19887558	C	G	0.2525	5.6492e-06	0.643897	rs12408663	2	RP5-1056L3.1	30737	intergenic	1.021	6	5	15	0	1	1
rs10429880	1	19891285	G	A	0.2286	5.2192e-07	0.843041	rs12408663	2	RP5-1056L3.1	27010	intergenic	11.86	5	7	15	0	0	1
rs10917498	1	19906231	G	A	0.2286	5.65587e-07	0.853451	rs12408663	2	RP5-1056L3.1	12064	intergenic	7.61	4	2	15	0	0	0
rs7517255	1	19906713	G	A	0.2286	6.01569e-07	0.853451	rs12408663	2	RP5-1056L3.1	11582	intergenic	0.036	5	5	15	0	0	0
rs2314329	1	19907488	G	A	0.2286	5.56246e-07	0.853451	rs12408663	2	RP5-1056L3.1	10807	intergenic	2.309	3a	5	15	0	0	0
rs12041062	1	19916886	G	C	0.2276	9.40324e-08	0.901591	rs12408663	2	RP5-1056L3.1	1409	intergenic	2.275	5	5	15	1	0	0
rs76193741	1	19925482	G	A	0.2286	1.79412e-07	0.906881	rs12408663	2	MINOS1-NBL1:MINOS1	00:00:00	intronic	3.884	7	1	5	1	0	1
rs12024554	1	19925759	C	T	0.2286	1.45673e-07	0.906881	rs12408663	2	MINOS1-NBL1:MINOS1	00:00:00	intronic	3.529	5	1	5	1	0	1
rs58683664	1	19931367	G	T	0.2296	1.29461e-07	0.901504	rs12408663	2	MINOS1-NBL1:MINOS1	00:00:00	intronic	3.183	6	4	5	1	0	0
rs61740466	1	19934900	G	A	0.2286	1.48177e-07	0.906881	rs12408663	2	MINOS1-NBL1:MINOS1:RPS14P3	00:00:00	ncRNA_exonic	5.89	7	4	5	1	0	0
rs78425692	1	19939895	G	A	0.2286	1.88956e-07	0.906881	rs12408663	2	MINOS1-NBL1:MINOS1	00:00:00	intronic	4.553	3a	2	5	1	0	0
rs2294629	1	19943823	C	A	0.2346	1.05535e-06	0.869621	rs12408663	2	MINOS1-NBL1:MINOS1	00:00:00	UTR5	7.871	7	2	5	1	0	0
rs880554	1	19954014	G	T	0.2286	1.74771e-07	0.906881	rs12408663	2	MINOS1-NBL1:MINOS1	00:00:00	UTR3	0.787	5	4	4	1	0	0
rs4379694	1	19954816	G	A	0.2286	1.40094e-07	0.906881	rs12408663	2	MINOS1-NBL1:MINOS1	00:00:00	UTR3	4.201	6	4	5	1	0	0
rs3748746	1	19956522	G	T	0.2286	1.80576e-07	0.906881	rs12408663	2	MINOS1-NBL1	0	intronic	7.458	7	4	5	1	0	0
rs80068716	1	19958608	C	T	0.2286	1.68452e-07	0.906881	rs12408663	2	MINOS1-NBL1	0	intronic	5.956	5	1	5	1	0	0
rs7555309	1	19958925	T	A	0.2286	1.94258e-07	0.906881	rs12408663	2	MINOS1-NBL1	0	intronic	4.356	5	5	5	1	0	0
rs6426816	1	19959507	A	G	0.2286	2.10419e-07	0.906881	rs12408663	2	MINOS1-NBL1	0	intronic	5.713	7	5	5	1	0	0
rs10917502	1	19961679	A	G	0.2276	1.06373e-07	0.923066	rs12408663	2	MINOS1-NBL1	0	intronic	4.915	7	5	5	1	0	0
rs78170481	1	19964098	C	T	0.2276	8.18254e-08	0.933899	rs12408663	2	MINOS1-NBL1	0	intronic	1.258	6	5	5	1	0	0
rs12407400	1	19964620	G	A	0.2276	1.99603e-07	0.933899	rs12408663	2	MINOS1-NBL1	0	intronic	4.556	7	5	5	1	0	0
rs60206411	1	19966039	C	T	0.2276	2.05373e-07	0.933899	rs12408663	2	MINOS1-NBL1	0	intronic	1.429	5	5	5	1	0	0
rs12408663	1	19968058	T	C	0.2316	3.66792e-09	1	rs12408663	2	MINOS1-NBL1:NBL1	00:00:00	intronic	5.768	5	1	14	1	0	0
rs3020595	1	19970727	C	G	0.2366	6.08623e-08	0.973312	rs12408663	2	MINOS1-NBL1:NBL1	00:00:00	UTR5	14.11	2a	1	1	1	0	0
rs2854108	1	19973920	A	G	0.2326	3.68524e-09	0.983456	rs12408663	2	MINOS1-NBL1:NBL1	00:00:00	intronic	3.627	5	1	5	1	0	0
rs309519	1	23254439	G	A	0.03678	1.257e-05	0.664837	rs309510	3	EPHB2	12620	intergenic	2.049	7	5	15	0	0	0
rs309510	1	23285678	G	A	0.02783	4.63624e-08	1	rs309510	3	LACTBL1	0	intronic	12.71	7	7	14	1	0	0
rs309536	1	23299279	T	A	0.02783	4.76892e-08	0.925791	rs309510	3	LACTBL1	7447	intergenic	0.119	5	5	14	1	0	0
rs112301606	1	23547246	A	G	0.02982	8.21505e-08	0.668467	rs309510	3	HTR1D	26023	intergenic	1.613	5	5	14	0	0	0
rs72634501	1	39551488	T	C	0.2127	9.24041e-05	0.607699	rs16826069	4	MACF1	0	intronic	4.702	5	4	14	1	1	0
rs72634502	1	39552963	C	T	0.2107	2.78851e-05	0.720532	rs16826069	4	MACF1	0	intronic	12.03	5	1	7	1	0	0
rs147860177	1	39554034	T	G	0.2157	7.27522e-05	0.730168	rs16826069	4	MACF1	0	intronic	3.474	5	4	5	1	1	0
rs112646560	1	39560250	C	T	0.2068	2.95732e-06	0.748165	rs16826069	4	MACF1	0	intronic	0.793	7	4	15	1	1	0
rs72637903	1	39561884	G	A	0.2078	7.81166e-07	0.734824	rs16826069	4	MACF1	0	intronic	0.083	6	4	15	1	0	0
rs112566467	1	39562627	C	T	0.2028	2.76092e-06	0.768163	rs16826069	4	MACF1	0	intronic	1.945	7	5	15	1	1	0
rs113603865	1	39564930	C	T	0.2018	2.39252e-06	0.773263	rs16826069	4	MACF1	0	intronic	0.033	7	5	5	1	1	0
rs141752713	1	39566766	C	T	0.2227	0.000356333	0.636362	rs16826069	4	MACF1	0	intronic	0.026	7	5	5	1	1	0
rs2282231	1	39569571	C	T	0.1988	1.19684e-06	0.807536	rs16826069	4	MACF1	0	intronic	10.08	NA	1	7	1	0	0
rs13374459	1	39571211	T	C	0.4105	1.4841e-08	1	rs13374459	4	MACF1	0	UTR5	14.87	4	1	1	1	0	0
rs72660086	1	39571992	T	G	0.1968	4.52994e-07	0.829684	rs16826069	4	MACF1	0	intronic	7.192	3a	1	1	1	1	0
rs2036465	1	39575982	C	A	0.1968	1.43109e-07	0.816933	rs16826069	4	MACF1	0	intronic	4.152	5	2	5	1	1	0
rs67637163	1	39576621	T	G	0.1938	1.3305e-07	0.84389	rs16826069	4	MACF1	0	intronic	7.337	5	2	7	1	1	0
rs4660165	1	39578532	A	G	0.1958	1.48134e-07	0.833849	rs16826069	4	MACF1	0	intronic	0.37	5	4	5	1	0	0
rs4660416	1	39578986	A	G	0.1948	1.45582e-07	0.83948	rs16826069	4	MACF1	0	intronic	2.157	2b	2	5	1	1	0
rs6684217	1	39587278	T	C	0.2654	1.3263e-05	0.646342	rs16826069	4	MACF1	0	intronic	1.857	7	4	5	1	1	0
rs112205225	1	39587388	A	C	0.2008	8.35284e-08	0.920486	rs16826069	4	MACF1	0	intronic	0.573	7	4	5	1	1	0
rs7555609	1	39588967	C	T	0.2634	7.86199e-06	0.653176	rs16826069	4	MACF1	0	intronic	3.589	7	4	5	1	1	0
rs1472662	1	39590409	G	T	0.1988	8.76049e-08	0.907322	rs16826069	4	MACF1	0	intronic	3.815	5	4	5	1	1	0
rs4660443	1	39591779	C	T	0.1998	1.01153e-07	0.926412	rs16826069	4	MACF1	0	intronic	0.47	6	4	5	1	1	0
rs67916282	1	39602755	T	A	0.2008	7.92252e-08	0.932631	rs16826069	4	MACF1	0	intronic	0.885	6	4	5	1	1	0
rs56809193	1	39609298	T	A	0.161	1.25183e-05	0.708099	rs16826069	4	MACF1	0	intronic	7.776	5	5	5	1	0	0
rs4660475	1	39612240	A	G	0.2008	8.65308e-08	0.932631	rs16826069	4	MACF1	0	intronic	6.543	7	5	5	1	1	0
rs590214	1	39612493	A	G	0.2495	4.19093e-05	0.693331	rs16826069	4	MACF1	0	intronic	6.721	6	5	5	1	1	0
rs66848709	1	39612557	T	C	0.2008	2.72057e-07	0.932631	rs16826069	4	MACF1	0	intronic	8.585	6	5	5	1	1	0
rs67452844	1	39616282	A	G	0.2207	1.24018e-05	0.801246	rs16826069	4	MACF1	0	intronic	0.305	7	5	5	1	1	0
rs67062906	1	39616690	C	G	0.1988	7.83672e-08	0.91947	rs16826069	4	MACF1	0	intronic	3.486	4	2	5	1	1	0
rs67408364	1	39618556	A	G	0.1958	2.83195e-07	0.961485	rs16826069	4	MACF1	0	intronic	0.617	5	5	5	1	1	0
rs67758468	1	39622588	A	G	0.2167	2.65302e-05	0.839321	rs16826069	4	MACF1	0	intronic	12.52	7	4	5	1	1	0
rs66531516	1	39629062	G	A	0.1938	2.88839e-07	0.974379	rs16826069	4	MACF1	0	intronic	0.816	7	4	5	1	1	0
rs661316	1	39631297	G	A	0.2425	0.00011482	0.711052	rs16826069	4	MACF1	0	intronic	2.777	NA	4	7	1	1	0
rs1537817	1	39639653	C	T	0.1938	1.8799e-07	0.974379	rs16826069	4	MACF1	0	intronic	4.865	5	2	7	1	1	0
rs1126313	1	39639744	C	A	0.1938	1.77889e-07	0.974379	rs16826069	4	MACF1	0	intronic	2.057	5	2	7	1	1	0
rs16825887	1	39643382	G	A	0.1938	1.61359e-07	0.974379	rs16826069	4	MACF1	0	intronic	12.71	5	5	7	1	1	0
rs2455648	1	39643712	C	T	0.2445	0.000119872	0.70541	rs16826069	4	MACF1	0	intronic	19.78	4	2	7	1	1	0
rs112672438	1	39646787	C	T	0.1938	2.10155e-07	0.974379	rs16826069	4	MACF1	0	intronic	3.876	7	4	5	1	1	0
rs112824904	1	39647620	C	T	0.1948	2.3614e-07	0.967904	rs16826069	4	MACF1	0	intronic	2.817	7	4	5	1	1	0
rs16825921	1	39649198	A	T	0.1938	2.24532e-07	0.974379	rs16826069	4	MACF1	0	intronic	8.566	4	2	5	1	1	0
rs2484133	1	39653994	T	C	0.2425	0.000121208	0.711052	rs16826069	4	MACF1	0	intronic	1.973	NA	5	5	1	1	0
rs57214150	1	39654372	G	C	0.1928	1.54553e-07	0.968069	rs16826069	4	MACF1	0	intronic	2.25	7	5	5	1	1	0
rs16825939	1	39662508	G	A	0.1938	2.64212e-07	0.974379	rs16826069	4	MACF1	0	intronic	2.625	4	1	7	1	1	1
rs16825942	1	39662618	G	A	0.1938	1.17812e-07	0.974379	rs16826069	4	MACF1	0	intronic	7.215	4	1	7	1	1	1
rs67020650	1	39668015	T	C	0.1938	2.2798e-07	0.974379	rs16826069	4	MACF1	0	intronic	2.975	7	5	5	1	1	1
rs72637904	1	39668682	C	T	0.1541	5.5211e-05	0.729682	rs16826069	4	MACF1	0	intronic	0.142	7	5	5	1	1	1
rs72661925	1	39669537	T	A	0.1938	2.31952e-07	0.974379	rs16826069	4	MACF1	0	intronic	2.939	6	5	5	1	1	1
rs17491275	1	39672545	T	G	0.1541	9.12989e-05	0.729682	rs16826069	4	MACF1	0	ncRNA_exonic	12.68	7	1	5	1	1	1
rs72661927	1	39675322	A	G	0.1938	2.30926e-07	0.974379	rs16826069	4	MACF1	0	intronic	2.772	6	4	5	1	1	1
rs4660543	1	39678990	A	G	0.1938	2.60233e-07	0.974379	rs16826069	4	MACF1	0	intronic	5.46	7	5	5	1	1	1
rs4660546	1	39679402	T	C	0.1938	2.29689e-07	0.974379	rs16826069	4	MACF1	0	intronic	6.807	2b	2	7	1	1	1
rs72637905	1	39683298	C	T	0.1938	2.06834e-07	0.974379	rs16826069	4	MACF1	0	intronic	1.421	4	1	5	1	1	0
rs112139327	1	39686210	A	C	0.1938	2.22683e-07	0.974379	rs16826069	4	MACF1	0	intronic	2.739	6	4	5	1	1	0
rs2036463	1	39688075	G	A	0.1938	2.19689e-07	0.974379	rs16826069	4	MACF1	0	intronic	2.589	7	4	5	1	1	0
rs2036464	1	39688242	A	G	0.1938	2.19689e-07	0.974379	rs16826069	4	MACF1	0	intronic	9.169	7	4	5	1	1	0
rs905381	1	39688552	T	G	0.1938	2.93258e-07	0.974379	rs16826069	4	MACF1	0	intronic	13.49	6	2	5	1	1	0
rs111701080	1	39694518	G	T	0.1938	2.30006e-07	0.974379	rs16826069	4	MACF1	0	intronic	0.65	7	4	5	1	1	0
rs16837533	1	39703847	G	A	0.1551	2.71105e-05	0.722698	rs16826069	4	MACF1	0	intronic	0.401	1f	1	5	1	1	0
rs72637906	1	39708302	G	A	0.1938	2.30134e-07	0.974379	rs16826069	4	MACF1	0	intronic	11.07	7	4	5	1	1	0
rs67886352	1	39708703	G	A	0.1938	2.30134e-07	0.974379	rs16826069	4	MACF1	0	intronic	0.418	7	4	5	1	1	0
rs60323161	1	39710459	T	C	0.1938	2.2442e-07	0.974379	rs16826069	4	MACF1	0	intronic	0.396	7	4	5	1	1	0
rs66727439	1	39711930	C	T	0.1938	2.27997e-07	0.974379	rs16826069	4	MACF1	0	intronic	14.77	5	4	5	1	1	0
rs111254532	1	39713648	T	C	0.1938	2.04554e-07	0.974379	rs16826069	4	MACF1	0	intronic	1.989	6	4	5	1	1	0
rs16826000	1	39713860	G	T	0.1938	2.04554e-07	0.974379	rs16826069	4	MACF1	0	intronic	1.882	7	4	5	1	1	0
rs11205823	1	39714238	A	T	0.2634	0.000143545	0.64136	rs16826069	4	MACF1	0	intronic	11.31	7	4	5	1	1	0
rs16826009	1	39716902	A	G	0.1938	1.69017e-07	0.974379	rs16826069	4	MACF1	0	ncRNA_intronic	10.9	7	4	5	1	1	0
rs16826012	1	39719519	T	C	0.1541	2.58397e-05	0.729682	rs16826069	4	MACF1	0	ncRNA_intronic	5.356	5	4	5	1	1	0
rs66880209	1	39719812	G	A	0.1541	2.69951e-05	0.729682	rs16826069	4	MACF1	0	ncRNA_splicing	12.89	7	4	4	1	1	0
rs4660208	1	39722214	A	G	0.1948	1.15906e-07	0.967904	rs16826069	4	MACF1	0	ncRNA_intronic	5.352	5	4	4	1	1	0
rs2265408	1	39723075	T	C	0.2425	9.35091e-05	0.711052	rs16826069	4	MACF1	0	ncRNA_intronic	0.319	NA	4	4	1	1	0
rs2246257	1	39726182	A	G	0.2425	0.000111313	0.711052	rs16826069	4	MACF1	0	intronic	7.868	7	4	5	1	1	0
rs72661940	1	39728647	C	G	0.1899	1.61188e-05	0.874655	rs16826069	4	MACF1	0	intronic	0.385	2b	2	5	1	0	0
rs1889830	1	39730172	G	A	0.2425	7.29672e-05	0.711052	rs16826069	4	MACF1	0	intronic	2.618	6	4	5	1	1	0
rs4660214	1	39731550	T	C	0.1938	1.25632e-07	0.974379	rs16826069	4	MACF1	0	intronic	11.37	6	5	5	1	1	0
rs4660603	1	39736334	C	G	0.1938	1.24656e-07	0.974379	rs16826069	4	MACF1	0	intronic	8.815	5	1	7	1	1	0
rs3818806	1	39748271	G	A	0.1948	1.03173e-07	0.967904	rs16826069	4	MACF1	0	UTR3	4.314	NA	4	4	1	1	0
rs2484751	1	39748539	A	C	0.2425	9.06352e-05	0.711052	rs16826069	4	MACF1	0	UTR3	7.404	NA	4	4	1	1	0
rs41270799	1	39748662	G	A	0.1938	1.17037e-07	0.974379	rs16826069	4	MACF1	0	UTR3	2.01	2b	4	4	1	1	0
rs16826036	1	39757799	G	C	0.1938	1.07234e-07	0.974379	rs16826069	4	MACF1	0	intronic	0.205	7	4	4	1	1	0
rs16826038	1	39758634	G	A	0.1938	1.13283e-07	0.974379	rs16826069	4	MACF1	0	intronic	3.143	6	4	4	1	1	0
rs2484749	1	39758955	G	A	0.2425	7.59875e-05	0.711052	rs16826069	4	MACF1	0	intronic	4.261	NA	4	4	1	1	0
rs111797516	1	39762203	A	G	0.1938	1.06042e-07	0.974379	rs16826069	4	MACF1	0	intronic	13.59	7	4	4	1	1	0
rs61782157	1	39762889	C	T	0.1948	9.6504e-08	0.967904	rs16826069	4	MACF1	0	intronic	0.723	7	4	4	1	1	0
rs41270803	1	39766041	A	G	0.1938	1.17512e-07	0.974379	rs16826069	4	MACF1	0	intronic	10.09	7	4	4	1	1	0
rs61783376	1	39769000	T	C	0.1938	9.69578e-08	0.974379	rs16826069	4	MACF1	0	intronic	2.257	6	4	4	1	1	0
rs4660636	1	39770227	T	C	0.1938	9.69578e-08	0.974379	rs16826069	4	MACF1:HSPE1P8	00:00:00	ncRNA_intronic	3.066	6	4	5	1	1	0
rs4660637	1	39770278	C	T	0.1938	1.02284e-07	0.974379	rs16826069	4	MACF1:HSPE1P8	00:00:00	ncRNA_intronic	2.864	7	4	5	1	1	0
rs61783378	1	39777159	G	A	0.1948	2.58233e-07	0.967904	rs16826069	4	MACF1	0	intronic	2.73	7	4	4	1	1	0
rs72661956	1	39784888	G	C	0.1541	1.19892e-05	0.741927	rs16826069	4	MACF1	0	intronic	3.136	6	4	4	1	1	0
rs16826068	1	39791876	G	C	0.1541	1.44217e-05	0.741927	rs16826069	4	MACF1	0	intronic	1.11	6	4	4	1	1	0
rs111745074	1	39792369	A	T	0.1938	1.33258e-07	0.974291	rs16826069	4	MACF1	0	intronic	1.65	6	4	4	1	0	0
rs16826069	1	39797055	A	G	0.1978	4.14467e-08	1	rs16826069	4	MACF1	0	exonic	7.303	3a	4	4	1	1	0
rs41270807	1	39801815	A	C	0.1948	7.57772e-08	0.980727	rs16826069	4	MACF1	0	exonic	6.848	5	4	4	1	1	0
rs4660669	1	39807458	C	A	0.2425	0.000177929	0.720999	rs16826069	4	MACF1	0	intronic	1.605	7	4	4	1	1	0
rs111623477	1	39811205	C	T	0.1541	1.07027e-05	0.730445	rs16826069	4	MACF1	0	intronic	5.467	7	4	4	1	1	0
rs16826087	1	39812518	C	T	0.1948	2.27443e-07	0.980727	rs16826069	4	MACF1	0	intronic	2.782	7	4	4	1	1	0
rs3754346	1	39814960	C	T	0.1938	1.53797e-07	0.974379	rs16826069	4	MACF1	0	intronic	6.507	7	4	4	1	1	0
rs16826093	1	39815143	T	A	0.1938	1.3845e-07	0.974379	rs16826069	4	MACF1	0	intronic	15.21	6	4	4	1	1	0
rs41270811	1	39815344	G	A	0.1948	1.3845e-07	0.980727	rs16826069	4	MACF1	0	intronic	2.603	5	4	4	1	1	0
rs61779274	1	39816941	C	G	0.1948	6.6507e-08	0.980727	rs16826069	4	MACF1	0	intronic	3.841	7	4	4	1	1	0
rs17264671	1	39818052	A	C	0.1938	6.65387e-08	0.974379	rs16826069	4	MACF1	0	intronic	4.708	7	4	4	1	1	0
rs4660690	1	39819503	G	A	0.1938	1.28461e-07	0.974379	rs16826069	4	MACF1	0	intronic	0.33	5	4	4	1	1	0
rs61779275	1	39820310	C	T	0.1938	3.29255e-07	0.974379	rs16826069	4	MACF1	0	intronic	0.34	3a	4	4	1	1	0
rs61779276	1	39825438	C	T	0.1948	9.97425e-08	0.980727	rs16826069	4	MACF1	0	intronic	0.109	7	4	4	1	1	0
rs72661961	1	39831768	A	G	0.1948	8.66211e-08	0.980727	rs16826069	4	MACF1	0	intronic	2.249	7	4	5	1	1	0
rs61779277	1	39833535	G	A	0.1948	8.66211e-08	0.980727	rs16826069	4	MACF1	0	intronic	3.248	5	4	4	1	1	0
rs61779278	1	39834617	A	G	0.1948	8.66211e-08	0.980727	rs16826069	4	MACF1	0	intronic	7.229	6	4	4	1	1	0
rs596991	1	39834692	A	T	0.2435	8.88558e-05	0.690113	rs16826069	4	MACF1	0	intronic	4.455	6	4	4	1	0	0
rs582883	1	39835540	T	C	0.2763	0.000172908	0.609917	rs16826069	4	MACF1	0	intronic	4.11	NA	1	4	1	1	0
rs2296172	1	39835817	A	G	0.1948	7.74523e-08	0.980727	rs16826069	4	MACF1	0	exonic	16.16	7	3	4	1	1	0
rs61779279	1	39837102	C	T	0.1938	8.37345e-08	0.974379	rs16826069	4	MACF1	0	intronic	0.137	4	4	4	1	1	0
rs2490945	1	39837344	T	C	0.2416	6.57242e-05	0.7151	rs16826069	4	MACF1	0	intronic	3.012	6	4	4	1	1	0
rs61779282	1	39840304	C	G	0.1531	4.14943e-06	0.724527	rs16826069	4	MACF1	0	intronic	6.945	6	4	5	1	1	0
rs61779283	1	39840768	C	T	0.1938	6.68804e-08	0.974379	rs16826069	4	MACF1	0	intronic	0.064	7	4	5	1	1	0
rs621807	1	39842443	G	A	0.2425	8.28494e-05	0.720999	rs16826069	4	MACF1	0	intronic	0.454	NA	4	5	1	1	0
rs76111861	1	39842690	G	T	0.1938	6.17714e-08	0.974379	rs16826069	4	MACF1	0	intronic	7.256	6	4	5	1	1	0
rs72661965	1	39846590	A	C	0.1938	7.76348e-08	0.974379	rs16826069	4	MACF1	0	intronic	2.349	6	4	4	1	1	0
rs6668369	1	39848347	C	G	0.1958	1.1506e-07	0.961485	rs16826069	4	MACF1	0	intronic	0.794	7	4	4	1	1	0
rs61779284	1	39855177	G	A	0.1948	6.94694e-08	0.967904	rs16826069	4	MACF1	0	intronic	0.47	6	4	4	1	1	0
rs3768299	1	39857192	G	A	0.1958	5.8984e-08	0.974257	rs16826069	4	MACF1	0	intronic	4.177	4	2	5	1	1	0
rs200922247	1	39859942	G	T	0.1571	9.92379e-05	0.636293	rs16826069	4	MACF1	0	intronic	0.687	5	4	7	1	0	0
rs72661971	1	39859946	G	T	0.2256	0.00410169	0.684326	rs16826069	4	MACF1	0	intronic	0.756	5	4	7	1	0	0
rs4660732	1	39863215	C	T	0.1948	6.76758e-08	0.967904	rs16826069	4	MACF1	0	intronic	2.015	7	5	7	1	1	0
rs61779285	1	39867055	C	T	0.1948	5.7308e-08	0.967904	rs16826069	4	MACF1	0	intronic	1.27	5	4	5	1	1	0
rs3768301	1	39870793	C	T	0.1948	7.31322e-08	0.967904	rs16826069	4	MACF1	0	intronic	14.68	4	5	5	1	1	0
rs113214136	1	39874539	G	T	0.1948	5.56332e-08	0.967904	rs16826069	4	MACF1	0	intronic	6.002	2b	1	1	1	1	0
rs3768302	1	39880319	T	G	0.1958	5.56332e-08	0.974257	rs16826069	4	MACF1:KIAA0754	00:00:00	UTR3	12.06	5	1	5	1	1	0
rs17343193	1	39881468	T	A	0.1958	5.73515e-08	0.974257	rs16826069	4	MACF1:KIAA0754	00:00:00	UTR3	8.866	5	1	5	1	1	0
rs61779300	1	39885763	G	A	0.1958	5.63551e-08	0.974257	rs16826069	4	MACF1	0	intronic	5.372	5	4	5	1	1	0
rs2018212	1	39905588	T	C	0.1948	7.06179e-08	0.967904	rs16826069	4	MACF1	0	intronic	5.803	6	4	4	1	1	0
rs4660751	1	39905873	C	T	0.1948	6.16518e-08	0.967904	rs16826069	4	MACF1	0	intronic	2.137	7	4	4	1	1	0
rs2296173	1	39913351	A	G	0.1958	6.44997e-08	0.974257	rs16826069	4	MACF1	0	intronic	0.716	6	4	4	1	1	1
rs3118014	1	39914090	G	A	0.1948	6.40272e-08	0.967904	rs16826069	4	MACF1	0	intronic	0.06	6	4	4	1	1	1
rs1985076	1	39915209	T	C	0.1948	6.60472e-08	0.967904	rs16826069	4	MACF1	0	intronic	4.008	7	4	4	1	1	1
rs61779306	1	39922426	G	A	0.1958	2.25073e-07	0.961485	rs16826069	4	MACF1	0	intronic	5.015	5	4	4	1	1	0
rs41270821	1	39923732	T	C	0.1958	1.13825e-07	0.974257	rs16826069	4	MACF1	0	intronic	15.14	5	4	4	1	1	0
rs2296175	1	39924398	G	A	0.1948	1.19014e-07	0.967904	rs16826069	4	MACF1	0	intronic	9.209	6	4	4	1	1	0
rs61779308	1	39938257	C	T	0.1948	1.34201e-07	0.967904	rs16826069	4	MACF1	0	intronic	2.47	6	4	4	1	1	0
rs61779309	1	39940499	T	C	0.1958	1.97595e-07	0.974257	rs16826069	4	MACF1	0	intronic	1.9	5	4	4	1	1	0
rs61779310	1	39942297	C	G	0.2316	9.00799e-06	0.709313	rs16826069	4	MACF1	0	intronic	0.734	6	4	5	1	1	0
rs61779313	1	39944249	T	C	0.2326	8.59839e-06	0.694626	rs16826069	4	MACF1	0	intronic	8.25	5	4	4	1	1	0
rs1775654	1	39950080	C	T	0.2644	0.000406404	0.602682	rs16826069	4	MACF1	0	intronic	10.81	5	4	4	1	1	1
rs60069508	1	39964912	G	C	0.2386	7.44496e-06	0.669135	rs16826069	4	BMP8A	0	intronic	0.126	5	5	14	1	1	0
rs61779330	1	39967223	G	A	0.2356	4.28682e-05	0.634315	rs16826069	4	BMP8A	0	intronic	9.091	5	5	15	1	1	0
rs72662001	1	39967280	T	C	0.2356	4.27743e-05	0.634315	rs16826069	4	BMP8A	0	intronic	10.9	5	5	15	1	1	0
rs72663503	1	39969059	C	T	0.2356	5.87357e-05	0.634315	rs16826069	4	BMP8A	0	intronic	12.28	5	5	15	1	1	0
rs61779331	1	39970928	C	A	0.2356	4.71664e-05	0.634315	rs16826069	4	BMP8A	0	intronic	2.069	5	5	15	1	1	0
rs3768321	1	40035928	G	T	0.1879	2.28036e-05	0.64566	rs16826069	4	PABPC4:RP11-69E11.8	00:00:00	ncRNA_intronic	20.9	7	4	4	1	1	0
rs41311209	1	45956803	T	C	0.06958	1.10041e-06	0.619115	rs61783218	5	TESK2	0	UTR5	9.703	2b	1	1	1	1	1
rs61788289	1	45962894	T	G	0.06958	1.05662e-06	0.619115	rs61783218	5	CCDC163P	0	intronic	2.376	5	4	5	1	1	1
rs61783205	1	46317219	C	T	0.0825	1.64181e-09	0.921275	rs61783218	5	MAST2	0	intronic	9.285	7	5	15	1	1	0
rs61783218	1	46325608	C	T	0.07654	1.0204e-09	1	rs61783218	5	MAST2	0	intronic	1.797	6	5	15	1	1	0
rs61785580	1	46402849	C	T	0.08151	2.15724e-08	0.886185	rs61783218	5	MAST2	0	intronic	0.622	7	5	15	1	1	0
rs187881568	1	46480773	G	A	0.0825	2.65437e-09	0.923529	rs61783218	5	MAST2	0	intronic	0.465	7	5	5	1	0	1
rs1052607	1	46499526	A	G	0.07952	1.46036e-08	0.905135	rs61783218	5	MAST2	0	exonic	22.3	5	4	4	1	1	1
rs33931638	1	46500251	G	A	0.07952	1.19191e-09	0.905135	rs61783218	5	MAST2	0	exonic	25.3	NA	4	4	1	1	1
rs77881576	1	46587530	G	A	0.07455	3.15832e-09	0.811693	rs61783218	5	PIK3R3	0	intronic	7.826	5	4	15	1	1	0
rs12144920	1	47710476	C	T	0.2893	0.00106217	0.645337	rs12080109	6	STIL	5334	intergenic	0.007	5	5	14	1	1	1
rs7554050	1	47710500	C	T	0.3807	0.000126082	0.721522	rs2821096	6	STIL	5310	intergenic	3.991	7	5	14	1	1	1
rs201060999	1	47710550	A	T	0.3807	8.19097e-05	0.721522	rs2821096	6	STIL	5260	intergenic	9.679	NA	5	14	1	0	1
rs6692691	1	47711010	G	A	0.3807	0.000103666	0.721522	rs2821096	6	STIL	4800	intergenic	0.721	5	5	14	1	1	1
rs6658496	1	47711133	A	G	0.3797	0.000110134	0.725296	rs2821096	6	STIL	4677	intergenic	5.95	5	5	14	1	1	1
rs10890473	1	47711456	T	C	0.3807	0.000109716	0.733907	rs2821096	6	STIL	4354	intergenic	2.442	5	5	14	1	1	1
rs6695693	1	47711588	G	A	0.3807	0.000103855	0.733907	rs2821096	6	STIL	4222	intergenic	1.482	6	5	14	1	1	1
rs6661493	1	47711639	A	G	0.3807	0.000102579	0.733907	rs2821096	6	STIL	4171	intergenic	11.34	6	5	14	1	1	1
rs6664652	1	47711714	T	G	0.3807	9.49665e-05	0.733907	rs2821096	6	STIL	4096	intergenic	3.945	7	5	14	1	1	1
rs35856603	1	47711778	G	A	0.2893	0.00060923	0.645337	rs12080109	6	STIL	4032	intergenic	0.944	7	5	14	1	1	1
rs2758737	1	47712057	T	C	0.4563	6.82469e-08	0.970708	rs2821096	6	STIL	3753	intergenic	0.276	NA	5	14	1	1	1
rs11211485	1	47712249	T	A	0.3807	0.000111361	0.733907	rs2821096	6	STIL	3561	intergenic	4.582	5	5	14	1	1	1
rs2758736	1	47712950	T	C	0.4563	4.54637e-08	0.970708	rs2821096	6	STIL	2860	intergenic	0.477	NA	5	14	1	1	1
rs7551955	1	47712998	G	A	0.3807	8.0361e-05	0.733907	rs2821096	6	STIL	2812	intergenic	0.045	6	5	14	1	1	1
rs7552123	1	47713175	G	A	0.3807	7.04244e-05	0.733907	rs2821096	6	STIL	2635	intergenic	1.968	7	5	15	1	1	1
rs12730819	1	47713319	G	A	0.4791	9.56311e-08	0.940523	rs2821096	6	STIL	2491	intergenic	0.053	7	5	15	1	1	1
rs11211486	1	47713412	T	C	0.3807	7.83313e-05	0.733907	rs2821096	6	STIL	2398	intergenic	2.467	6	5	15	1	1	1
rs12756634	1	47713631	T	C	0.2893	0.000610395	0.645337	rs12080109	6	STIL	2179	intergenic	5.613	6	5	5	1	1	1
rs2758735	1	47717189	G	A	0.4573	4.34537e-08	0.974267	rs2821096	6	STIL	0	exonic	2.645	NA	4	15	1	1	1
rs1028647	1	47718318	G	A	0.4573	4.34215e-08	0.974267	rs2821096	6	STIL	0	intronic	9.071	NA	4	5	1	1	1
rs1028646	1	47718358	A	G	0.4573	4.34215e-08	0.974267	rs2821096	6	STIL	0	intronic	4.695	NA	4	5	1	1	1
rs11211489	1	47719011	C	A	0.2893	0.0006494	0.645337	rs12080109	6	STIL	0	intronic	3.959	6	4	5	1	1	1
rs11211490	1	47719108	C	T	0.2893	0.000680692	0.645337	rs12080109	6	STIL	0	intronic	0.282	7	4	5	1	1	1
rs11211492	1	47719722	G	A	0.2893	0.000664835	0.645337	rs12080109	6	STIL	0	intronic	3.164	4	4	5	1	1	1
rs35774681	1	47720634	G	C	0.4791	8.23929e-08	0.940523	rs2821096	6	STIL	0	intronic	2.139	6	4	5	1	1	0
rs2494247	1	47721136	T	C	0.4573	4.31378e-08	0.974267	rs2821096	6	STIL	0	intronic	13.11	7	4	5	1	1	0
rs11211495	1	47721178	G	A	0.2893	0.000683024	0.645337	rs12080109	6	STIL	0	intronic	3.899	6	4	5	1	1	0
rs12140580	1	47721324	T	C	0.2893	0.000664835	0.645337	rs12080109	6	STIL	0	intronic	1.985	7	4	5	1	1	0
rs2821087	1	47721856	C	T	0.4563	4.31378e-08	0.978002	rs2821096	6	STIL	0	intronic	3.475	5	4	5	1	1	0
rs12123358	1	47723824	C	G	0.2893	0.000683024	0.645337	rs12080109	6	STIL	0	intronic	2.256	7	4	5	1	1	0
rs2821088	1	47724179	T	A	0.4563	4.23382e-08	0.978002	rs2821096	6	STIL	0	intronic	15.08	5	4	5	1	1	0
rs2821090	1	47724533	T	C	0.4563	4.23382e-08	0.978002	rs2821096	6	STIL	0	intronic	3.842	7	4	5	1	1	0
rs6688323	1	47724865	A	G	0.2922	0.000582583	0.641419	rs12080109	6	STIL	0	intronic	2.39	7	4	5	1	1	0
rs13376679	1	47726087	T	C	0.2893	0.000798449	0.645337	rs12080109	6	STIL	0	exonic	3.703	6	4	15	1	1	0
rs12143808	1	47727015	G	C	0.2893	0.000683024	0.645337	rs12080109	6	STIL	0	intronic	1.912	7	4	5	1	1	0
rs1967758	1	47727435	T	A	0.4622	4.04706e-08	1	rs2821096	6	STIL	0	intronic	0.002	6	4	5	1	1	0
rs13374382	1	47727947	C	G	0.2903	0.000609503	0.643121	rs12080109	6	STIL	0	intronic	1.646	6	4	15	1	1	0
rs58891696	1	47729637	C	G	0.2893	0.000672494	0.645337	rs12080109	6	STIL	0	intronic	2.749	7	4	5	1	1	0
rs2821093	1	47729885	C	T	0.4622	4.11572e-08	1	rs2821096	6	STIL	0	intronic	5.864	5	4	5	1	1	0
rs2742081	1	47731676	G	A	0.4612	3.87754e-08	0.996303	rs2821096	6	STIL	0	intronic	2.248	NA	4	5	1	1	1
rs11211500	1	47732378	G	T	0.2893	0.000672494	0.645337	rs12080109	6	STIL	0	intronic	4.034	6	4	5	1	1	1
rs2821094	1	47733451	G	A	0.4622	3.49034e-08	1	rs2821096	6	STIL	0	intronic	3.325	7	4	5	1	1	1
rs9436749	1	47734148	C	T	0.4563	3.54995e-08	0.978002	rs2821096	6	STIL	0	intronic	3.023	7	4	5	1	1	1
rs2897238	1	47734385	G	A	0.2893	0.000693516	0.645337	rs12080109	6	STIL	0	intronic	4.505	7	4	5	1	1	1
rs2742104	1	47735280	C	T	0.4563	3.54995e-08	0.978002	rs2821096	6	STIL	0	intronic	0.415	NA	4	5	1	1	1
rs12409300	1	47737485	A	C	0.2903	0.000624206	0.643121	rs12080109	6	STIL	0	intronic	5.093	6	4	5	1	1	1
rs33980430	1	47738651	A	G	0.2893	0.000674612	0.645337	rs12080109	6	STIL	0	intronic	8.142	7	4	5	1	1	1
rs2405787	1	47738957	T	C	0.2893	0.00065379	0.645337	rs12080109	6	STIL	0	intronic	7.193	6	4	5	1	1	1
rs61782706	1	47740873	G	A	0.4781	6.00446e-08	0.94372	rs2821096	6	STIL	0	intronic	0.594	6	4	5	1	1	0
rs12118205	1	47741336	G	A	0.2893	0.000685671	0.645337	rs12080109	6	STIL	0	intronic	6.892	7	4	5	1	1	0
rs12118206	1	47741348	G	C	0.2893	0.000618567	0.645337	rs12080109	6	STIL	0	intronic	10.21	7	4	5	1	1	0
rs7354822	1	47741592	C	A	0.2893	0.000688031	0.645337	rs12080109	6	STIL	0	intronic	3.621	4	4	5	1	1	0
rs12732410	1	47741921	G	A	0.4781	6.00446e-08	0.94372	rs2821096	6	STIL	0	intronic	2.044	7	4	5	1	1	0
rs2472725	1	47741979	T	G	0.4622	2.70664e-08	1	rs2821096	6	STIL	0	intronic	8.782	NA	4	5	1	1	0
rs12738065	1	47742261	C	T	0.2893	0.000684396	0.645337	rs12080109	6	STIL	0	intronic	6.071	6	4	5	1	1	0
rs2821096	1	47742726	T	C	0.4622	2.50921e-08	1	rs2821096	6	STIL	0	intronic	14.47	NA	4	5	1	1	0
rs6588196	1	47743490	C	T	0.3648	1.26309e-08	1	rs6588196	6	STIL	0	intronic	1.811	1f	4	5	1	1	0
rs10157883	1	47744213	G	A	0.4563	3.42105e-08	0.978002	rs2821096	6	STIL	0	intronic	12.23	7	4	5	1	1	0
rs11211505	1	47746993	G	A	0.2893	0.000760483	0.645337	rs12080109	6	STIL	0	intronic	5.134	5	4	5	1	1	0
rs12145974	1	47747090	T	C	0.2893	0.000760483	0.645337	rs12080109	6	STIL	0	intronic	9.914	5	4	5	1	1	0
rs3122619	1	47747445	G	A	0.4563	3.40931e-08	0.978002	rs2821096	6	STIL	0	intronic	4.902	6	4	5	1	1	0
rs11577960	1	47748852	G	C	0.2893	0.000786068	0.645337	rs12080109	6	STIL	0	intronic	0.793	7	4	5	1	1	0
rs6688804	1	47748951	T	C	0.2893	0.000770401	0.645337	rs12080109	6	STIL	0	intronic	10.43	5	4	5	1	1	0
rs3125633	1	47749401	T	C	0.4622	2.89816e-08	1	rs2821096	6	STIL	0	intronic	5.082	6	4	5	1	1	0
rs3125638	1	47751815	A	G	0.4563	3.40931e-08	0.978002	rs2821096	6	STIL	0	intronic	2.771	7	4	5	1	1	0
rs3125641	1	47752507	C	T	0.4563	3.64041e-08	0.978002	rs2821096	6	STIL	0	intronic	2.198	7	4	5	1	1	0
rs11580114	1	47752600	G	C	0.2893	0.000760483	0.645337	rs12080109	6	STIL	0	intronic	6.804	7	4	5	1	1	0
rs11578360	1	47752732	A	C	0.2893	0.000760483	0.645337	rs12080109	6	STIL	0	intronic	6.599	5	4	5	1	1	0
rs11580148	1	47752757	G	A	0.2893	0.000716896	0.645337	rs12080109	6	STIL	0	intronic	3.638	5	4	5	1	1	0
rs12125261	1	47753405	G	A	0.4781	5.90936e-08	0.94372	rs2821096	6	STIL	0	intronic	7.985	6	4	5	1	1	0
rs3125624	1	47756052	T	G	0.4563	6.05759e-08	0.970571	rs2821096	6	STIL	0	intronic	0.326	6	4	5	1	1	0
rs3125625	1	47756894	A	G	0.4612	4.43186e-08	0.930764	rs2821096	6	STIL	0	intronic	0.809	7	4	5	1	1	0
rs12729251	1	47756918	A	G	0.2982	0.00111915	0.640739	rs12080109	6	STIL	0	intronic	3.346	6	4	5	1	1	0
rs12184297	1	47760059	C	T	0.2913	0.000550782	0.65467	rs12080109	6	STIL	0	intronic	0.733	7	4	5	1	1	0
rs12184269	1	47760263	G	A	0.2913	0.000595786	0.65467	rs12080109	6	STIL	0	intronic	0.579	7	4	5	1	1	0
rs12184262	1	47760371	T	A	0.2913	0.000543184	0.65467	rs12080109	6	STIL	0	intronic	2.892	6	4	5	1	1	0
rs3125628	1	47761891	G	A	0.4612	5.48798e-08	0.981639	rs2821096	6	STIL	0	intronic	3.545	7	4	5	1	1	0
rs67905093	1	47762976	C	G	0.2913	0.000560212	0.65467	rs12080109	6	STIL	0	intronic	1.403	6	4	5	1	1	0
rs11587014	1	47763207	C	T	0.2913	0.000560212	0.65467	rs12080109	6	STIL	0	intronic	0.27	7	4	5	1	1	0
rs11583162	1	47763274	G	C	0.2913	0.000560212	0.65467	rs12080109	6	STIL	0	intronic	0.088	5	4	5	1	1	0
rs11587107	1	47763713	C	T	0.2913	0.000560212	0.65467	rs12080109	6	STIL	0	intronic	1.559	6	4	5	1	1	0
rs12743877	1	47764806	G	A	0.4612	5.22258e-08	0.981639	rs2821096	6	STIL	0	intronic	0.744	7	4	5	1	1	0
rs9436838	1	47765490	C	T	0.4612	5.6061e-08	0.981639	rs2821096	6	STIL	0	intronic	1.768	7	4	5	1	1	0
rs12406951	1	47766234	G	A	0.2913	0.000550883	0.65467	rs12080109	6	STIL	0	intronic	0.1	7	4	4	1	1	0
rs12141060	1	47766647	C	T	0.4771	1.52988e-07	0.926155	rs2821096	6	STIL	0	intronic	11.25	5	4	4	1	1	0
rs72686209	1	47766870	T	C	0.2913	0.000564708	0.65467	rs12080109	6	STIL	0	intronic	5.361	5	4	4	1	1	0
rs6689687	1	47767141	A	C	0.4612	5.22258e-08	0.981639	rs2821096	6	STIL	0	intronic	4.025	7	4	4	1	1	0
rs3125630	1	47767914	G	A	0.4553	3.31573e-08	0.959888	rs2821096	6	STIL	0	exonic	15.92	4	4	4	1	1	0
rs6703956	1	47768743	T	C	0.4771	1.46288e-07	0.926155	rs2821096	6	STIL	0	intronic	0.902	6	4	5	1	1	0
rs12131978	1	47770263	G	A	0.2913	0.00060502	0.65467	rs12080109	6	STIL	0	intronic	3.872	7	4	5	1	1	0
rs3122615	1	47770441	A	C	0.4553	3.16033e-08	0.959888	rs2821096	6	STIL	0	intronic	2.245	5	4	5	1	1	0
rs6692734	1	47770786	T	A	0.4771	1.36536e-07	0.926155	rs2821096	6	STIL	0	UTR5	1.674	6	4	5	1	1	0
rs12129594	1	47770806	T	C	0.2913	0.000603696	0.65467	rs12080109	6	STIL	0	UTR5	4.232	6	4	5	1	1	0
rs12132909	1	47770987	G	A	0.2913	0.000558018	0.65467	rs12080109	6	STIL	0	UTR5	10.97	7	4	5	1	1	0
rs3122607	1	47772222	G	A	0.4553	3.36899e-08	0.959888	rs2821096	6	STIL	0	intronic	9.054	7	4	5	1	1	0
rs11211510	1	47772653	G	A	0.4612	3.01115e-08	0.981639	rs2821096	6	STIL	0	intronic	0.435	4	4	5	1	1	0
rs11211511	1	47772716	G	C	0.4612	5.47626e-08	0.981639	rs2821096	6	STIL	0	intronic	0.192	5	4	5	1	1	0
rs12132928	1	47774737	A	T	0.4771	8.14003e-08	0.925815	rs2821096	6	STIL	0	intronic	1.456	6	4	5	1	1	0
rs4147192	1	47774913	A	T	0.4612	6.55909e-08	0.981639	rs2821096	6	STIL	0	intronic	0.936	6	4	5	1	1	0
rs12410850	1	47775177	C	T	0.2913	0.000532815	0.65467	rs12080109	6	STIL	0	intronic	12.65	4	4	5	1	1	0
rs17103095	1	47775647	G	T	0.2913	0.000565219	0.65467	rs12080109	6	STIL	0	intronic	3.873	7	4	5	1	1	0
rs12407463	1	47776345	A	C	0.2913	0.000552763	0.65467	rs12080109	6	STIL	0	intronic	4.623	5	4	5	1	1	0
rs56804458	1	47777042	C	T	0.2913	0.000564014	0.65467	rs12080109	6	STIL	0	intronic	0.409	6	3	5	1	1	0
rs3122611	1	47777318	T	A	0.4553	3.69014e-08	0.959888	rs2821096	6	STIL	0	intronic	1.086	7	3	5	1	1	0
rs11211512	1	47777884	C	T	0.2913	0.000494814	0.65467	rs12080109	6	STIL	0	intronic	1.891	7	2	5	1	1	0
rs56335169	1	47778233	G	A	0.4781	6.55453e-08	0.923044	rs2821096	6	STIL	0	intronic	2.481	6	1	5	1	1	0
rs35370376	1	47778234	T	G	0.4781	7.08514e-08	0.923044	rs2821096	6	STIL	0	intronic	0.727	6	1	5	1	1	0
rs6671254	1	47778520	T	C	0.4553	4.18322e-08	0.959888	rs2821096	6	STIL	0	intronic	2.896	4	1	5	1	1	0
rs35711761	1	47778833	T	C	0.4771	7.2038e-08	0.926155	rs2821096	6	STIL	0	intronic	5.454	5	1	1	1	1	0
rs3125632	1	47779951	G	A	0.4553	3.19984e-08	0.959888	rs2821096	6	STIL	131	upstream	12.65	2a	1	1	1	1	0
rs6588348	1	47781496	C	T	0.4622	3.47729e-08	0.978046	rs2821096	6	STIL	1676	intergenic	3.707	7	5	15	1	1	0
rs6660651	1	47781762	A	G	0.2913	0.000603429	0.65467	rs12080109	6	STIL	1942	intergenic	16.32	6	5	15	1	1	0
rs7525650	1	47784835	G	A	0.4612	3.02354e-08	0.981639	rs2821096	6	STIL	5015	intergenic	0.329	5	5	15	1	1	0
rs71645861	1	47785581	C	T	0.4771	8.53369e-08	0.926155	rs2821096	6	STIL	5761	intergenic	0.979	6	5	15	1	1	0
rs35601384	1	47786866	A	T	0.2913	0.000643357	0.65467	rs12080109	6	STIL	7046	intergenic	0.115	7	5	15	1	1	0
rs12139700	1	47788378	G	C	0.2913	0.000703681	0.65467	rs12080109	6	STIL	8558	intergenic	11.56	5	5	15	1	1	0
rs11576796	1	47788788	C	A	0.2913	0.000703681	0.65467	rs12080109	6	STIL	8968	intergenic	1.604	7	5	15	1	1	0
rs12138072	1	47788979	T	C	0.4761	9.89563e-08	0.929304	rs2821096	6	STIL	9159	intergenic	8.396	5	5	15	1	1	0
rs11577236	1	47789200	C	T	0.2913	0.00074202	0.65467	rs12080109	6	STIL	9380	intergenic	3.727	4	5	15	1	1	0
rs11587272	1	47789473	T	G	0.2913	0.000675605	0.65467	rs12080109	6	STIL	9653	intergenic	3.722	4	5	15	1	1	0
rs7541748	1	47790012	A	G	0.4553	3.65887e-08	0.959888	rs2821096	6	CMPK1	9456	intergenic	0.173	7	5	15	1	1	0
rs12732050	1	47792363	A	C	0.4761	9.37912e-08	0.929304	rs2821096	6	CMPK1	7105	intergenic	6.122	3a	5	15	1	1	0
rs17452995	1	47792600	C	G	0.4761	9.37912e-08	0.929304	rs2821096	6	CMPK1	6868	intergenic	3.063	7	5	15	1	1	0
rs34400183	1	47792743	C	T	0.4771	8.79735e-08	0.926155	rs2821096	6	CMPK1	6725	intergenic	4.838	7	5	15	1	1	0
rs12751618	1	47792845	C	T	0.2913	0.000677902	0.65467	rs12080109	6	CMPK1	6623	intergenic	0.51	6	5	15	1	1	0
rs12145103	1	47793591	G	A	0.2913	0.000705031	0.65467	rs12080109	6	CMPK1	5877	intergenic	0.176	7	5	15	1	1	0
rs4481897	1	47795314	G	T	0.2913	0.000650117	0.65467	rs12080109	6	CMPK1	4154	intergenic	0.361	7	4	15	1	1	0
rs7415976	1	47795582	C	T	0.2913	0.000695402	0.65467	rs12080109	6	CMPK1	3886	intergenic	0.518	6	5	15	1	1	0
rs11211516	1	47796110	A	C	0.2913	0.000744865	0.65467	rs12080109	6	CMPK1	3358	intergenic	9.306	2b	5	15	1	1	0
rs12126139	1	47796383	C	G	0.4761	9.15731e-08	0.929304	rs2821096	6	CMPK1	3085	intergenic	1.371	2b	2	15	1	1	0
rs12118514	1	47796539	G	C	0.4771	4.90857e-08	0.926155	rs2821096	6	CMPK1	2929	intergenic	2.721	7	5	15	1	1	0
rs9725517	1	47796704	G	T	0.2913	0.000690403	0.65467	rs12080109	6	CMPK1	2764	intergenic	1.695	7	5	15	1	1	0
rs3925058	1	47797623	G	A	0.4553	3.44138e-08	0.959888	rs2821096	6	CMPK1	1845	intergenic	9.027	NA	2	15	1	1	0
rs11211517	1	47798131	T	C	0.4612	3.04748e-08	0.981639	rs2821096	6	CMPK1	1337	intergenic	6.457	5	1	7	1	1	0
rs60352530	1	47799436	G	A	0.2903	0.000832012	0.658566	rs12080109	6	CMPK1	32	upstream	7.657	4	1	1	1	1	0
rs7543016	1	47799639	C	G	0.4602	2.71285e-08	0.978055	rs2821096	6	CMPK1	0	exonic	10.3	4	1	1	1	1	0
rs4492666	1	47800845	C	A	0.4583	3.37078e-07	0.941941	rs2821096	6	CMPK1	0	intronic	6.144	3a	1	2	1	1	0
rs4926824	1	47801049	T	G	0.4801	6.41518e-07	0.909962	rs2821096	6	CMPK1	0	intronic	6.622	4	1	7	1	1	0
rs35880845	1	47801374	G	C	0.4583	1.9948e-07	0.941941	rs2821096	6	CMPK1	0	intronic	0.356	5	1	5	1	1	0
rs9436882	1	47801904	A	G	0.4583	2.12596e-07	0.941941	rs2821096	6	CMPK1	0	intronic	2.775	3a	1	5	1	1	0
rs6681868	1	47802547	A	G	0.4642	2.05036e-07	0.963767	rs2821096	6	CMPK1	0	intronic	1.044	5	1	5	1	1	0
rs3122620	1	47803319	A	G	0.4583	2.12596e-07	0.941941	rs2821096	6	CMPK1	0	intronic	2.292	7	4	5	1	1	0
rs34952704	1	47803739	A	G	0.4801	5.50568e-07	0.909962	rs2821096	6	CMPK1	0	intronic	5.271	5	1	5	1	1	0
rs6657172	1	47804269	C	T	0.4583	2.51545e-07	0.941941	rs2821096	6	CMPK1	0	intronic	4.5	6	4	5	1	1	0
rs35234940	1	47804270	G	A	0.2903	0.000724172	0.658566	rs12080109	6	CMPK1	0	intronic	3.259	6	4	5	1	1	0
rs12123269	1	47806087	G	A	0.2903	0.000905084	0.658566	rs12080109	6	CMPK1	0	intronic	0.422	3a	4	5	1	1	0
rs3125639	1	47806344	C	G	0.4642	2.05036e-07	0.963767	rs2821096	6	CMPK1	0	intronic	0.727	4	4	5	1	1	0
rs67221389	1	47806987	A	T	0.2903	0.000889962	0.658566	rs12080109	6	CMPK1	0	intronic	3.467	6	4	5	1	1	0
rs6659946	1	47807516	A	C	0.4642	1.82817e-07	0.963767	rs2821096	6	CMPK1	0	intronic	1.552	7	4	5	1	1	0
rs3122623	1	47807765	T	C	0.4583	2.12596e-07	0.941941	rs2821096	6	CMPK1	0	intronic	10.52	6	4	5	1	1	0
rs3125640	1	47808744	C	T	0.4642	2.04011e-07	0.963767	rs2821096	6	CMPK1	0	intronic	0.098	7	4	5	1	1	0
rs12117686	1	47809681	A	C	0.2903	0.000840289	0.658566	rs12080109	6	CMPK1	0	intronic	2.799	7	4	5	1	1	0
rs12121831	1	47809936	G	A	0.4742	2.56917e-07	0.887332	rs2821096	6	CMPK1	0	intronic	8.059	7	4	5	1	1	0
rs10157734	1	47811166	T	G	0.2823	0.000772321	0.675036	rs12080109	6	CMPK1	0	intronic	2.898	6	4	5	1	1	0
rs12562561	1	47811240	A	G	0.4742	4.67863e-07	0.887332	rs2821096	6	CMPK1	0	intronic	0.799	6	4	5	1	1	0
rs55737131	1	47812199	G	A	0.4742	4.70121e-07	0.887332	rs2821096	6	CMPK1	0	intronic	2.075	7	4	5	1	1	0
rs12134888	1	47815055	C	T	0.2843	0.000583599	0.677808	rs12080109	6	CMPK1	0	intronic	3.393	6	4	5	1	1	0
rs12135037	1	47815563	C	G	0.2843	0.000619688	0.677808	rs12080109	6	CMPK1	0	intronic	0.373	7	4	5	1	1	0
rs67295054	1	47815994	T	G	0.2843	0.00061171	0.677808	rs12080109	6	CMPK1	0	intronic	1.553	7	4	5	1	1	0
rs2820994	1	47817492	T	C	0.4523	1.38956e-07	0.920676	rs2821096	6	CMPK1	0	intronic	0.179	NA	5	5	1	1	0
rs2622925	1	47818230	G	C	0.4583	1.46869e-07	0.941941	rs2821096	6	CMPK1	0	intronic	5.346	5	5	5	1	1	0
rs12132521	1	47818324	C	T	0.2843	0.000585059	0.677808	rs12080109	6	CMPK1	0	intronic	6.621	7	5	5	1	1	0
rs12749507	1	47818917	A	G	0.2843	0.000593073	0.677808	rs12080109	6	CMPK1	0	intronic	19.07	5	5	5	1	1	0
rs11579854	1	47820918	A	G	0.2843	0.000555048	0.677808	rs12080109	6	CMPK1	0	intronic	5.082	6	5	5	1	1	0
rs12127982	1	47821149	G	A	0.4742	4.28676e-07	0.887332	rs2821096	6	CMPK1	0	intronic	6.277	5	5	5	1	1	0
rs34979288	1	47821315	G	C	0.2843	0.000597494	0.677808	rs12080109	6	CMPK1	0	intronic	5.365	7	5	5	1	1	0
rs34192192	1	47821597	A	G	0.2843	0.000581809	0.677808	rs12080109	6	CMPK1	0	intronic	6.769	7	5	5	1	1	0
rs2622914	1	47821848	C	G	0.2922	0.00183275	0.644773	rs12080109	6	CMPK1	0	intronic	6.522	7	5	5	1	1	0
rs7534328	1	47822913	A	G	0.2843	0.00054649	0.677808	rs12080109	6	CMPK1	0	intronic	0.906	7	5	5	1	1	0
rs4926544	1	47824757	A	G	0.2922	0.00178836	0.644773	rs12080109	6	CMPK1	0	intronic	1.537	5	5	5	1	1	0
rs2820989	1	47825586	C	G	0.4583	1.25534e-07	0.941941	rs2821096	6	CMPK1	0	intronic	1.351	7	5	5	1	1	0
rs2622908	1	47825981	C	T	0.4583	1.06535e-07	0.941941	rs2821096	6	CMPK1	0	intronic	10.69	NA	5	5	1	1	0
rs2820988	1	47826931	C	T	0.4583	1.16525e-07	0.941941	rs2821096	6	CMPK1	0	intronic	1.047	NA	5	5	1	1	0
rs2622907	1	47827017	C	T	0.4583	1.16511e-07	0.941941	rs2821096	6	CMPK1	0	intronic	3.859	NA	5	5	1	1	0
rs6588365	1	47828187	C	T	0.4583	1.12028e-07	0.941941	rs2821096	6	CMPK1	0	intronic	0.15	5	5	5	1	1	0
rs2622905	1	47829305	G	A	0.4583	1.10334e-07	0.941941	rs2821096	6	CMPK1	0	intronic	0.216	NA	4	5	1	1	0
rs12718447	1	47829507	C	T	0.2843	0.00062412	0.677808	rs12080109	6	CMPK1	0	intronic	0.185	7	4	5	1	1	0
rs12129259	1	47829980	T	G	0.2853	0.000697611	0.675268	rs12080109	6	CMPK1	0	intronic	3.73	6	4	5	1	1	0
rs2246707	1	47830639	C	T	0.4573	1.10792e-07	0.938538	rs2821096	6	CMPK1	0	intronic	5.069	NA	4	5	1	1	0
rs2820987	1	47831775	C	T	0.4583	9.81577e-08	0.941941	rs2821096	6	CMPK1	0	intronic	0.009	NA	5	5	1	1	0
rs3122610	1	47832504	C	G	0.4583	1.21674e-07	0.941941	rs2821096	6	CMPK1	0	intronic	1.408	7	5	5	1	1	0
rs3125647	1	47832595	G	A	0.4583	2.67654e-07	0.941941	rs2821096	6	CMPK1	0	intronic	0.162	6	5	5	1	1	0
rs2820986	1	47832865	T	G	0.2922	0.00203803	0.644773	rs12080109	6	CMPK1	0	intronic	3.221	NA	5	5	1	1	0
rs2622903	1	47833312	T	C	0.2922	0.00171781	0.644773	rs12080109	6	CMPK1	0	intronic	1.988	NA	5	5	1	1	0
rs6698471	1	47834926	C	T	0.2843	0.000434583	0.677808	rs12080109	6	CMPK1	0	intronic	13.91	7	4	4	1	1	0
rs2622901	1	47834960	G	A	0.4583	9.14216e-08	0.941941	rs2821096	6	CMPK1	0	intronic	2.299	NA	4	4	1	1	0
rs6698717	1	47835150	C	G	0.2843	0.000434583	0.677808	rs12080109	6	CMPK1	0	intronic	3.212	7	4	4	1	1	0
rs4926840	1	47835297	T	G	0.2922	0.00176718	0.644773	rs12080109	6	CMPK1	0	intronic	0.234	7	4	4	1	1	0
rs12757893	1	47836109	G	A	0.2843	0.000476588	0.677808	rs12080109	6	CMPK1	0	intronic	2.228	6	4	4	1	1	0
rs11584518	1	47841472	G	C	0.2843	0.000629017	0.677808	rs12080109	6	CMPK1	0	intronic	1.115	7	4	4	1	1	0
rs1044457	1	47842777	T	C	0.4602	3.03898e-06	0.836319	rs2821096	6	CMPK1	0	UTR3	4.309	5	4	5	1	1	0
rs6795	1	47844464	A	G	0.4592	3.02798e-06	0.839431	rs2821096	6	CMPK1	0	UTR3	10.79	6	4	5	1	1	0
rs7523987	1	47845595	T	C	0.4583	2.94605e-06	0.836306	rs2821096	6	CMPK1	1083	intergenic	4.361	4	4	5	1	1	0
rs72686249	1	47845711	A	T	0.4583	3.09251e-06	0.836306	rs2821096	6	CMPK1	1199	downstream	2.047	5	4	5	1	1	0
rs17370337	1	47848377	A	G	0.4583	2.47625e-06	0.836306	rs2821096	6	CMPK1	3865	ncRNA_intronic	6.964	4	4	5	1	1	0
rs17103168	1	47848521	A	G	0.2833	0.000510721	0.681894	rs12080109	6	CMPK1	4009	ncRNA_intronic	4.013	5	4	5	1	1	0
rs7533562	1	47848611	T	C	0.4583	2.36918e-06	0.836306	rs2821096	6	CMPK1	4099	ncRNA_intronic	6.493	4	4	5	1	1	0
rs17370386	1	47849040	A	G	0.2833	0.000465744	0.681894	rs12080109	6	CMPK1	4528	ncRNA_intronic	0.162	5	4	5	1	1	0
rs12731806	1	47849756	C	T	0.4583	2.45884e-06	0.836306	rs2821096	6	CMPK1	5244	ncRNA_intronic	0.047	5	4	5	1	1	0
rs11211526	1	47850608	A	G	0.2833	0.000500732	0.681894	rs12080109	6	CMPK1	6096	ncRNA_intronic	5.308	6	5	5	1	1	1
rs2622926	1	47852791	T	C	0.4632	4.44212e-06	0.819215	rs2821096	6	CMPK1	8279	ncRNA_intronic	0.328	6	5	5	1	1	1
rs55918644	1	47855168	A	G	0.4821	1.58526e-08	0.709574	rs2821096	6	CMPK1	10656	ncRNA_intronic	0.288	6	5	15	0	1	1
rs56328227	1	47855170	A	G	0.4841	1.90071e-08	0.704969	rs2821096	6	CMPK1	10658	ncRNA_intronic	0.307	6	5	15	0	1	1
rs12119783	1	47855379	C	A	0.4901	1.13532e-08	0.721887	rs2821096	6	CMPK1	10867	ncRNA_intronic	1.749	6	5	14	0	1	1
rs56270164	1	47856480	G	C	0.4732	4.4117e-08	0.678049	rs2821096	6	CMPK1	11968	ncRNA_intronic	8.264	3a	2	14	0	1	1
rs6662814	1	47857075	G	A	0.4612	1.62677e-09	0.719279	rs2821096	6	CMPK1	12563	ncRNA_intronic	4.622	1f	5	14	0	1	1
rs2406104	1	47857261	G	A	0.3052	7.59931e-06	0.721025	rs12080109	6	CMPK1	12749	ncRNA_intronic	1.607	NA	5	14	0	1	1
rs2406103	1	47857262	A	T	0.3052	7.7222e-06	0.721025	rs12080109	6	CMPK1	12750	ncRNA_intronic	2.302	7	5	14	0	1	1
rs10890479	1	47858821	G	T	0.3062	2.21817e-06	0.725316	rs12080109	6	CMPK1	14309	ncRNA_intronic	9.397	7	5	14	0	1	1
rs12759377	1	47869861	C	A	0.2863	7.76924e-10	0.966132	rs12080109	6	FOXE3	11882	ncRNA_intronic	1.393	7	5	14	0	1	0
rs7528075	1	47870271	G	A	0.2863	1.07253e-09	0.966132	rs12080109	6	FOXE3	11472	ncRNA_intronic	0.031	6	5	14	0	1	0
rs6673934	1	47870564	C	G	0.4493	8.65517e-08	0.941057	rs6673882	6	FOXE3	11179	ncRNA_intronic	0.156	7	5	14	0	1	0
rs4926854	1	47870661	T	C	0.3787	4.40176e-07	0.718122	rs6673882	6	FOXE3	11082	ncRNA_intronic	2.174	7	5	14	0	1	0
rs11211532	1	47871573	G	A	0.3767	5.92503e-07	0.720259	rs6673882	6	FOXE3	10170	ncRNA_intronic	3.642	4	5	14	0	1	0
rs55718554	1	47871581	G	C	0.4483	9.3047e-08	0.944705	rs6673882	6	FOXE3	10162	ncRNA_intronic	7.334	4	5	14	0	1	0
rs2405922	1	47873684	T	C	0.4503	8.60725e-10	0.952639	rs6673882	6	FOXE3	8059	ncRNA_intronic	4.846	NA	5	14	1	1	0
rs4603175	1	47874586	G	A	0.4433	2.37552e-10	1	rs6673882	6	FOXE3	7157	upstream	5.455	5	5	14	1	1	0
rs11577621	1	47875484	T	C	0.3638	6.18148e-10	0.734183	rs6673882	6	FOXE3	6259	intergenic	6.355	5	2	14	1	1	0
rs12065137	1	47875536	G	C	0.2823	7.80267e-10	0.995101	rs12080109	6	FOXE3	6207	intergenic	4.382	5	2	14	1	1	0
rs6691595	1	47875994	G	C	0.3638	6.18263e-10	0.734183	rs6673882	6	FOXE3	5749	intergenic	7.762	5	5	14	1	1	0
rs10399673	1	47878626	C	G	0.4433	1.88701e-10	1	rs6673882	6	FOXE3	3117	intergenic	15.51	5	2	14	1	1	0
rs6702055	1	47879228	G	C	0.3638	4.68646e-10	0.734183	rs6673882	6	FOXE3	2515	intergenic	1.346	5	5	14	1	1	0
rs6673882	1	47879793	T	C	0.4433	1.74626e-10	1	rs6673882	6	FOXE3	1950	intergenic	2.033	5	5	14	1	1	0
rs11578776	1	47880278	G	C	0.3638	5.03201e-10	0.734183	rs6673882	6	FOXE3	1465	intergenic	2.074	5	5	13	1	1	0
rs34082359	1	47882497	C	T	0.3569	1.64757e-09	0.744556	rs12080109	6	FOXE3	0	exonic	14.65	2b	1	13	1	1	0
rs11211533	1	47884229	G	A	0.2833	3.56737e-10	1	rs12080109	6	FOXE3	505	downstream	0.538	5	5	13	1	1	0
rs12122537	1	47884582	A	G	0.3569	1.70076e-09	0.744556	rs12080109	6	FOXE3	858	downstream	6.042	4	5	13	1	1	0
rs2622909	1	47884828	A	G	0.4364	6.96065e-10	0.967118	rs6673882	6	FOXE3	1104	intergenic	11.81	2b	5	13	1	1	0
rs12070024	1	47886673	A	T	0.4364	4.85037e-10	0.967118	rs6673882	6	FOXE3	2949	intergenic	7.824	6	5	14	1	1	0
rs12125594	1	47886801	T	G	0.3569	1.32554e-09	0.744556	rs12080109	6	FOXE3	3077	intergenic	15.62	7	5	14	1	1	0
rs12758902	1	47887185	G	C	0.3569	1.33135e-09	0.744556	rs12080109	6	FOXE3	3461	intergenic	0.576	5	5	14	1	1	0
rs9436899	1	47888385	T	C	0.4364	4.48218e-10	0.967118	rs6673882	6	FOXE3	4661	intergenic	1.069	7	5	14	1	1	0
rs12751405	1	47888465	T	C	0.2833	4.86568e-10	1	rs12080109	6	FOXE3	4741	intergenic	7.049	6	5	14	1	1	0
rs2820970	1	47888765	T	A	0.4364	5.02174e-10	0.967118	rs6673882	6	FOXE3	5041	intergenic	3.146	6	5	14	1	1	0
rs2820971	1	47889730	C	T	0.4364	4.95158e-10	0.967118	rs6673882	6	FOXE3	6006	intergenic	0.199	3a	5	14	1	1	0
rs7525184	1	47891361	C	T	0.3569	1.54606e-09	0.744556	rs12080109	6	FOXD2-AS1	6443	intergenic	3.008	5	5	14	1	1	1
rs7525802	1	47892029	C	A	0.2833	3.41658e-10	1	rs12080109	6	FOXD2-AS1	5775	intergenic	0.597	7	5	14	1	1	1
rs2622921	1	47892696	A	G	0.4364	3.76783e-10	0.967118	rs6673882	6	FOXD2-AS1	5108	intergenic	2.786	NA	5	14	1	1	1
rs2820974	1	47893929	T	C	0.4364	2.65135e-10	0.967118	rs6673882	6	FOXD2-AS1	3875	intergenic	1.054	5	5	14	1	1	1
rs2405916	1	47893954	G	C	0.3569	8.23381e-10	0.744556	rs12080109	6	FOXD2-AS1	3850	intergenic	7.193	5	5	14	1	1	1
rs2405915	1	47894575	C	T	0.3569	1.09207e-09	0.744556	rs12080109	6	FOXD2-AS1	3229	intergenic	0.202	NA	4	14	1	1	1
rs2622920	1	47894757	A	G	0.4364	2.65135e-10	0.967118	rs6673882	6	FOXD2-AS1	3047	intergenic	3.191	NA	4	14	1	1	1
rs12727576	1	47895772	C	G	0.3539	3.3642e-09	0.753862	rs12080109	6	FOXD2-AS1	2032	intergenic	0.857	5	5	14	1	1	1
rs4480403	1	47896270	G	A	0.2833	5.33222e-10	1	rs12080109	6	FOXD2-AS1	1534	intergenic	0.273	5	5	14	1	1	1
rs12080109	1	47896425	G	C	0.2833	2.96406e-10	1	rs12080109	6	FOXD2-AS1	1379	intergenic	6.466	7	5	14	1	1	1
rs10890480	1	47899563	A	C	0.2863	4.48534e-10	0.966132	rs12080109	6	FOXD2-AS1	0	ncRNA_exonic	6.89	3a	1	12	1	1	1
rs12090153	1	47901300	T	C	0.4324	8.87329e-10	0.880504	rs6673882	6	FOXD2	388	upstream	0.46	5	1	13	1	1	0
rs6691723	1	47901588	A	T	0.2873	3.41008e-10	0.932162	rs12080109	6	FOXD2	100	upstream	6.903	4	1	13	1	1	0
rs2622917	1	47902286	A	G	0.4364	3.78135e-10	0.902649	rs6673882	6	FOXD2	0	UTR5	10.82	NA	1	2	1	1	0
rs12141529	1	47902886	C	T	0.2873	3.75108e-10	0.932162	rs12080109	6	FOXD2	0	UTR5	10.57	4	1	1	1	1	0
rs3738315	1	47903063	C	G	0.4374	3.68324e-10	0.898872	rs6673882	6	FOXD2	0	UTR5	7.988	2b	1	1	1	1	0
rs1316443	1	47907662	C	A	0.4364	7.79919e-10	0.902649	rs6673882	6	FOXD2	1298	intergenic	3.57	5	1	13	1	1	0
rs12735320	1	47907781	C	T	0.2873	6.38611e-10	0.932162	rs12080109	6	FOXD2	1417	intergenic	0.449	5	1	13	1	1	0
rs7552140	1	47910711	T	C	0.4513	5.48869e-10	0.843862	rs6673882	6	FOXD2	4347	intergenic	12.71	4	2	11	1	1	0
rs1572546	1	47912942	T	G	0.2992	2.05702e-09	0.869912	rs12080109	6	FOXD2	6578	intergenic	2.097	NA	4	13	1	1	0
rs571281	1	47914571	T	C	0.4483	1.20455e-09	0.853975	rs6673882	6	FOXD2	8207	intergenic	3.513	NA	5	13	1	1	0
rs6665067	1	47914863	C	T	0.2992	5.25543e-09	0.869912	rs12080109	6	FOXD2	8499	intergenic	9.506	5	5	13	1	1	0
rs565692	1	47915175	G	T	0.3728	9.86355e-10	0.627883	rs6673882	6	FOXD2	8811	intergenic	1.416	NA	5	13	1	1	0
rs564914	1	47915233	A	T	0.3728	1.19658e-09	0.627883	rs6673882	6	FOXD2	8869	intergenic	0.487	5	5	13	1	1	0
rs557851	1	47918842	A	G	0.4245	1.98402e-07	0.753689	rs6673882	6	FOXD2	12478	intergenic	5.304	NA	5	14	0	1	0
rs1680020	1	47919420	T	C	0.4225	2.54776e-07	0.754805	rs6673882	6	FOXD2	13056	intergenic	0.276	6	5	14	0	1	0
rs71502303	1	47920199	G	T	0.2773	5.67073e-07	0.715601	rs12080109	6	FOXD2	13835	intergenic	1.473	6	5	14	0	1	0
rs7526434	1	47920504	A	G	0.4245	2.0044e-07	0.753689	rs6673882	6	FOXD2	14140	intergenic	0.297	7	5	14	0	1	0
rs6678282	1	47921286	T	C	0.3459	1.14376e-07	0.711446	rs11211538	6	FOXD2	14922	intergenic	1.396	7	5	14	0	1	0
rs6670458	1	47921431	C	T	0.2783	5.72796e-07	0.711236	rs12080109	6	FOXD2	15067	intergenic	0.648	7	5	14	0	1	0
rs11211535	1	47921843	A	G	0.3469	1.09764e-07	0.707016	rs11211538	6	FOXD2	15479	intergenic	0.367	6	5	14	0	1	0
rs3125629	1	47922095	G	A	0.4245	1.37992e-06	0.753689	rs6673882	6	FOXD2	15731	intergenic	0.963	6	5	14	0	1	0
rs10890481	1	47922264	T	A	0.339	1.03315e-08	0.733153	rs11211538	6	FOXD2	15900	intergenic	1.663	7	5	14	0	1	0
rs10218615	1	47922978	C	G	0.2773	5.80547e-07	0.715601	rs12080109	6	FOXD2	16614	intergenic	1.125	NA	5	14	0	1	0
rs527551	1	47926313	T	C	0.4264	1.68624e-07	0.74611	rs6673882	6	FOXD2	19949	intergenic	0.882	NA	5	13	0	1	0
rs11588964	1	47928095	T	C	0.2783	5.68563e-07	0.711236	rs12080109	6	FOXD2	21731	intergenic	0.954	7	5	13	0	1	0
rs1680018	1	47930619	A	G	0.4274	3.28129e-07	0.74234	rs6673882	6	FOXD2	24255	intergenic	2.529	NA	5	14	0	1	0
rs543640	1	47932550	T	G	0.3479	1.86928e-07	0.723412	rs11211538	6	FOXD2	26186	intergenic	5.34	6	5	14	0	1	0
rs524158	1	47933094	G	T	0.4274	3.6575e-07	0.74234	rs6673882	6	FOXD2	26730	intergenic	3.182	NA	5	14	0	1	0
rs2098	1	47933238	G	T	0.2773	3.59091e-07	0.707203	rs12080109	6	FOXD2	26874	intergenic	7.125	5	5	14	0	1	0
rs2097	1	47933363	G	A	0.2783	7.41575e-07	0.702861	rs12080109	6	FOXD2	26999	intergenic	10.42	NA	5	14	0	1	0
rs538286	1	47935429	T	C	0.4284	3.49932e-07	0.739473	rs6673882	6	RPL21P24	28136	intergenic	3.507	NA	5	14	0	1	0
rs505399	1	47936696	T	C	0.4284	3.35398e-07	0.739473	rs6673882	6	RPL21P24	26869	intergenic	3.531	NA	5	14	0	1	0
rs7514213	1	47937532	C	T	0.2783	5.15352e-07	0.704128	rs12080109	6	RPL21P24	26033	intergenic	1.322	5	5	14	0	1	0
rs10789509	1	47938129	T	C	0.2793	4.35623e-07	0.701134	rs12080109	6	RPL21P24	25436	intergenic	0.04	5	5	14	0	1	0
rs11211537	1	47939041	C	G	0.2793	4.13792e-07	0.701134	rs12080109	6	RPL21P24	24524	intergenic	3.366	6	5	14	0	1	0
rs11211538	1	47940080	T	A	0.4056	1.56517e-21	1	rs11211538	6	RPL21P24	23485	intergenic	1.094	4	5	14	0	1	0
rs114028138	1	47942225	G	T	0.06859	1.69195e-07	0.859536	rs115405539	6	RPL21P24	21340	intergenic	0.623	7	5	14	0	0	0
rs545670	1	47942422	C	T	0.08151	0.0114446	0.717094	rs513464	6	RPL21P24	21143	intergenic	4.766	NA	5	14	0	1	0
rs6588397	1	47943032	C	T	0.2107	1.47288e-14	0.922141	rs6675690	6	RPL21P24	20533	intergenic	5.328	5	2	14	0	0	0
rs12025418	1	47944227	G	A	0.2107	2.51388e-14	0.933621	rs6675690	6	RPL21P24	19338	intergenic	0.005	4	2	14	0	0	0
rs4926556	1	47944812	T	C	0.1829	1.99716e-12	0.80175	rs6675690	6	RPL21P24	18753	intergenic	2.428	7	5	14	0	1	0
rs6675690	1	47945370	T	G	0.2157	5.20698e-15	1	rs6675690	6	RPL21P24	18195	intergenic	2.957	5	5	14	0	0	0
rs6668106	1	47945490	C	T	0.2157	6.23239e-15	1	rs6675690	6	RPL21P24	18075	intergenic	1.27	5	5	14	0	0	0
rs6676159	1	47945825	C	T	0.3519	1.34394e-18	0.887756	rs12118339	6	RPL21P24	17740	intergenic	1.324	5	5	14	0	0	0
rs6658691	1	47945860	C	G	0.3519	7.8175e-19	0.887756	rs12118339	6	RPL21P24	17705	intergenic	1.006	5	5	14	0	0	0
rs502997	1	47946305	G	C	0.08946	6.34942e-07	0.977677	rs513464	6	RPL21P24	17260	intergenic	4.999	7	5	14	0	1	0
rs7520501	1	47947752	G	C	0.2167	6.52822e-15	0.946503	rs6675690	6	RPL21P24	15813	intergenic	16.35	5	5	14	0	0	0
rs7537074	1	47948116	T	A	0.2167	6.60895e-15	0.946503	rs6675690	6	RPL21P24	15449	intergenic	10.87	7	5	14	0	0	0
rs7539808	1	47948618	T	A	0.2167	6.60895e-15	0.946503	rs6675690	6	RPL21P24	14947	downstream	3.518	4	5	14	0	0	0
rs12057975	1	47949504	A	T	0.2167	8.86368e-15	0.946503	rs6675690	6	RPL21P24	14061	ncRNA_exonic	1.325	7	5	14	0	0	0
rs12073605	1	47949839	C	T	0.2177	6.14839e-15	0.940699	rs6675690	6	RPL21P24	13726	upstream	0.603	5	5	14	0	0	0
rs11211540	1	47950551	G	A	0.2157	6.59099e-15	0.940586	rs6675690	6	RPL21P24	13014	upstream	1.135	6	5	14	0	0	0
rs570605	1	47951471	C	T	0.08946	3.19849e-07	0.977677	rs513464	6	RPL21P24	12094	intergenic	3.026	NA	5	14	0	1	0
rs11800497	1	47951688	A	G	0.2167	9.71947e-15	0.935336	rs6675690	6	RPL21P24	11877	intergenic	2.177	6	5	14	0	0	0
rs1337524	1	47952266	C	T	0.2167	3.06217e-14	0.935336	rs6675690	6	RPL21P24	11299	intergenic	3.448	7	5	14	0	0	0
rs517384	1	47952663	G	T	0.08946	4.58983e-07	0.977677	rs513464	6	RPL21P24	10902	intergenic	0.857	NA	5	14	0	1	0
rs498352	1	47952962	T	C	0.08946	5.08235e-07	0.977677	rs513464	6	RPL21P24	10603	intergenic	0.702	5	5	14	0	1	0
rs78049119	1	47953368	C	T	0.1103	1.11619e-08	0.62376	rs59865928	6	RPL21P24	10197	intergenic	0.461	5	7	14	0	0	0
rs530520	1	47954232	A	C	0.08946	3.90228e-07	0.977677	rs513464	6	RPL21P24	9333	intergenic	0.317	5	13	14	0	1	0
rs11211542	1	47954233	T	G	0.2167	3.71215e-14	0.935336	rs6675690	6	RPL21P24	9332	intergenic	1.299	5	13	14	0	0	0
rs115405539	1	47954771	A	T	0.07455	2.49339e-08	1	rs115405539	6	RPL21P24	8794	intergenic	13.94	5	13	14	0	1	0
rs56034078	1	47955513	T	G	0.2097	5.40204e-14	0.904637	rs6675690	6	RPL21P24	8052	intergenic	1.214	5	13	14	0	1	0
rs515146	1	47955790	C	T	0.2227	1.47096e-15	1	rs515146	6	RPL21P24	7775	intergenic	8.982	7	13	14	0	0	0
rs55668525	1	47956731	G	T	0.161	8.92332e-08	0.91842	rs59865928	6	RPL21P24	6834	intergenic	0.605	7	13	14	0	0	0
rs578633	1	47957160	T	A	0.09046	2.76939e-07	0.988812	rs513464	6	RPL21P24	6405	intergenic	15.43	3a	12	14	0	1	0
rs72904553	1	47958448	C	T	0.161	7.50927e-08	0.91842	rs59865928	6	RPL21P24	5117	intergenic	1.615	7	13	14	0	0	0
rs72904554	1	47958502	C	T	0.161	7.38314e-08	0.91842	rs59865928	6	RPL21P24	5063	intergenic	0.989	7	13	14	0	0	0
rs518025	1	47959211	T	G	0.09742	6.20145e-07	0.936335	rs513464	6	RPL21P24	4354	intergenic	9.477	NA	13	14	0	1	0
rs28493519	1	47960978	G	A	0.161	6.18931e-08	0.91842	rs59865928	6	RPL21P24	2587	intergenic	1.741	5	7	14	0	0	0
rs10158498	1	47961734	A	T	0.09642	3.60012e-07	0.925139	rs513464	6	RPL21P24	1831	intergenic	1.635	7	5	14	0	1	0
rs10158499	1	47961744	C	T	0.09046	1.34844e-07	0.988812	rs513464	6	RPL21P24	1821	intergenic	0.784	7	5	14	0	1	0
rs1591658	1	47962802	T	A	0.3618	1.94824e-22	0.961652	rs12118339	6	RPL21P24	763	downstream	1.304	7	5	14	0	1	0
rs1337527	1	47965269	T	A	0.09145	1.19544e-07	1	rs513464	6	RPL21P24	1255	intergenic	8.987	6	5	14	0	1	0
rs10749868	1	47965813	T	C	0.09742	3.42764e-07	0.936335	rs513464	6	RPL21P24	1799	intergenic	0.414	6	5	14	0	1	0
rs7537527	1	47965892	T	C	0.09145	1.14393e-07	1	rs513464	6	RPL21P24	1878	intergenic	1.791	7	5	14	0	1	0
rs7544826	1	47966000	C	T	0.09742	3.42764e-07	0.936335	rs513464	6	RPL21P24	1986	intergenic	7.272	7	5	14	0	1	0
rs7528714	1	47966058	A	G	0.09742	3.42764e-07	0.936335	rs513464	6	RPL21P24	2044	intergenic	3.305	5	5	14	0	0	0
rs7547288	1	47966292	C	T	0.09742	3.49088e-07	0.936335	rs513464	6	RPL21P24	2278	intergenic	1.106	7	5	14	0	0	0
rs17103342	1	47966860	C	T	0.163	3.25164e-08	0.919299	rs59865928	6	RPL21P24	2846	intergenic	1.839	6	5	14	0	0	0
rs10890483	1	47967172	G	T	0.09742	3.42764e-07	0.936335	rs513464	6	RPL21P24	3158	intergenic	1.176	6	5	14	0	1	0
rs10890484	1	47967242	A	G	0.09742	3.42764e-07	0.936335	rs513464	6	RPL21P24	3228	upstream	12.97	5	5	14	0	1	0
rs10890485	1	47967393	A	C	0.09742	3.42764e-07	0.936335	rs513464	6	RPL21P24	3379	upstream	7.443	5	5	14	0	1	0
rs7543774	1	47967825	A	C	0.09742	3.44648e-07	0.936335	rs513464	6	RPL21P24	3811	upstream	1.743	5	5	14	0	1	0
rs2065946	1	47968050	C	A	0.09742	3.42764e-07	0.936335	rs513464	6	RPL21P24	4036	upstream	5.101	5	5	14	0	0	0
rs2065947	1	47968317	A	G	0.09742	3.42764e-07	0.936335	rs513464	6	RPL21P24	4303	downstream	3.064	7	5	14	0	1	0
rs2065948	1	47968967	A	C	0.09742	3.16668e-07	0.936335	rs513464	6	RPL21P24	4953	downstream	1.597	7	7	14	0	1	0
rs7540974	1	47969496	A	G	0.09742	2.23191e-07	0.936335	rs513464	6	RPL21P24	5482	intergenic	3.297	5	5	14	0	1	0
rs1415538	1	47969853	T	A	0.09742	3.51814e-07	0.936335	rs513464	6	RPL21P24	5839	intergenic	0.258	5	13	14	0	1	0
rs1415539	1	47969863	G	T	0.09742	3.42764e-07	0.936335	rs513464	6	RPL21P24	5849	intergenic	1.701	5	13	14	0	1	0
rs4926888	1	47970081	A	G	0.09742	3.49231e-07	0.936335	rs513464	6	RPL21P24	6067	intergenic	1.946	7	13	14	0	1	0
rs4926558	1	47970214	A	T	0.09742	3.49231e-07	0.936335	rs513464	6	RPL21P24	6200	intergenic	2.525	6	13	14	0	1	0
rs10890486	1	47970621	G	T	0.09742	3.36536e-07	0.936335	rs513464	6	RPL21P24	6607	intergenic	2.499	7	13	14	0	0	0
rs6687662	1	47970868	G	A	0.09742	3.42764e-07	0.936335	rs513464	6	RPL21P24	6854	intergenic	1.12	5	13	14	0	1	0
rs6687678	1	47970912	C	A	0.09742	3.52881e-07	0.936335	rs513464	6	RPL21P24	6898	intergenic	2.924	7	13	14	0	1	0
rs12405720	1	47970998	A	T	0.3598	4.10514e-22	0.961629	rs12118339	6	RPL21P24	6984	intergenic	0.624	6	13	14	0	0	0
rs6690945	1	47971258	C	T	0.09742	3.49231e-07	0.936335	rs513464	6	RPL21P24	7244	intergenic	4.058	7	9	14	0	1	0
rs6693428	1	47971283	C	T	0.09145	1.133e-07	1	rs513464	6	RPL21P24	7269	intergenic	3.9	7	9	14	0	1	0
rs4926559	1	47971646	G	A	0.09145	1.20855e-07	1	rs513464	6	RPL21P24	7632	intergenic	3.632	5	9	13	0	1	0
rs1572547	1	47972149	A	G	0.09742	3.49231e-07	0.936335	rs513464	6	RPL21P24	8135	intergenic	6.693	5	9	13	0	0	0
rs1013176	1	47972418	G	C	0.162	4.0441e-08	0.925776	rs59865928	6	RPL21P24	8404	intergenic	10.24	5	7	13	0	0	0
rs1572548	1	47972419	A	G	0.09742	3.88607e-07	0.936335	rs513464	6	RPL21P24	8405	intergenic	11.55	5	7	13	0	0	0
rs7543243	1	47973234	C	T	0.163	4.14911e-08	0.919299	rs59865928	6	RPL21P24	9220	intergenic	1.167	4	2	13	0	0	0
rs7552647	1	47973296	A	T	0.09145	1.23533e-07	1	rs513464	6	RPL21P24	9282	intergenic	1.405	5	2	13	0	1	0
rs111661953	1	47973894	G	A	0.162	1.36244e-08	0.926375	rs59865928	6	RPL21P24	9880	intergenic	6.053	3a	1	10	0	0	0
rs61784835	1	47974123	C	T	0.3618	3.48558e-40	0.961675	rs6658111	6	RPL21P24	10109	intergenic	15.12	4	1	10	0	1	0
rs12143164	1	47974381	T	C	0.3787	3.64021e-11	1	rs12143164	6	RPL21P24	10367	intergenic	12.82	4	1	11	0	0	0
rs1415541	1	47974992	C	T	0.09145	3.65193e-08	1	rs513464	6	RPL21P24	10978	intergenic	9.525	NA	1	13	0	1	0
rs7517146	1	47976330	C	T	0.09145	3.40964e-08	1	rs513464	6	RPL21P24	12316	intergenic	16.49	4	5	13	0	1	0
rs7555100	1	47976383	A	C	0.09145	3.04977e-08	1	rs513464	6	RPL21P24	12369	intergenic	12.04	4	5	13	0	1	0
rs1337528	1	47976869	T	C	0.09742	1.0383e-07	0.936335	rs513464	6	RPL21P24	12855	intergenic	6.689	NA	5	14	0	0	0
rs7523969	1	47978609	C	T	0.3638	2.22083e-23	0.995702	rs12118339	6	RPL21P24	14595	intergenic	3.321	7	5	14	0	0	0
rs59865928	1	47979224	C	T	0.162	2.76694e-09	1	rs59865928	6	RPL21P24	15210	intergenic	0.842	7	5	14	0	1	0
rs10890487	1	47979922	T	G	0.2604	5.34238e-21	0.67265	rs515146	6	RPL21P24	15908	intergenic	2.04	3a	5	14	0	0	0
rs6658111	1	47980916	T	G	0.3648	3.1026e-42	1	rs6658111	6	RPL21P24	16902	intergenic	11.75	5	5	14	0	0	0
rs513464	1	47980996	G	A	0.09145	2.55953e-08	1	rs513464	6	RPL21P24	16982	intergenic	19.4	NA	5	14	0	1	0
rs11585530	1	47981523	T	C	0.163	4.11568e-09	0.992607	rs59865928	6	RPL21P24	17509	intergenic	0.255	5	5	14	0	0	0
rs822886	1	47981663	T	C	0.169	1.80643e-08	0.950916	rs59865928	6	RPL21P24	17649	intergenic	1.033	NA	5	14	0	0	0
rs1415540	1	47982642	G	C	0.2604	5.36421e-21	0.67265	rs515146	6	RPL21P24	18628	intergenic	0.211	6	5	14	0	0	0
rs115474735	1	47983016	G	A	0.07058	1.25811e-07	0.914587	rs115405539	6	RPL21P24	19002	intergenic	0.835	5	5	14	0	1	0
rs663650	1	47983230	G	A	0.09245	2.67374e-08	0.988891	rs513464	6	RPL21P24	19216	intergenic	0.043	NA	5	14	0	1	0
rs560540	1	47983283	C	T	0.173	3.01224e-08	0.924144	rs59865928	6	RPL21P24	19269	intergenic	2.637	NA	5	14	0	0	0
rs72688340	1	47983839	G	A	0.165	1.98046e-17	1	rs72688340	6	RPL21P24	19825	intergenic	6.064	5	5	14	0	0	0
rs12118339	1	47984143	T	C	0.3628	1.59768e-23	1	rs12118339	6	RPL21P24	20129	intergenic	0.047	7	5	14	0	0	0
rs529412	1	47984381	A	G	0.2614	2.36783e-11	0.725431	rs7544109	6	RPL21P24	20367	intergenic	2.883	NA	5	14	0	0	0
rs647932	1	47984438	T	C	0.1034	5.67498e-08	0.87917	rs513464	6	RPL21P24	20424	intergenic	10.46	NA	5	14	0	1	0
rs471608	1	47984692	T	G	0.163	3.69414e-09	0.992607	rs59865928	6	RPL21P24	20678	intergenic	5.22	NA	5	14	0	0	0
rs635710	1	47984920	T	C	0.163	4.1217e-09	0.992607	rs59865928	6	RPL21P24	20906	intergenic	3.244	NA	5	14	0	0	0
rs578335	1	47985114	C	T	0.163	4.04238e-09	0.992607	rs59865928	6	RPL21P24	21100	intergenic	2.313	NA	5	14	0	0	0
rs56404532	1	47986919	G	A	0.167	6.17435e-09	0.963592	rs59865928	6	RPL21P24	22905	intergenic	1.595	5	5	14	0	0	0
rs59326446	1	47987548	G	A	0.167	6.13365e-09	0.963592	rs59865928	6	RPL21P24	23534	intergenic	6.454	5	1	14	0	0	0
rs7531586	1	47988496	C	A	0.167	5.31867e-09	0.963592	rs59865928	6	RPL21P24	24482	intergenic	0.028	6	5	14	0	0	0
rs11799997	1	47989490	C	G	0.173	2.61028e-08	0.924144	rs59865928	6	RPL21P24	25476	intergenic	0.908	5	2	14	0	0	0
rs1024108	1	47990749	G	A	0.173	4.89653e-08	0.924144	rs59865928	6	ATP6V0E1P4	25118	intergenic	1.464	7	5	14	0	0	0
rs478526	1	47991951	G	T	0.174	4.1144e-08	0.917618	rs59865928	6	ATP6V0E1P4	23916	intergenic	2.268	NA	5	14	0	0	0
rs2102437	1	47992260	C	T	0.163	5.76877e-09	0.992475	rs59865928	6	ATP6V0E1P4	23607	intergenic	0.341	NA	1	14	0	0	0
rs6681140	1	47992694	T	A	0.166	1.89752e-07	0.857762	rs59865928	6	ATP6V0E1P4	23173	intergenic	2.086	6	5	14	0	0	0
rs17103383	1	47993130	A	G	0.173	4.29974e-08	0.924144	rs59865928	6	ATP6V0E1P4	22737	intergenic	3.204	7	5	14	0	0	0
rs606852	1	47993332	G	A	0.2744	1.07063e-10	0.777659	rs7544109	6	ATP6V0E1P4	22535	intergenic	3.16	NA	5	14	0	0	0
rs60503680	1	47993351	T	G	0.162	4.5919e-09	1	rs59865928	6	ATP6V0E1P4	22516	intergenic	3.579	3a	5	14	0	1	0
rs6688849	1	47996204	A	G	0.163	4.05852e-09	0.992607	rs59865928	6	ATP6V0E1P4	19663	intergenic	7.358	7	5	14	0	0	0
rs512014	1	47997658	C	G	0.08748	7.60723e-07	0.845217	rs513464	6	ATP6V0E1P4	18209	intergenic	1.152	7	5	14	0	1	0
rs7544109	1	48001930	A	T	0.2873	2.33216e-10	1	rs7544109	6	ATP6V0E1P4	13937	intergenic	0.382	6	5	14	0	0	0
rs4086663	1	50825445	A	C	0.2803	1.74802e-05	0.640101	rs7550594	7	HMGB1P45	39051	intergenic	1.949	6	9	14	0	0	0
rs6683005	1	50826414	A	T	0.2823	1.12823e-06	0.666468	rs7550594	7	HMGB1P45	38082	intergenic	12.2	7	9	14	0	0	0
rs6670420	1	50826440	C	T	0.2823	9.48264e-07	0.666468	rs7550594	7	HMGB1P45	38056	intergenic	10.17	6	9	14	0	0	0
rs6683247	1	50826661	A	G	0.2833	9.49766e-07	0.661517	rs7550594	7	HMGB1P45	37835	intergenic	12.34	7	9	14	0	0	0
rs6683864	1	50827200	A	T	0.2823	8.90182e-07	0.666468	rs7550594	7	HMGB1P45	37296	intergenic	10.96	7	9	14	0	0	0
rs7550602	1	50828092	G	A	0.2823	8.35531e-07	0.666468	rs7550594	7	HMGB1P45	36404	intergenic	2.225	7	9	14	0	0	0
rs11205715	1	50828470	C	T	0.2823	1.00908e-06	0.666468	rs7550594	7	HMGB1P45	36026	intergenic	4.76	7	13	14	0	0	0
rs6701551	1	50829147	G	A	0.2942	6.3087e-07	0.701019	rs7550594	7	HMGB1P45	35349	intergenic	8.012	7	13	14	0	0	0
rs6690643	1	50829258	A	G	0.2942	6.3087e-07	0.701019	rs7550594	7	HMGB1P45	35238	intergenic	7.669	7	13	14	0	0	0
rs6704148	1	50829285	G	A	0.2942	6.3087e-07	0.701019	rs7550594	7	HMGB1P45	35211	intergenic	5.212	6	13	14	0	0	0
rs11585377	1	50829779	C	T	0.2942	6.3087e-07	0.701019	rs7550594	7	HMGB1P45	34717	intergenic	8.651	7	14	14	0	0	0
rs2765893	1	50829879	G	A	0.4881	1.15639e-09	0.803147	rs12034018	7	HMGB1P45	34617	intergenic	5.629	6	14	14	0	1	0
rs6693834	1	50830004	A	C	0.2942	6.3087e-07	0.701019	rs7550594	7	HMGB1P45	34492	intergenic	2.695	6	14	14	0	0	1
rs6696535	1	50830125	T	C	0.2942	6.3087e-07	0.701019	rs7550594	7	HMGB1P45	34371	intergenic	1.689	7	14	14	0	0	1
rs6588384	1	50830178	A	G	0.2942	6.3087e-07	0.701019	rs7550594	7	HMGB1P45	34318	intergenic	7.017	7	14	14	0	0	1
rs4619014	1	50830411	G	A	0.2942	6.3087e-07	0.701019	rs7550594	7	HMGB1P45	34085	intergenic	1.646	7	13	14	0	0	1
rs2765894	1	50830896	T	A	0.4881	1.66994e-09	0.803147	rs12034018	7	HMGB1P45	33600	intergenic	9.305	5	9	14	0	1	1
rs3992627	1	50830955	A	G	0.2942	4.71447e-07	0.701019	rs7550594	7	HMGB1P45	33541	intergenic	8.034	7	9	14	0	0	1
rs2653888	1	50833414	T	C	0.4881	1.51571e-09	0.803147	rs12034018	7	HMGB1P45	31082	intergenic	4.775	NA	9	13	0	1	1
rs113471291	1	50834763	C	T	0.2942	4.33408e-07	0.701019	rs7550594	7	HMGB1P45	29733	intergenic	1.373	5	5	14	0	0	1
rs11205716	1	50835606	G	A	0.2942	5.14202e-07	0.701019	rs7550594	7	HMGB1P45	28890	intergenic	0.096	4	5	14	0	0	1
rs2356865	1	50836334	C	T	0.2932	5.57593e-07	0.70521	rs7550594	7	HMGB1P45	28162	intergenic	3.641	NA	5	14	0	0	1
rs12124357	1	50836955	A	G	0.4871	1.52823e-09	0.805457	rs12034018	7	HMGB1P45	27541	intergenic	1.631	7	5	14	0	1	1
rs6660621	1	50838990	T	C	0.4871	1.80569e-09	0.805457	rs12034018	7	HMGB1P45	25506	intergenic	2.215	6	13	14	0	0	1
rs12071347	1	50839158	A	C	0.2942	4.74598e-07	0.701019	rs7550594	7	HMGB1P45	25338	intergenic	2.708	6	13	14	0	0	1
rs2356864	1	50839740	A	G	0.4682	6.85599e-11	0.746346	rs11584472	7	HMGB1P45	24756	intergenic	1.664	NA	13	14	0	1	1
rs111233385	1	50840222	A	G	0.2942	4.61502e-07	0.701019	rs7550594	7	HMGB1P45	24274	intergenic	10.61	6	9	14	0	0	0
rs111529796	1	50840495	C	A	0.2932	4.72837e-07	0.70521	rs7550594	7	HMGB1P45	24001	intergenic	0.115	7	9	14	0	0	0
rs12072933	1	50840548	A	G	0.2942	7.72591e-07	0.701019	rs7550594	7	HMGB1P45	23948	intergenic	10.7	6	9	14	0	0	0
rs7415537	1	50841135	C	T	0.2942	5.64162e-07	0.701019	rs7550594	7	HMGB1P45	23361	intergenic	4.864	7	9	15	0	0	0
rs7515823	1	50841382	G	A	0.4871	1.30769e-09	0.805457	rs12034018	7	HMGB1P45	23114	intergenic	11.56	7	9	15	0	1	0
rs4926862	1	50842541	T	C	0.2942	5.64162e-07	0.701019	rs7550594	7	HMGB1P45	21955	intergenic	10.49	6	9	15	0	0	0
rs2455638	1	50843711	C	G	0.4871	1.52823e-09	0.805457	rs12034018	7	HMGB1P45	20785	intergenic	6.316	6	14	15	0	1	0
rs2455637	1	50843776	A	C	0.4871	1.46604e-09	0.805457	rs12034018	7	HMGB1P45	20720	intergenic	9.842	NA	14	15	0	1	0
rs76645092	1	50843849	G	C	0.2932	5.74718e-07	0.70521	rs7550594	7	HMGB1P45	20647	intergenic	1.468	7	14	15	0	0	0
rs7525764	1	50844697	G	A	0.4871	1.52823e-09	0.805457	rs12034018	7	HMGB1P45	19799	intergenic	3.334	5	7	15	0	0	0
rs7525876	1	50844859	G	C	0.4871	1.52823e-09	0.805457	rs12034018	7	HMGB1P45	19637	intergenic	8.113	7	14	15	0	1	0
rs7517924	1	50844929	T	G	0.4871	1.80096e-09	0.805457	rs12034018	7	HMGB1P45	19567	intergenic	1.476	7	14	15	0	0	0
rs2784152	1	50845365	T	G	0.4871	1.52823e-09	0.805457	rs12034018	7	HMGB1P45	19131	intergenic	7.49	7	14	15	0	1	0
rs12731247	1	50845641	A	G	0.4871	1.52823e-09	0.805457	rs12034018	7	HMGB1P45	18855	intergenic	0.989	6	9	15	0	1	0
rs12731855	1	50845804	G	T	0.4871	1.52823e-09	0.805457	rs12034018	7	HMGB1P45	18692	intergenic	0.8	5	9	15	0	1	0
rs7521195	1	50845814	T	G	0.2942	5.21431e-07	0.701019	rs7550594	7	HMGB1P45	18682	intergenic	1.549	5	9	15	0	0	0
rs2653893	1	50846286	A	G	0.4871	1.5248e-09	0.805457	rs12034018	7	HMGB1P45	18210	intergenic	2.239	NA	9	15	0	1	0
rs201499083	1	50846747	C	G	0.4871	1.84583e-09	0.805457	rs12034018	7	HMGB1P45	17749	intergenic	2.481	7	9	15	0	0	0
rs9436893	1	50847109	C	G	0.4871	8.67538e-10	0.805457	rs12034018	7	HMGB1P45	17387	intergenic	2.492	7	9	15	0	0	0
rs12034018	1	50847836	A	G	0.4294	2.23923e-09	1	rs12034018	7	HMGB1P45	16660	intergenic	4.609	7	9	15	0	0	0
rs1502855	1	50848447	T	C	0.4871	1.16084e-09	0.805457	rs12034018	7	HMGB1P45	16049	intergenic	10.12	NA	14	15	0	1	0
rs2653900	1	50849156	G	A	0.4871	9.2678e-10	0.805457	rs12034018	7	HMGB1P45	15340	intergenic	7.284	NA	9	15	0	1	0
rs2484683	1	50849274	A	G	0.4871	5.56562e-10	0.805457	rs12034018	7	HMGB1P45	15222	intergenic	4.41	NA	9	15	0	0	0
rs2653899	1	50849364	T	C	0.4871	1.15924e-09	0.805457	rs12034018	7	HMGB1P45	15132	intergenic	6.142	NA	9	15	0	1	0
rs2653898	1	50849406	A	T	0.4871	1.15924e-09	0.805457	rs12034018	7	HMGB1P45	15090	intergenic	7.085	6	9	15	0	1	0
rs2784138	1	50849547	C	T	0.4871	1.16309e-09	0.805457	rs12034018	7	HMGB1P45	14949	intergenic	2.751	NA	9	15	0	1	0
rs2784136	1	50851128	C	T	0.4871	9.94204e-10	0.805457	rs12034018	7	HMGB1P45	13368	intergenic	11.02	NA	9	15	0	1	0
rs2653896	1	50851189	A	C	0.4871	9.94204e-10	0.805457	rs12034018	7	HMGB1P45	13307	intergenic	5.199	NA	9	15	0	1	0
rs2653895	1	50851457	G	A	0.4871	7.60525e-10	0.805457	rs12034018	7	HMGB1P45	13039	intergenic	5.066	NA	9	15	0	0	0
rs4448561	1	50851923	T	A	0.4871	7.59546e-10	0.805457	rs12034018	7	HMGB1P45	12573	intergenic	13.34	7	9	15	0	1	0
rs2784135	1	50852249	A	G	0.4871	8.23619e-10	0.805457	rs12034018	7	HMGB1P45	12247	intergenic	10.79	NA	9	15	0	0	0
rs2784134	1	50852447	G	A	0.3002	1.92229e-07	0.726733	rs7550594	7	HMGB1P45	12049	intergenic	4.76	NA	9	15	0	0	0
rs2055492	1	50852720	A	G	0.4831	1.23575e-09	0.789267	rs12034018	7	HMGB1P45	11776	intergenic	10.46	NA	9	15	0	1	0
rs2055491	1	50852769	T	C	0.4831	1.00844e-09	0.789267	rs12034018	7	HMGB1P45	11727	intergenic	0.681	NA	9	15	0	0	0
rs7522339	1	50854197	G	C	0.4831	4.81612e-10	0.789267	rs12034018	7	HMGB1P45	10299	intergenic	0.758	7	14	15	0	0	0
rs5027764	1	50854465	G	A	0.4831	6.22286e-10	0.789267	rs12034018	7	HMGB1P45	10031	intergenic	8.995	7	14	15	0	1	0
rs5027763	1	50854654	A	G	0.4831	7.2038e-10	0.789267	rs12034018	7	HMGB1P45	9842	intergenic	13.29	6	14	15	0	1	0
rs111302688	1	50854713	C	T	0.2982	5.28315e-07	0.714171	rs7550594	7	HMGB1P45	9783	intergenic	13.11	7	14	15	0	0	0
rs11584889	1	50854901	T	C	0.2972	5.35564e-07	0.718271	rs7550594	7	HMGB1P45	9595	intergenic	4.271	6	9	15	0	0	0
rs12137724	1	50855083	A	G	0.4831	8.37954e-10	0.789267	rs12034018	7	HMGB1P45	9413	intergenic	12.77	6	9	15	0	1	0
rs34660213	1	50855137	A	G	0.4831	9.02018e-10	0.789267	rs12034018	7	HMGB1P45	9359	intergenic	8.427	6	9	15	0	1	0
rs12134378	1	50855207	T	A	0.4831	9.50842e-10	0.789267	rs12034018	7	HMGB1P45	9289	intergenic	7.639	6	9	15	0	1	0
rs12145267	1	50855284	C	T	0.4831	9.64415e-10	0.789267	rs12034018	7	HMGB1P45	9212	intergenic	3.961	6	9	15	0	1	0
rs2784133	1	50855708	A	G	0.4831	1.03539e-09	0.789267	rs12034018	7	HMGB1P45	8788	intergenic	7.362	NA	9	15	0	1	0
rs2653887	1	50855924	A	G	0.4831	9.6309e-10	0.789267	rs12034018	7	HMGB1P45	8572	intergenic	2.573	NA	9	15	0	1	0
rs2653886	1	50856193	T	A	0.4831	9.01382e-10	0.789267	rs12034018	7	HMGB1P45	8303	intergenic	11.53	6	9	15	0	1	0
rs2653885	1	50856277	T	C	0.4831	9.01382e-10	0.789267	rs12034018	7	HMGB1P45	8219	intergenic	7.89	6	9	15	0	1	0
rs2784132	1	50856537	G	T	0.4831	8.99371e-10	0.789267	rs12034018	7	HMGB1P45	7959	intergenic	5.802	NA	9	15	0	1	0
rs3850872	1	50857192	G	A	0.2982	7.7755e-07	0.714171	rs7550594	7	HMGB1P45	7304	intergenic	5.264	6	9	15	0	0	0
rs2784131	1	50857713	T	A	0.4831	8.0543e-10	0.789267	rs12034018	7	HMGB1P45	6783	intergenic	11.5	6	9	15	0	0	0
rs2653884	1	50858087	A	G	0.4831	7.693e-10	0.789267	rs12034018	7	HMGB1P45	6409	intergenic	7.566	NA	9	15	0	0	0
rs2653883	1	50858252	A	G	0.4831	8.78297e-10	0.789267	rs12034018	7	HMGB1P45	6244	intergenic	3.472	NA	9	15	0	1	0
rs2784130	1	50858272	G	A	0.4831	8.78297e-10	0.789267	rs12034018	7	HMGB1P45	6224	intergenic	0.275	NA	9	15	0	1	0
rs2653882	1	50858518	C	G	0.4831	8.08909e-10	0.789267	rs12034018	7	HMGB1P45	5978	intergenic	11.65	6	9	15	0	1	0
rs2653881	1	50858748	G	A	0.4831	8.08909e-10	0.789267	rs12034018	7	HMGB1P45	5748	intergenic	3.179	NA	9	15	0	1	0
rs75564426	1	50859443	C	T	0.2932	7.03715e-07	0.699779	rs7550594	7	HMGB1P45	5053	intergenic	10.53	4	1	15	0	0	0
rs4309025	1	50859745	C	G	0.2982	9.00226e-07	0.714171	rs7550594	7	HMGB1P45	4751	intergenic	7.174	5	1	15	0	0	0
rs2784129	1	50860499	C	A	0.4831	6.0729e-10	0.789267	rs12034018	7	HMGB1P45	3997	intergenic	5.377	NA	14	15	0	1	0
rs11205719	1	50860790	T	A	0.2982	1.2554e-06	0.714171	rs7550594	7	HMGB1P45	3706	intergenic	7.396	6	14	15	0	0	0
rs2653878	1	50861220	A	C	0.4831	4.41566e-10	0.775694	rs12034018	7	HMGB1P45	3276	intergenic	5.947	NA	14	15	0	1	0
rs2653877	1	50861621	C	T	0.4632	6.2338e-09	0.742186	rs12034018	7	HMGB1P45	2875	intergenic	2.836	NA	9	15	0	1	0
rs80309456	1	50861752	T	C	0.2972	1.12883e-06	0.718271	rs7550594	7	HMGB1P45	2744	intergenic	0.192	6	9	15	0	0	0
rs6676515	1	50861987	G	A	0.497	1.33925e-12	0.733054	rs12034018	7	HMGB1P45	2509	intergenic	3.103	6	9	15	0	1	0
rs2784128	1	50862183	T	C	0.4692	6.8502e-13	0.743045	rs11584472	7	HMGB1P45	2313	intergenic	9.447	NA	9	15	0	1	0
rs2653876	1	50862893	C	G	0.4692	8.2996e-13	0.743045	rs11584472	7	HMGB1P45	1603	intergenic	3.495	5	9	15	0	1	0
rs2653875	1	50862994	C	T	0.4692	8.27975e-13	0.743045	rs11584472	7	HMGB1P45	1502	intergenic	0.904	NA	9	15	0	1	0
rs2653874	1	50863012	C	T	0.4692	9.59217e-13	0.743045	rs11584472	7	HMGB1P45	1484	intergenic	0.932	NA	9	15	0	0	0
rs2784127	1	50863031	C	A	0.4692	9.59217e-13	0.743045	rs11584472	7	HMGB1P45	1465	intergenic	4.674	NA	9	15	0	1	0
rs2784126	1	50863112	T	C	0.4692	9.16766e-13	0.743045	rs11584472	7	HMGB1P45	1384	intergenic	4.304	NA	9	15	0	1	0
rs2484682	1	50863159	G	A	0.4692	9.16766e-13	0.743045	rs11584472	7	HMGB1P45	1337	intergenic	1.507	NA	9	15	0	1	0
rs2484681	1	50863166	T	G	0.4692	9.16461e-13	0.743045	rs11584472	7	HMGB1P45	1330	intergenic	2.609	NA	9	15	0	1	0
rs3907676	1	50863202	A	G	0.2972	6.93463e-07	0.718271	rs7550594	7	HMGB1P45	1294	intergenic	5.247	NA	9	15	0	0	0
rs7413619	1	50863454	A	G	0.2982	5.64396e-07	0.714171	rs7550594	7	HMGB1P45	1042	intergenic	0.089	6	9	14	0	0	0
rs2784125	1	50863529	A	G	0.4692	6.40952e-13	0.743045	rs11584472	7	HMGB1P45	967	downstream	0.118	NA	9	14	0	1	0
rs2653873	1	50863717	A	G	0.4682	9.39227e-13	0.739553	rs11584472	7	HMGB1P45	779	downstream	0.109	NA	9	14	0	1	0
rs79568404	1	50863834	G	C	0.2982	5.63814e-07	0.714171	rs7550594	7	HMGB1P45	662	downstream	0.106	7	9	14	0	0	0
rs2784124	1	50864969	A	G	0.4682	9.17426e-13	0.739553	rs11584472	7	HMGB1P45	0	ncRNA_exonic	11.78	NA	13	14	0	1	0
rs2784123	1	50865008	G	A	0.4692	8.90856e-13	0.736256	rs11584472	7	HMGB1P45	0	ncRNA_exonic	10.11	NA	13	14	0	1	0
rs2784122	1	50865140	G	A	0.4682	8.90856e-13	0.739553	rs11584472	7	HMGB1P45	0	ncRNA_intronic	1.46	NA	13	14	0	1	0
rs2784121	1	50865259	T	C	0.4682	8.90856e-13	0.739553	rs11584472	7	HMGB1P45	0	ncRNA_intronic	2.945	NA	13	14	0	1	0
rs2653872	1	50865316	A	C	0.4682	9.43e-13	0.739553	rs11584472	7	HMGB1P45	0	ncRNA_intronic	8.532	NA	13	14	0	1	0
rs77077069	1	50865621	A	G	0.2982	5.84787e-07	0.714171	rs7550594	7	HMGB1P45	175	upstream	7.267	7	13	14	0	0	0
rs2784119	1	50866618	G	A	0.4682	9.01059e-13	0.739553	rs11584472	7	HMGB1P45	1172	intergenic	0.11	NA	13	14	0	1	0
rs2653871	1	50867521	T	C	0.4682	9.18272e-13	0.739553	rs11584472	7	HMGB1P45	2075	intergenic	11.17	7	9	14	0	1	0
rs2784118	1	50867728	C	T	0.4682	9.01059e-13	0.739553	rs11584472	7	HMGB1P45	2282	intergenic	8.848	7	9	14	0	1	0
rs2653870	1	50868036	T	C	0.4682	9.18272e-13	0.739553	rs11584472	7	HMGB1P45	2590	intergenic	1.622	NA	9	14	0	1	0
rs2484680	1	50868417	C	T	0.4672	7.73752e-13	0.74174	rs11584472	7	FCF1P6	2684	intergenic	0.034	7	9	14	0	1	0
rs11588379	1	50868684	A	G	0.2982	5.87488e-07	0.714171	rs7550594	7	FCF1P6	2417	intergenic	10.5	7	9	14	0	0	0
rs2784117	1	50868866	A	G	0.4682	7.47035e-13	0.739553	rs11584472	7	FCF1P6	2235	intergenic	1.436	NA	9	14	0	1	0
rs10449746	1	50869199	A	T	0.2982	5.87488e-07	0.714171	rs7550594	7	FCF1P6	1902	intergenic	4.052	7	9	14	0	0	0
rs7533724	1	50869308	C	T	0.2982	5.87488e-07	0.714171	rs7550594	7	FCF1P6	1793	intergenic	4.307	7	9	14	0	0	0
rs2885040	1	50870083	C	G	0.4682	9.01059e-13	0.739553	rs11584472	7	FCF1P6	1018	intergenic	1.406	6	9	14	0	1	0
rs2784160	1	50870851	A	G	0.4682	9.01059e-13	0.739553	rs11584472	7	FCF1P6	250	downstream	0.587	NA	9	14	0	1	0
rs2484678	1	50871167	T	C	0.4682	9.01059e-13	0.739553	rs11584472	7	FCF1P6	0	ncRNA_exonic	8.651	NA	9	14	0	1	0
rs1502856	1	50871847	A	G	0.4682	9.01059e-13	0.739553	rs11584472	7	FCF1P6	150	upstream	2.236	NA	9	14	0	0	0
rs2484676	1	50872673	T	A	0.4682	9.01059e-13	0.739553	rs11584472	7	FCF1P6	976	upstream	8.081	6	9	14	0	0	0
rs2455640	1	50873105	T	C	0.4682	9.18272e-13	0.739553	rs11584472	7	FCF1P6	1408	intergenic	1.407	NA	9	14	0	1	0
rs2653904	1	50873233	G	A	0.4682	9.01059e-13	0.739553	rs11584472	7	FCF1P6	1536	intergenic	3.431	NA	9	14	1	1	0
rs11576968	1	50875836	A	G	0.2982	5.84787e-07	0.714171	rs7550594	7	FCF1P6	4139	intergenic	12.05	7	9	14	1	0	0
rs2784156	1	50876601	T	C	0.4682	9.05886e-13	0.739553	rs11584472	7	FCF1P6	4904	intergenic	6.081	6	9	14	1	1	0
rs2784157	1	50877107	A	G	0.4662	7.61129e-13	0.743958	rs11584472	7	FCF1P6	5410	intergenic	0.924	5	9	14	1	1	0
rs2653901	1	50877526	A	T	0.4692	1.15734e-12	0.743045	rs11584472	7	DMRTA2	5695	intergenic	2.22	6	9	14	1	1	0
rs6664846	1	50878102	G	A	0.2903	1.63565e-07	0.697785	rs7550594	7	DMRTA2	5119	intergenic	2.527	5	9	14	1	0	0
rs3862269	1	50879172	A	T	0.2972	2.92603e-07	0.718271	rs7550594	7	DMRTA2	4049	intergenic	2.338	7	9	13	1	0	0
rs17372363	1	50880765	C	G	0.2982	3.26724e-07	0.714171	rs7550594	7	DMRTA2	2456	intergenic	3.947	4	9	13	1	0	0
rs17363827	1	50881674	G	A	0.2903	2.1924e-07	0.697785	rs7550594	7	DMRTA2	1547	intergenic	4.852	4	8	13	1	0	0
rs1278537	1	50882159	G	T	0.4612	6.08439e-13	0.724566	rs11584472	7	DMRTA2	1062	intergenic	3.879	NA	7	13	1	0	0
rs1278530	1	50889255	G	A	0.4632	9.41302e-14	0.791023	rs11584472	7	DMRTA2	82	upstream	17.59	NA	1	11	1	0	0
rs1278529	1	50890634	C	T	0.4602	1.72705e-14	0.80931	rs11584472	7	DMRTA2	1461	intergenic	6.899	NA	1	12	1	1	0
rs1278528	1	50890649	T	G	0.4602	2.06049e-14	0.80931	rs11584472	7	DMRTA2	1476	intergenic	2.969	NA	1	12	1	1	0
rs1278527	1	50890967	T	C	0.4612	1.76818e-14	0.805874	rs11584472	7	DMRTA2	1794	intergenic	5.21	NA	5	12	1	0	0
rs7550594	1	50891093	C	T	0.3598	2.53032e-12	1	rs7550594	7	DMRTA2	1920	intergenic	0.703	2b	5	12	1	0	0
rs1278526	1	50891213	A	C	0.4612	1.97258e-14	0.805874	rs11584472	7	DMRTA2	2040	intergenic	5.734	NA	5	13	1	1	0
rs17363904	1	50892049	C	A	0.3042	3.9677e-09	0.794207	rs7550594	7	DMRTA2	2876	intergenic	1.894	2b	5	13	1	0	0
rs2653892	1	50892199	T	C	0.4602	1.27952e-14	0.80931	rs11584472	7	DMRTA2	3026	intergenic	9.191	NA	5	13	1	1	0
rs2784145	1	50892202	T	C	0.4602	1.50143e-14	0.80931	rs11584472	7	DMRTA2	3029	intergenic	6.55	4	5	13	1	1	0
rs1278525	1	50892547	A	G	0.4612	6.67427e-15	0.813047	rs11584472	7	DMRTA2	3374	intergenic	7.96	NA	5	13	1	1	0
rs76325451	1	50897269	G	A	0.2982	1.09617e-08	0.759706	rs7550594	7	FAF1	7880	intergenic	1.076	4	5	13	1	0	0
rs1278519	1	50897342	A	C	0.4573	7.58362e-15	0.804528	rs11584472	7	FAF1	7807	intergenic	2.633	NA	5	13	1	0	0
rs17382304	1	50901078	C	T	0.2972	3.88414e-09	0.772516	rs7550594	7	FAF1	4071	intergenic	0.016	6	5	5	1	0	0
rs1278515	1	50901368	T	C	0.4761	9.39874e-15	0.775537	rs11584472	7	FAF1	3781	intergenic	0.217	NA	5	5	1	1	0
rs4381241	1	50907438	T	C	0.4612	4.67274e-15	0.821074	rs11584472	7	FAF1	0	intronic	4.999	7	4	5	1	1	0
rs718257	1	50911157	G	A	0.3022	2.23239e-09	0.749091	rs7550594	7	FAF1	0	intronic	3.707	NA	5	5	1	0	0
rs112928681	1	50921678	C	T	0.3042	1.58963e-09	0.757448	rs369598088	7	FAF1	0	intronic	0.051	7	4	5	1	0	0
rs78885842	1	50926222	T	A	0.3082	1.62625e-09	0.777474	rs369598088	7	FAF1	0	intronic	0.553	6	4	5	1	0	0
rs4926555	1	50933830	A	G	0.4751	5.26402e-15	0.771755	rs11584472	7	FAF1	0	ncRNA_intronic	0.12	6	4	5	1	1	0
rs3827730	1	50937848	T	C	0.3479	6.54971e-08	0.922042	rs2048636	7	FAF1	0	intronic	1.253	4	4	5	1	0	0
rs17382596	1	50938459	T	G	0.3091	1.2958e-09	0.783545	rs369598088	7	FAF1	0	intronic	17.71	5	4	5	1	0	0
rs3862271	1	50954996	T	C	0.3091	1.00229e-09	0.783545	rs369598088	7	FAF1	0	intronic	4.586	5	4	5	1	0	0
rs12098011	1	50956131	G	A	0.4304	3.93064e-14	0.735553	rs11584472	7	FAF1	0	intronic	0.569	6	4	5	1	0	0
rs10888690	1	50960521	T	C	0.4076	1.11401e-11	0.650181	rs11584472	7	FAF1	0	intronic	1.587	7	4	5	1	0	0
rs76027421	1	50967560	C	A	0.3072	8.90075e-10	0.774146	rs369598088	7	FAF1	0	intronic	0.184	6	4	5	1	0	0
rs10788928	1	50968097	T	A	0.4563	2.29622e-15	0.814321	rs11584472	7	FAF1	0	intronic	1.063	2b	4	5	1	1	0
rs78012880	1	50972015	G	A	0.3052	2.09682e-09	0.77075	rs369598088	7	FAF1	0	intronic	3.014	7	4	5	1	0	0
rs12130340	1	50978927	A	G	0.4235	1.64344e-16	0.991904	rs11584472	7	FAF1	0	intronic	3.208	7	4	5	1	1	0
rs12096443	1	50984962	C	T	0.4235	5.42083e-17	0.991904	rs11584472	7	FAF1	0	intronic	1.126	6	4	5	1	1	0
rs10888692	1	50991473	C	G	0.4235	6.66929e-17	0.991904	rs11584472	7	FAF1	0	intronic	3.72	5	4	5	1	1	0
rs17387024	1	50993178	T	C	0.1481	2.04189e-09	0.828505	rs10493152	7	FAF1	0	intronic	13.92	2b	2	5	1	0	0
rs11587148	1	50994712	T	C	0.2753	8.78279e-12	0.953923	rs369598088	7	FAF1	0	intronic	9.894	7	4	5	1	0	0
rs11577519	1	50994847	C	T	0.2744	7.84866e-12	0.959086	rs369598088	7	FAF1	0	intronic	0.828	6	4	5	1	0	0
rs111604405	1	50998767	T	C	0.2753	7.73396e-12	0.953923	rs369598088	7	FAF1	0	intronic	1.112	6	4	5	1	0	0
rs111258551	1	51005897	G	C	0.2485	1.42231e-09	0.827153	rs369598088	7	FAF1	0	intronic	0.882	6	5	5	1	0	0
rs10888696	1	51016603	G	A	0.4235	1.7692e-16	0.991904	rs11584472	7	FAF1	0	intronic	3.787	6	5	15	1	0	0
rs17387164	1	51017469	A	G	0.2753	1.20608e-11	0.964223	rs369598088	7	FAF1	0	intronic	6.349	6	5	15	1	0	0
rs11205734	1	51020967	C	A	0.3827	3.17478e-13	0.806172	rs11584472	7	FAF1	0	intronic	0.777	6	5	5	1	0	0
rs3789584	1	51029387	T	C	0.4254	7.67555e-17	1	rs11584472	7	FAF1	0	intronic	7.272	6	4	5	1	0	0
rs6679843	1	51031192	T	G	0.2753	1.26235e-11	0.964223	rs369598088	7	FAF1	0	intronic	15.88	1f	4	5	1	0	0
rs12121301	1	51038327	T	A	0.4254	9.44569e-17	1	rs11584472	7	FAF1	0	intronic	1.964	5	4	5	1	1	0
rs17383290	1	51039300	A	G	0.4254	9.93846e-17	1	rs11584472	7	FAF1	0	intronic	7.885	7	4	5	1	0	0
rs113815363	1	51042925	G	A	0.2753	1.01989e-11	0.964223	rs369598088	7	FAF1	0	intronic	0.031	7	4	5	1	0	0
rs79521580	1	51043725	A	T	0.2753	1.5422e-11	0.964223	rs369598088	7	FAF1	0	intronic	19.06	5	4	5	1	0	0
rs74080008	1	51047717	G	T	0.2753	1.10338e-11	0.964223	rs369598088	7	FAF1	0	intronic	0.301	NA	4	5	1	0	0
rs11587909	1	51050799	C	T	0.2744	1.45675e-11	0.969386	rs369598088	7	FAF1	0	intronic	8.389	4	4	5	1	0	0
rs9969991	1	51058495	T	A	0.4254	8.95512e-17	1	rs11584472	7	FAF1	0	intronic	2.981	7	4	5	1	1	0
rs111358652	1	51060775	G	A	0.2763	1.08844e-11	0.959091	rs369598088	7	FAF1	0	intronic	0.992	7	4	5	1	0	0
rs3850873	1	51062976	A	G	0.4254	1.02304e-16	1	rs11584472	7	FAF1	0	intronic	0.98	7	5	5	1	1	0
rs3850874	1	51063131	C	T	0.4254	1.02356e-16	1	rs11584472	7	FAF1	0	intronic	0.516	6	5	5	1	0	0
rs6679854	1	51066088	T	C	0.2763	1.25341e-11	0.959091	rs369598088	7	FAF1	0	intronic	5.802	5	5	15	1	0	0
rs12094601	1	51075040	T	A	0.4254	5.44949e-17	1	rs11584472	7	FAF1	0	intronic	2.407	7	5	15	1	1	0
rs17387761	1	51078089	G	A	0.2753	2.99854e-11	0.964223	rs369598088	7	FAF1	0	UTR5	15.91	5	1	15	1	0	0
rs10888700	1	51086337	T	C	0.4254	5.83089e-17	1	rs11584472	7	FAF1	0	intronic	0.618	1d	1	15	1	1	0
rs77733062	1	51088629	T	A	0.2753	1.48819e-11	0.964223	rs369598088	7	FAF1	0	intronic	7.759	6	5	15	1	0	0
rs11205746	1	51093690	A	G	0.4254	6.97847e-17	1	rs11584472	7	FAF1	0	intronic	1.154	6	5	15	1	1	0
rs9803853	1	51094008	T	C	0.4254	5.15053e-17	1	rs11584472	7	FAF1	0	intronic	1.933	6	5	15	1	0	0
rs17383851	1	51095318	C	A	0.2753	1.45414e-11	0.964223	rs369598088	7	FAF1	0	intronic	0.302	1f	5	15	1	0	0
rs77236920	1	51102818	C	G	0.2753	1.28544e-11	0.964223	rs369598088	7	FAF1	0	intronic	0.266	6	5	15	1	0	0
rs12031188	1	51103268	T	C	0.3459	1.00335e-07	0.947875	rs2048636	7	FAF1	0	intronic	6.25	4	5	15	1	1	0
rs6658904	1	51106975	G	T	0.4254	3.83856e-17	1	rs11584472	7	FAF1	0	intronic	4.184	6	5	15	1	0	0
rs12031920	1	51109269	T	A	0.4414	4.57898e-07	0.624502	rs2048636	7	FAF1	0	intronic	0.099	6	5	15	1	0	0
rs11584472	1	51114503	T	C	0.4254	2.36784e-17	1	rs11584472	7	FAF1	0	intronic	2.242	7	5	15	1	1	0
rs28699363	1	51114808	C	T	0.4254	3.44411e-17	1	rs11584472	7	FAF1	0	intronic	2.183	7	5	15	1	1	0
rs11205751	1	51115173	T	C	0.4254	3.38879e-17	1	rs11584472	7	FAF1	0	intronic	2.699	7	5	15	1	1	0
rs113402151	1	51120672	C	T	0.2773	4.91732e-12	0.953989	rs369598088	7	FAF1	0	intronic	0.398	3a	4	15	1	0	0
rs113348171	1	51126280	C	G	0.2753	1.48047e-11	0.964223	rs369598088	7	FAF1	0	intronic	9.752	7	5	15	1	0	0
rs10493152	1	51128777	A	G	0.17	4.22693e-10	1	rs10493152	7	FAF1	0	intronic	2.789	6	5	15	1	0	0
rs112810143	1	51130339	G	T	0.2753	2.07599e-11	0.97441	rs369598088	7	FAF1	0	intronic	0.565	7	5	15	1	0	0
rs35993240	1	51131367	A	T	0.3519	4.51965e-08	0.973929	rs2048636	7	FAF1	0	intronic	1.273	5	5	15	1	1	0
rs2896887	1	51143393	C	T	0.2753	1.33169e-11	0.97441	rs369598088	7	FAF1	0	intronic	2.61	7	5	15	1	0	0
rs11587750	1	51150743	G	A	0.2753	1.37081e-11	0.97441	rs369598088	7	FAF1	0	intronic	3.561	7	4	15	1	0	0
rs11576128	1	51153816	T	A	0.3101	3.18778e-13	0.822486	rs369598088	7	FAF1	0	intronic	1.663	6	4	5	1	0	0
rs7515597	1	51159347	C	T	0.4076	6.99015e-15	0.929519	rs11584472	7	FAF1	0	intronic	2.44	5	5	15	1	1	0
rs78884406	1	51161263	G	A	0.1481	3.12765e-08	0.842933	rs10493152	7	FAF1	0	intronic	3.298	6	5	15	1	0	0
rs7539478	1	51168696	A	T	0.4076	1.45625e-14	0.929519	rs11584472	7	FAF1	0	intronic	0.012	6	5	15	1	0	0
rs11205760	1	51174330	C	T	0.3608	4.40913e-08	0.92736	rs2048636	7	FAF1	0	intronic	2.563	5	5	15	1	0	0
rs6693790	1	51181099	T	C	0.4076	5.47855e-15	0.929519	rs11584472	7	FAF1	0	intronic	3.008	7	5	15	1	1	0
rs11205761	1	51183257	T	C	0.4076	5.59774e-15	0.929519	rs11584472	7	FAF1	0	intronic	8.761	5	4	15	1	1	0
rs6672112	1	51188594	T	C	0.3101	8.03701e-13	0.822486	rs369598088	7	FAF1	0	intronic	2.463	5	4	15	1	0	0
rs6680846	1	51188674	G	C	0.4076	5.80374e-15	0.929519	rs11584472	7	FAF1	0	intronic	2.624	1f	4	15	1	0	0
rs36071834	1	51189068	T	C	0.3141	3.87148e-13	0.798809	rs369598088	7	FAF1	0	intronic	2.245	6	4	15	1	0	0
rs35072907	1	51189556	G	C	0.4583	1.53525e-10	0.622818	rs11584472	7	FAF1	0	intronic	1.577	6	4	15	1	1	0
rs76606504	1	51191574	C	A	0.2753	3.10796e-11	0.964109	rs369598088	7	FAF1	0	intronic	0.412	7	5	5	1	0	0
rs111632161	1	51191820	C	T	0.3091	8.96501e-13	0.816418	rs369598088	7	FAF1	0	intronic	0.165	6	5	5	1	0	0
rs6668519	1	51193555	A	G	0.4076	7.64718e-15	0.929519	rs11584472	7	FAF1	0	intronic	6.869	7	4	5	1	1	0
rs12085479	1	51199116	T	G	0.4076	4.85357e-15	0.929519	rs11584472	7	FAF1	0	intronic	1.38	1f	4	5	1	1	0
rs10127531	1	51199193	C	T	0.4076	5.26591e-15	0.929519	rs11584472	7	FAF1	0	intronic	1.395	1f	4	5	1	0	0
rs11589343	1	51201102	A	C	0.3091	8.01427e-13	0.816418	rs369598088	7	FAF1	0	intronic	5.214	3a	4	5	1	0	0
rs75876848	1	51202663	G	A	0.2763	2.60244e-11	0.969253	rs369598088	7	FAF1	0	intronic	0.744	7	4	5	1	0	0
rs12565378	1	51216584	C	T	0.3101	6.51798e-13	0.822486	rs369598088	7	FAF1	0	intronic	0.266	5	5	15	1	0	0
rs12565379	1	51216616	C	T	0.4076	4.84091e-15	0.929519	rs11584472	7	FAF1	0	intronic	2.318	5	5	15	1	1	0
rs113899460	1	51217065	A	G	0.4076	5.7719e-15	0.929519	rs11584472	7	FAF1	0	intronic	4.611	7	5	15	1	1	0
rs112247206	1	51217792	C	T	0.2753	2.26985e-11	0.97441	rs369598088	7	FAF1	0	intronic	2.965	6	5	15	1	0	0
rs28787109	1	51218695	G	A	0.4056	1.7888e-14	0.922182	rs11584472	7	FAF1	0	intronic	1.728	7	5	15	1	1	0
rs12561912	1	51219166	T	C	0.3091	9.152e-13	0.826552	rs369598088	7	FAF1	0	intronic	11.69	7	4	15	1	0	0
rs11205768	1	51220127	T	C	0.4076	8.26203e-15	0.929519	rs11584472	7	FAF1	0	intronic	2.892	6	5	15	1	0	0
rs12048510	1	51221165	G	A	0.3489	5.39234e-08	0.960903	rs2048636	7	FAF1	0	intronic	4.917	3a	4	15	1	1	0
rs11205769	1	51223480	C	T	0.4076	8.35242e-15	0.929519	rs11584472	7	FAF1	0	intronic	1.619	6	5	15	1	0	0
rs10888707	1	51226608	G	A	0.4076	2.40956e-14	0.929519	rs11584472	7	FAF1	0	intronic	0.429	7	5	15	1	0	0
rs6691061	1	51235019	T	C	0.4324	3.98416e-13	0.844671	rs11584472	7	FAF1	0	intronic	2.926	5	5	15	1	1	0
rs11588333	1	51236592	C	T	0.334	6.16166e-12	0.77536	rs369598088	7	FAF1	0	intronic	10.43	7	5	15	1	0	0
rs10888708	1	51237194	T	C	0.4324	3.93463e-13	0.844671	rs11584472	7	FAF1	0	intronic	5.123	6	5	15	1	1	0
rs12569177	1	51237409	G	C	0.4324	3.49126e-13	0.844671	rs11584472	7	FAF1	0	intronic	0.718	6	5	15	1	1	0
rs17384696	1	51241057	C	A	0.3131	1.27233e-11	0.847562	rs369598088	7	FAF1	0	intronic	1.873	5	5	15	1	0	0
rs17384731	1	51241620	T	C	0.3131	1.58667e-11	0.847562	rs369598088	7	FAF1	0	intronic	1.144	5	5	5	1	0	0
rs12084257	1	51242674	C	G	0.4324	3.76206e-13	0.844671	rs11584472	7	FAF1	0	intronic	2.55	7	4	5	1	1	0
rs1416685	1	51243374	G	C	0.4125	3.14991e-13	0.90837	rs11584472	7	FAF1	0	intronic	0.367	6	4	5	1	1	0
rs7522611	1	51257608	T	C	0.4324	4.36658e-13	0.844671	rs11584472	7	FAF1	0	intronic	0.119	6	5	15	1	1	0
rs72690493	1	51259579	T	C	0.334	8.52361e-12	0.77536	rs369598088	7	FAF1	0	intronic	6.235	6	5	15	1	0	0
rs6671962	1	51259645	A	G	0.4324	4.15225e-13	0.844671	rs11584472	7	FAF1	0	intronic	2.544	6	5	15	1	1	0
rs7552837	1	51262960	C	T	0.4324	2.84367e-13	0.844671	rs11584472	7	FAF1	0	intronic	0.722	7	5	15	1	1	0
rs78091876	1	51264933	T	C	0.1511	1.90354e-07	0.834328	rs10493152	7	FAF1	0	intronic	9.294	7	5	15	1	0	0
rs77082692	1	51270547	C	T	0.2783	2.58658e-10	1	rs369598088	7	FAF1	0	intronic	1.257	7	5	15	1	0	0
rs6588392	1	51273357	C	G	0.334	6.52594e-12	0.77536	rs369598088	7	FAF1	0	intronic	1.113	7	4	15	1	0	0
rs78625523	1	51290129	T	C	0.2783	1.85759e-10	1	rs369598088	7	FAF1	0	intronic	6.896	7	5	15	1	0	0
rs11584612	1	51294236	C	T	0.2783	1.19762e-10	1	rs369598088	7	FAF1	0	intronic	0.807	7	5	15	1	0	0
rs6684901	1	51298828	A	G	0.4334	7.48924e-14	0.840787	rs11584472	7	FAF1	0	intronic	3.186	6	5	15	1	1	0
rs7522853	1	51302916	C	G	0.2793	1.29292e-10	0.994864	rs369598088	7	FAF1	0	intronic	1.005	7	5	15	1	0	0
rs17391311	1	51306958	T	C	0.2793	1.21019e-10	0.994864	rs369598088	7	FAF1	0	intronic	0.298	7	5	15	1	0	0
rs2048636	1	51314018	G	C	0.3499	2.6381e-08	1	rs2048636	7	FAF1	0	intronic	2.173	7	5	15	1	1	0
rs10888709	1	51314782	A	C	0.4324	3.32575e-14	0.83656	rs11584472	7	FAF1	0	intronic	0.018	6	5	15	1	1	0
rs78738909	1	51317374	T	G	0.3141	1.75679e-12	0.843528	rs369598088	7	FAF1	0	intronic	2.604	5	5	15	1	0	0
rs1849553	1	51318005	G	A	0.2793	7.09941e-11	0.994864	rs369598088	7	FAF1	0	intronic	1.657	NA	5	15	1	0	0
rs1398868	1	51319346	T	C	0.3131	2.36558e-12	0.847562	rs369598088	7	FAF1	0	intronic	10.03	NA	1	15	1	0	0
rs369598088	1	51330025	T	C	0.2783	2.61531e-11	1	rs369598088	7	FAF1	0	intronic	0.909	7	5	15	1	0	0
rs6700139	1	51337868	T	C	0.334	1.2115e-12	0.77536	rs369598088	7	FAF1	0	intronic	1.514	7	4	15	1	0	0
rs58235906	1	51340598	T	C	0.4324	4.53847e-14	0.844671	rs11584472	7	FAF1	0	intronic	3.182	7	5	15	1	1	0
rs75069849	1	51346359	G	T	0.2783	1.12994e-10	1	rs369598088	7	FAF1	0	intronic	1.298	5	2	15	1	0	0
rs547429971	1	51354950	G	T	0.327	1.57236e-11	0.741312	rs369598088	7	FAF1	0	intronic	1.44	NA	5	15	1	0	0
rs565735881	1	51354951	C	T	0.327	9.88442e-12	0.741312	rs369598088	7	FAF1	0	intronic	1.906	NA	5	15	1	0	0
rs539774781	1	51354952	A	G	0.327	9.88442e-12	0.741312	rs369598088	7	FAF1	0	intronic	2.725	NA	5	15	1	0	0
rs1315085	1	51356764	T	C	0.4324	6.18705e-14	0.844671	rs11584472	7	FAF1	0	intronic	2.511	6	5	15	1	1	0
rs111949735	1	51358022	G	A	0.2783	8.927e-11	1	rs369598088	7	FAF1	0	intronic	0.068	7	4	15	1	0	0
rs76215192	1	51358296	C	A	0.2783	7.69301e-11	1	rs369598088	7	FAF1	0	intronic	8.277	6	4	15	1	0	0
rs77914551	1	51366025	T	C	0.2793	1.05287e-10	0.994864	rs369598088	7	FAF1	0	intronic	8.376	6	5	15	1	0	0
rs75504961	1	51368045	C	T	0.2783	8.82218e-11	1	rs369598088	7	FAF1	0	intronic	3.729	6	5	15	1	0	0
rs7525655	1	51368512	C	T	0.2773	1.01222e-10	0.994867	rs369598088	7	FAF1	0	intronic	3.461	7	5	15	1	0	0
rs6673810	1	51374952	C	G	0.336	1.39758e-12	0.76825	rs369598088	7	FAF1	0	intronic	0.079	6	5	15	1	0	0
rs11585772	1	51384790	A	C	0.2783	1.1691e-10	0.989724	rs369598088	7	FAF1	0	intronic	9.663	6	5	15	1	0	0
rs10888711	1	51397457	T	A	0.4324	8.48135e-14	0.837004	rs11584472	7	FAF1	0	intronic	2.789	4	5	15	1	1	0
rs12042533	1	51398544	G	A	0.4324	2.15931e-13	0.837004	rs11584472	7	FAF1	0	intronic	9.137	6	4	15	1	1	0
rs4926873	1	51403595	T	C	0.4334	1.39904e-13	0.840787	rs11584472	7	FAF1	0	intronic	0.765	7	5	15	1	1	0
rs6698809	1	51407584	T	C	0.335	1.72582e-12	0.771796	rs369598088	7	FAF1	0	intronic	0.96	6	5	15	1	0	0
rs6695869	1	51413205	G	A	0.4324	5.21742e-14	0.837004	rs11584472	7	FAF1	0	intronic	4.572	6	5	15	1	1	0
rs60914341	1	51414317	G	A	0.3121	3.51399e-12	0.832396	rs369598088	7	FAF1	0	intronic	1.955	7	5	15	1	0	0
rs6668495	1	51415994	G	A	0.334	1.43812e-12	0.766814	rs369598088	7	FAF1	0	intronic	3.572	4	4	15	1	0	0
rs6678244	1	51418437	A	G	0.4314	2.22158e-13	0.826184	rs11584472	7	FAF1	0	intronic	0.828	7	5	5	1	1	0
rs6703250	1	51418472	T	C	0.4294	3.59147e-13	0.825885	rs11584472	7	FAF1	0	intronic	0.836	6	5	5	1	1	0
rs3176459	1	51437247	A	G	0.334	1.38182e-12	0.759829	rs369598088	7	CDKN2C	0	intronic	7.79	5	1	1	1	0	0
rs1341982	1	51443441	C	T	0.335	4.01092e-13	0.716415	rs369598088	7	CDKN2C	3135	intergenic	15.85	NA	1	1	1	0	0
rs1341980	1	51449001	T	C	0.335	3.01812e-13	0.731218	rs369598088	7	CDKN2C	8695	intergenic	12.84	NA	1	15	1	0	0
rs41324853	1	51449575	T	C	0.2515	5.08369e-09	0.840619	rs369598088	7	CDKN2C	9269	intergenic	4.248	4	1	15	1	0	0
rs1341979	1	51450601	G	C	0.335	2.24177e-13	0.731218	rs369598088	7	CDKN2C	10295	intergenic	0.328	6	1	15	0	0	0
rs11583886	1	51451499	G	A	0.3121	6.67848e-13	0.799195	rs369598088	7	CDKN2C	11193	intergenic	6.482	6	5	15	0	0	0
rs12567744	1	51452563	A	G	0.3131	4.94598e-13	0.80403	rs369598088	7	CDKN2C	12257	intergenic	5.879	4	5	15	0	0	0
rs1935300	1	51454249	G	A	0.335	3.62197e-13	0.731218	rs369598088	7	CDKN2C	13943	intergenic	0.868	NA	5	15	0	0	0
rs11586124	1	51457021	T	A	0.3131	8.56219e-13	0.80403	rs369598088	7	CDKN2C	16715	intergenic	4.253	6	4	15	0	0	0
rs9436458	1	51457656	G	T	0.4284	1.38841e-14	0.785012	rs11584472	7	CDKN2C	17350	intergenic	0.204	6	4	15	0	1	0
rs11584323	1	51457904	G	T	0.334	3.93532e-13	0.734707	rs369598088	7	CDKN2C	17598	intergenic	0.192	6	4	15	0	0	0
rs2487826	1	51458009	T	C	0.4304	1.62292e-14	0.800106	rs11584472	7	CDKN2C	17703	intergenic	0.105	NA	4	15	0	1	0
rs2500452	1	51458372	A	G	0.335	3.41891e-13	0.731218	rs369598088	7	CDKN2C	18066	intergenic	3.792	NA	4	15	0	0	0
rs2066319	1	51460280	C	A	0.334	2.09107e-13	0.726427	rs369598088	7	CDKN2C	19974	intergenic	0.727	NA	4	15	0	1	0
rs2453728	1	51460955	T	C	0.334	4.31742e-13	0.733105	rs369598088	7	CDKN2C	20649	intergenic	12.29	5	5	15	0	0	0
rs2487824	1	51462439	G	A	0.4294	2.41552e-14	0.789194	rs11584472	7	CDKN2C	22133	intergenic	13.85	NA	5	15	0	1	0
rs7553550	1	51463450	C	T	0.334	7.63336e-13	0.726427	rs369598088	7	CDKN2C	23144	intergenic	4.728	6	5	15	0	0	0
rs2453729	1	51463805	C	T	0.334	7.32811e-13	0.726427	rs369598088	7	CDKN2C	23499	intergenic	2.014	7	5	15	0	0	0
rs2487823	1	51463966	G	A	0.4304	2.29513e-14	0.800106	rs11584472	7	CDKN2C	23660	intergenic	3.79	7	5	15	0	1	0
rs6588396	1	51464565	T	C	0.4294	3.06552e-14	0.789194	rs11584472	7	CDKN2C	24259	intergenic	0.368	5	5	15	0	1	0
rs6656241	1	51464645	C	T	0.4294	2.82292e-14	0.789194	rs11584472	7	CDKN2C	24339	intergenic	0.086	7	5	15	0	1	0
rs2453730	1	51465640	A	G	0.336	1.77991e-13	0.729381	rs369598088	7	CDKN2C	25334	intergenic	3.353	NA	5	15	0	0	0
rs11579642	1	51468552	C	T	0.332	6.10082e-12	0.708789	rs369598088	7	CDKN2C	28246	intergenic	0.123	7	4	15	0	0	0
rs17389502	1	51468754	G	A	0.2734	3.83968e-10	0.934492	rs369598088	7	CDKN2C	28448	intergenic	2.849	7	4	15	0	1	0
rs11588271	1	51470242	G	A	0.332	5.46342e-12	0.708789	rs369598088	7	CDKN2C	29936	intergenic	0.186	7	4	15	0	0	0
rs11205797	1	51474198	G	A	0.336	1.19047e-10	0.69852	rs369598088	7	CDKN2C	33892	intergenic	1.504	7	5	15	0	0	0
rs3813634	1	51475488	G	A	0.4314	2.03412e-12	0.761218	rs11584472	7	CDKN2C	35182	intergenic	2.069	5	5	15	0	1	0
rs11580026	1	51476003	A	T	0.337	1.4388e-10	0.703179	rs369598088	7	CDKN2C	35697	intergenic	0.104	6	5	15	0	0	0
rs72692228	1	51476705	G	A	0.336	2.10071e-10	0.69852	rs369598088	7	CDKN2C	36399	intergenic	1.017	7	5	15	0	0	0
rs77094699	1	51476972	C	T	0.1441	8.7914e-06	0.758854	rs10493152	7	CDKN2C	36666	intergenic	4.161	5	9	15	0	0	0
rs12092511	1	51477088	G	A	0.4324	3.44944e-12	0.764613	rs11584472	7	CDKN2C	36782	intergenic	8.264	5	9	15	0	1	0
rs13376700	1	51477643	T	A	0.4354	1.13525e-12	0.775768	rs11584472	7	CDKN2C	37337	intergenic	3.144	7	9	15	0	1	0
rs67884539	1	51477659	C	T	0.34	2.87376e-11	0.719073	rs369598088	7	CDKN2C	37353	intergenic	3.728	7	9	15	0	0	0
rs35311109	1	51478336	T	A	0.2773	8.58036e-14	1	rs35311109	7	CDKN2C	38030	intergenic	0.617	6	9	15	0	0	0
rs7516227	1	51478448	G	A	0.34	2.51005e-11	0.719073	rs369598088	7	CDKN2C	38142	intergenic	8.452	7	9	15	0	0	0
rs75237729	1	51479178	C	A	0.2475	3.52674e-08	0.81327	rs369598088	7	CDKN2C	38872	intergenic	11.12	6	14	15	0	1	0
rs77921424	1	51479319	A	G	0.3151	1.00151e-10	0.772922	rs369598088	7	CDKN2C	39013	intergenic	2.609	7	14	15	0	1	0
rs113170275	1	51479997	G	A	0.3131	1.54016e-10	0.762069	rs369598088	7	CDKN2C	39691	intergenic	11.66	6	14	15	0	1	0
rs7555006	1	51480258	A	G	0.4374	3.75939e-13	0.76351	rs11584472	7	CDKN2C	39952	intergenic	8.594	7	14	15	0	1	0
rs79451801	1	51526458	C	T	0.3002	1.86778e-08	0.838111	rs369598088	7	MIR4421	880	downstream	3.169	7	7	15	0	0	0
rs35027235	1	53656293	C	T	0.3439	1.33573e-06	0.905398	rs35316080	8	CPT2	5807	intergenic	0.47	4	2	15	1	1	0
rs35316080	1	53656676	A	G	0.3429	1.02147e-08	1	rs35316080	8	CPT2	5424	intergenic	7.364	6	2	15	1	1	0
rs7523531	1	53657086	G	A	0.3419	1.92651e-08	0.987325	rs35316080	8	CPT2	5014	intergenic	7.886	7	5	15	1	1	0
rs7549319	1	53657567	C	T	0.3429	1.0956e-08	0.991557	rs35316080	8	CPT2	4533	intergenic	2.666	6	5	15	1	1	0
rs12410239	1	53657595	T	A	0.3429	1.1646e-08	0.991557	rs35316080	8	CPT2	4505	intergenic	2.923	7	5	15	1	1	0
rs7526732	1	53658178	G	A	0.4304	4.44558e-08	0.699504	rs10788954	8	CPT2	3922	intergenic	6.696	5	5	15	1	1	0
rs11206124	1	53660773	A	G	0.3121	7.48017e-13	0.845543	rs35316080	8	CPT2	1327	intergenic	1.683	5	5	15	1	1	0
rs7554022	1	53660993	C	A	0.4811	1.77078e-09	0.995899	rs1799821	8	CPT2	1107	intergenic	0.872	5	5	15	1	1	0
rs10888776	1	53661966	A	G	0.4821	1.83747e-09	0.991782	rs1799821	8	CPT2	134	upstream	8.445	4	1	2	1	1	0
rs3766760	1	53663128	G	T	0.3111	5.70827e-13	0.850115	rs35316080	8	CPT2	0	intronic	8.095	NA	1	1	1	1	0
rs2062015	1	53665151	G	C	0.4811	6.88645e-10	0.995899	rs1799821	8	CPT2	0	intronic	0.336	7	5	5	1	1	0
rs2046138	1	53665612	A	G	0.4722	7.6361e-10	0.959828	rs1799821	8	CPT2	0	intronic	3.01	NA	5	5	1	1	0
rs12754957	1	53666108	T	C	0.3111	6.55184e-13	0.850115	rs35316080	8	CPT2	0	intronic	9.572	7	4	5	1	1	0
rs3766759	1	53666965	G	T	0.4722	7.75322e-10	0.959828	rs1799821	8	CPT2	0	intronic	1.35	NA	4	4	1	1	0
rs57118782	1	53669451	C	T	0.4801	4.84816e-10	0.991829	rs1799821	8	CPT2	0	intronic	1.987	5	4	4	1	1	0
rs11206125	1	53671036	C	A	0.4811	1.07333e-09	0.995899	rs1799821	8	CPT2	0	intronic	14.78	7	4	4	1	1	0
rs7539949	1	53672270	A	G	0.4821	1.37946e-09	1	rs1799821	8	CPT2	0	intronic	12.17	5	2	8	1	1	0
rs1072706	1	53672688	T	C	0.3111	4.11075e-13	0.850115	rs35316080	8	CPT2	0	intronic	3.626	5	4	8	1	1	0
rs12737375	1	53675532	T	C	0.3111	4.76216e-13	0.850115	rs35316080	8	CPT2	0	intronic	1.304	6	4	4	1	1	0
rs1799821	1	53676448	A	G	0.4821	4.78304e-10	1	rs1799821	8	CPT2	0	exonic	6.33	6	4	4	1	1	0
rs6692897	1	53677563	G	A	0.4732	1.32752e-09	0.963788	rs1799821	8	CPT2	0	ncRNA_intronic	2.772	6	4	4	1	1	0
rs737464	1	53678554	G	A	0.4821	1.16221e-09	1	rs1799821	8	CPT2	0	ncRNA_intronic	10.84	6	4	4	1	1	0
rs1056438	1	53679878	T	C	0.3111	6.10564e-13	0.850115	rs35316080	8	C1orf123	0	UTR3	1.882	NA	4	4	1	1	0
rs1056425	1	53680090	G	A	0.3111	5.28697e-13	0.850115	rs35316080	8	C1orf123	0	UTR3	8.145	NA	4	4	1	1	0
rs17369394	1	53682106	A	C	0.3111	4.79222e-13	0.850115	rs35316080	8	C1orf123	0	intronic	6.097	1f	4	4	1	1	0
rs12140585	1	53683921	C	G	0.3111	3.27763e-13	0.850115	rs35316080	8	C1orf123	0	intronic	6.405	5	4	4	1	1	0
rs3736118	1	53684324	A	G	0.3111	3.16001e-13	0.850115	rs35316080	8	C1orf123	0	intronic	4.643	6	3	5	1	1	0
rs67974630	1	53684924	A	G	0.3111	6.27129e-13	0.850115	rs35316080	8	C1orf123	0	intronic	1.941	7	1	5	1	1	0
rs6663121	1	53687589	T	C	0.4523	8.30994e-07	0.755138	rs10788954	8	C1orf123	1299	ncRNA_exonic	3.641	5	5	5	1	1	0
rs12133464	1	53692437	T	A	0.3161	4.67172e-13	0.827969	rs35316080	8	MAGOH	126	downstream	0.069	1f	4	5	1	1	0
rs12136837	1	53692488	A	G	0.3161	4.56806e-13	0.827969	rs35316080	8	MAGOH	75	downstream	5.151	1f	4	5	1	1	0
rs6670999	1	53693090	G	T	0.3171	1.27024e-11	0.784446	rs35316080	8	MAGOH	0	intronic	1.425	6	4	5	1	1	0
rs12145535	1	53693831	C	T	0.3161	7.71781e-13	0.827969	rs35316080	8	MAGOH	0	intronic	0.132	7	4	4	1	1	0
rs12135400	1	53693930	T	C	0.3151	7.16686e-11	0.824006	rs35316080	8	MAGOH	0	intronic	0.407	7	4	4	1	1	0
rs12116608	1	53694065	C	T	0.3161	7.42215e-13	0.827969	rs35316080	8	MAGOH	0	intronic	1.644	6	4	4	1	1	0
rs2275087	1	53694388	T	C	0.3161	8.54355e-13	0.827969	rs35316080	8	MAGOH	0	intronic	13.22	6	4	4	1	1	0
rs10788949	1	53696051	C	T	0.3161	8.69398e-13	0.827969	rs35316080	8	MAGOH	0	intronic	2.299	6	4	4	1	1	0
rs6676003	1	53696784	G	T	0.4652	5.83748e-09	0.924874	rs1799821	8	MAGOH	0	intronic	3.327	6	4	4	1	1	0
rs6673692	1	53697139	G	A	0.4722	4.94136e-09	0.951711	rs1799821	8	MAGOH	0	intronic	3.65	7	4	4	1	1	0
rs6671485	1	53700108	C	T	0.3161	4.41534e-13	0.827969	rs35316080	8	MAGOH	0	intronic	0.183	7	4	4	1	1	0
rs2297656	1	53701581	A	G	0.3231	1.23645e-13	0.798564	rs35316080	8	MAGOH	0	intronic	6.038	1f	4	4	1	1	0
rs72673135	1	53703072	C	A	0.3151	3.23834e-13	0.824511	rs35316080	8	MAGOH	0	intronic	0.105	7	1	7	1	1	0
rs17785370	1	53705174	A	T	0.3121	1.51285e-12	0.805313	rs35316080	8	RP5-1024G6.5	0	ncRNA_intronic	0.059	3a	1	5	1	1	0
rs17785382	1	53707953	A	G	0.3996	7.8407e-21	0.906596	rs7546246	8	RP5-1024G6.5	0	ncRNA_intronic	9.898	6	5	5	1	1	0
rs3737984	1	53708850	G	T	0.4056	2.22271e-22	0.929933	rs7546246	8	RP5-1024G6.5	394	ncRNA_exonic	2.762	NA	4	5	1	1	0
rs5177	1	53711735	G	C	0.4016	4.07183e-23	0.938372	rs7546246	8	LRP8	0	UTR3	4.445	1f	4	5	1	1	0
rs5174	1	53712727	C	T	0.3956	2.20581e-22	0.922172	rs7546246	8	LRP8	0	exonic	35	NA	4	5	1	1	0
rs11206127	1	53713549	G	A	0.4095	2.71623e-23	0.97135	rs7546246	8	LRP8	0	intronic	0.128	6	4	5	1	1	0
rs12031155	1	53714139	C	T	0.4016	7.09118e-23	0.938372	rs7546246	8	LRP8	0	intronic	4.164	6	4	5	1	1	0
rs3737983	1	53716416	G	A	0.4076	3.77643e-23	0.979376	rs7546246	8	LRP8	0	exonic	9.546	5	4	4	1	1	0
rs12408900	1	53717656	G	A	0.3996	6.84464e-23	0.946438	rs7546246	8	LRP8	0	intronic	2.051	7	4	5	1	1	0
rs10749689	1	53721864	G	C	0.4026	1.15239e-23	1	rs7546246	8	LRP8	0	intronic	5.12	7	4	5	1	1	0
rs2297663	1	53722752	A	C	0.3946	2.76039e-23	0.967099	rs7546246	8	LRP8	0	intronic	1.374	NA	4	4	1	1	0
rs869987	1	53723190	G	T	0.4036	1.0795e-23	0.995813	rs7546246	8	LRP8	0	intronic	11.93	1f	4	4	1	1	0
rs869988	1	53723349	T	C	0.4036	1.21637e-23	0.995813	rs7546246	8	LRP8	0	intronic	1.133	1f	4	4	1	1	0
rs6668172	1	53729210	C	T	0.4026	1.57462e-23	1	rs7546246	8	LRP8	0	intronic	0.347	5	4	4	1	1	0
rs10736389	1	53730607	C	T	0.4026	1.59107e-23	1	rs7546246	8	LRP8	0	intronic	1.44	7	4	4	1	1	0
rs7526226	1	53731019	T	A	0.4036	1.76056e-23	0.995788	rs7546246	8	LRP8	0	intronic	1.161	5	4	4	1	1	0
rs7528745	1	53731265	T	A	0.4026	1.6263e-23	1	rs7546246	8	LRP8	0	intronic	0.341	5	4	4	1	1	0
rs11206128	1	53731772	C	G	0.3956	5.92721e-23	0.971087	rs7546246	8	LRP8	0	intronic	6.897	3a	4	4	1	1	0
rs2297660	1	53732315	G	T	0.3956	5.92721e-23	0.971087	rs7546246	8	LRP8	0	exonic	19.23	NA	4	4	1	1	0
rs10788951	1	53734998	T	A	0.3837	1.26758e-22	0.914435	rs7546246	8	LRP8	0	intronic	0.108	6	4	5	1	1	0
rs10888777	1	53735026	C	T	0.4026	2.28238e-23	1	rs7546246	8	LRP8	0	intronic	3.371	7	4	5	1	1	0
rs10888778	1	53735446	G	T	0.4026	1.99298e-23	1	rs7546246	8	LRP8	0	intronic	1.82	3a	4	5	1	1	0
rs7349164	1	53735514	G	C	0.3946	5.25327e-23	0.967099	rs7546246	8	LRP8	0	intronic	2.202	1d	4	5	1	1	0
rs12028465	1	53736136	G	A	0.3956	4.74513e-23	0.962788	rs7546246	8	LRP8	0	intronic	0.446	4	4	4	1	1	0
rs34468252	1	53736249	A	G	0.3946	5.58227e-23	0.967099	rs7546246	8	LRP8	0	intronic	6.518	4	4	4	1	1	0
rs7542607	1	53736613	A	G	0.3956	5.71611e-23	0.971087	rs7546246	8	LRP8	0	intronic	0.439	3a	4	4	1	1	0
rs10788952	1	53738100	C	T	0.4016	1.01768e-23	0.995799	rs7546246	8	LRP8	0	intronic	2.362	5	4	5	1	1	0
rs7546246	1	53738183	A	G	0.4026	8.77645e-24	1	rs7546246	8	LRP8	0	intronic	3.058	5	4	5	1	1	0
rs10788953	1	53738975	C	A	0.4016	1.42554e-23	0.995799	rs7546246	8	LRP8	0	intronic	9.125	5	3	5	1	1	0
rs11206132	1	53739185	G	A	0.4026	2.56397e-23	1	rs7546246	8	LRP8	0	intronic	14.09	5	3	5	1	1	0
rs11811978	1	53739367	G	A	0.3956	4.94371e-23	0.971087	rs7546246	8	LRP8	0	intronic	6.108	4	3	5	1	1	0
rs11206133	1	53739377	A	G	0.4026	1.83186e-23	1	rs7546246	8	LRP8	0	intronic	8.404	4	3	5	1	1	0
rs6696068	1	53740797	G	T	0.3628	6.59811e-17	0.849254	rs7546246	8	LRP8	0	intronic	0.263	5	4	5	1	1	0
rs6699794	1	53742081	G	A	0.3708	1.62306e-17	0.876462	rs7546246	8	LRP8	0	intronic	4.415	5	4	5	1	1	0
rs56300220	1	53742506	A	G	0.3708	6.93605e-17	0.868045	rs7546246	8	LRP8	0	exonic	4.882	5	4	5	1	1	0
rs10788954	1	53743677	C	T	0.498	3.21667e-10	1	rs10788954	8	LRP8	0	intronic	4.145	5	4	5	1	1	0
rs11206134	1	53745703	C	T	0.3628	7.80895e-16	0.82584	rs7546246	8	LRP8	0	intronic	2.403	1f	4	5	1	1	0
rs1288518	1	53746134	G	A	0.3718	2.78495e-16	0.856533	rs7546246	8	LRP8	0	intronic	0.142	5	4	5	1	1	0
rs2297657	1	53746595	A	T	0.3638	1.26964e-15	0.829598	rs7546246	8	LRP8	0	intronic	0.301	1f	1	5	1	1	0
rs12402104	1	53747126	G	A	0.3708	3.80392e-16	0.853232	rs7546246	8	LRP8	0	intronic	10.68	5	4	5	1	1	0
rs4623641	1	53751610	C	T	0.3529	1.718e-11	0.681181	rs7546246	8	LRP8	0	intronic	2.973	1f	2	5	1	1	0
rs12035926	1	53752134	A	G	0.3738	9.81554e-09	0.619467	rs7546246	8	LRP8	0	intronic	5.035	5	4	5	1	1	0
rs1288510	1	53752640	G	A	0.4891	0.000403841	0.660896	rs10788954	8	LRP8	0	intronic	0.736	NA	4	5	1	1	0
rs2076571	1	54818099	C	T	0.4334	3.08476e-07	0.800857	rs3855975	9	SSBP3	0	intronic	0.827	NA	4	5	1	0	0
rs6657948	1	54823239	G	C	0.4692	3.51537e-09	0.988119	rs3855975	9	SSBP3	0	intronic	4.979	7	2	7	1	0	0
rs2073109	1	54827554	C	T	0.4354	4.65533e-08	0.880634	rs3855975	9	SSBP3	0	intronic	0.54	NA	4	5	1	0	0
rs3855975	1	54831801	G	A	0.4682	1.77602e-09	1	rs3855975	9	SSBP3	0	intronic	3.355	NA	4	5	1	0	0
rs7553843	1	54834528	G	C	0.4145	2.94459e-15	1	rs7553843	9	SSBP3	0	intronic	6.115	7	4	5	1	0	0
rs6699595	1	54836215	T	C	0.3936	1.37549e-15	0.615805	rs11206344	9	SSBP3	0	intronic	11.82	3a	4	5	1	0	0
rs6588512	1	54839533	G	A	0.494	3.52663e-23	0.913589	rs11206344	9	SSBP3	0	intronic	0.264	7	4	5	1	0	0
rs12062930	1	54840006	C	T	0.3946	9.53755e-16	0.617241	rs11206344	9	SSBP3	0	intronic	0.42	5	4	5	1	0	0
rs6698446	1	54841099	C	T	0.494	3.53322e-23	0.913589	rs11206344	9	SSBP3	0	intronic	2.149	4	3	5	1	0	0
rs6699195	1	54841838	C	T	0.494	3.07052e-23	0.913589	rs11206344	9	SSBP3	0	intronic	3.233	4	2	7	1	0	0
rs10888849	1	54844913	G	A	0.498	1.09407e-23	0.928605	rs11206344	9	SSBP3	0	intronic	1.805	4	2	7	1	0	0
rs77965618	1	54845614	A	G	0.1272	8.51862e-09	1	rs77965618	9	SSBP3	0	intronic	4.233	4	2	7	1	0	0
rs6664992	1	54846586	G	A	0.4861	3.55622e-24	0.937426	rs11206344	9	SSBP3	0	intronic	3.445	5	4	5	1	0	0
rs11206344	1	54852994	C	A	0.497	1.22184e-25	1	rs11206344	9	SSBP3	0	intronic	7.934	7	4	5	1	0	0
rs6690450	1	54854079	A	C	0.492	5.2785e-25	0.951872	rs11206344	9	SSBP3	0	intronic	2.34	2b	4	5	1	0	0
rs213490	1	54854984	G	A	0.496	2.0918e-25	0.996161	rs11206344	9	SSBP3	0	intronic	0.156	NA	4	5	1	0	0
rs213489	1	54855292	G	A	0.3917	2.78583e-15	0.852961	rs213487	9	SSBP3	0	intronic	3.731	NA	4	5	1	0	0
rs213487	1	54857645	G	A	0.3588	2.96174e-11	1	rs213487	9	SSBP3	0	intronic	0.1	NA	2	4	1	0	0
rs213485	1	54858764	A	G	0.3718	1.42076e-10	0.944167	rs213487	9	SSBP3	0	intronic	5.504	NA	4	4	1	0	0
rs213484	1	54858872	G	C	0.4751	5.52174e-18	0.834528	rs11206344	9	SSBP3	0	intronic	1.326	7	4	4	1	0	0
rs213483	1	54858912	G	T	0.3718	1.42098e-10	0.944167	rs213487	9	SSBP3	0	intronic	7.484	NA	4	4	1	0	0
rs213482	1	54860252	T	A	0.3588	3.60426e-11	1	rs213487	9	SSBP3	0	intronic	2.282	5	4	4	1	0	1
rs213481	1	54861540	C	T	0.4761	5.3375e-18	0.83043	rs11206344	9	SSBP3	0	intronic	0.23	7	4	5	1	0	1
rs213480	1	54861814	A	G	0.3718	1.16015e-10	0.944167	rs213487	9	SSBP3	0	intronic	0.175	NA	4	5	1	0	1
rs213479	1	54861827	G	T	0.4761	1.61305e-18	0.83043	rs11206344	9	SSBP3	0	intronic	0.336	NA	4	5	1	0	1
rs213501	1	54862670	G	C	0.3588	3.84943e-11	1	rs213487	9	SSBP3	0	intronic	8.372	3a	2	5	1	0	1
rs213500	1	54864008	C	G	0.3559	5.22115e-11	0.986466	rs213487	9	SSBP3	0	intronic	0.663	7	4	4	1	0	1
rs213499	1	54866285	A	C	0.4751	1.54144e-16	0.827525	rs11206344	9	SSBP3	0	intronic	7.256	4	3	4	1	0	1
rs75062603	1	54867075	A	C	0.09344	4.13954e-05	0.676842	rs77965618	9	SSBP3	0	intronic	6.277	6	3	4	1	0	1
rs213498	1	54867174	T	A	0.325	4.22524e-09	0.85898	rs213487	9	SSBP3	0	intronic	0.256	6	3	4	1	0	1
rs213497	1	54868836	C	T	0.3817	7.73142e-09	0.878379	rs213487	9	SSBP3	0	intronic	1.512	5	1	7	1	0	1
rs213496	1	54869816	T	C	0.3917	3.93587e-09	0.834126	rs213487	9	SSBP3	0	intronic	12.27	2b	1	2	1	0	1
rs12749382	1	54871024	T	G	0.4553	6.30511e-07	0.871522	rs926636	9	SSBP3	0	intronic	8.384	2b	1	1	1	0	0
rs183895460	1	54871469	G	A	0.4672	1.85392e-16	0.746387	rs11206344	9	SSBP3	0	intronic	1.737	2b	1	1	1	0	0
rs926636	1	54875727	C	T	0.4284	4.25156e-08	1	rs926636	9	SSBP3	0	intronic	5.686	NA	2	7	1	0	0
rs12738472	1	54876177	A	G	0.4284	6.78664e-08	1	rs926636	9	SSBP3	0	intronic	0.495	5	5	5	1	0	0
rs12738019	1	54876199	G	A	0.4284	9.67498e-08	1	rs926636	9	SSBP3	0	intronic	0.066	5	5	5	1	0	0
rs4926632	1	54876875	G	A	0.4294	1.85202e-07	0.995766	rs926636	9	SSBP3	0	intronic	0.763	7	5	5	1	0	0
rs12122310	1	54877008	A	G	0.4294	2.16036e-07	0.995766	rs926636	9	SSBP3	0	intronic	0.588	7	5	5	1	0	0
rs34782769	1	54877079	G	A	0.4294	2.24165e-07	0.995766	rs926636	9	SSBP3	0	intronic	4.56	6	5	5	1	0	0
rs12122391	1	54877231	A	G	0.4294	2.05112e-07	0.995766	rs926636	9	SSBP3	0	intronic	3.286	7	5	5	1	0	0
rs4927097	1	54878676	C	T	0.4622	9.06282e-15	0.73811	rs11206344	9	SSBP3	0	intronic	11.87	5	1	5	1	0	0
rs4927098	1	54879671	C	A	0.4294	1.51494e-07	0.995766	rs926636	9	SSBP3	518	upstream	0.713	4	2	15	1	0	0
rs12129625	1	54880458	C	T	0.4274	2.2175e-07	0.98728	rs926636	9	SSBP3	1305	intergenic	5.199	7	5	15	1	0	0
rs4927099	1	54882458	G	A	0.497	0.000654944	0.694271	rs926636	9	SSBP3	3305	ncRNA_intronic	2.912	4	5	15	1	1	0
rs4927100	1	54882917	G	A	0.495	0.000577988	0.68632	rs926636	9	SSBP3	3764	ncRNA_intronic	6.391	4	1	15	1	1	0
rs4927101	1	54883003	A	G	0.496	0.000686654	0.690272	rs926636	9	SSBP3	3850	ncRNA_intronic	13.61	4	1	15	1	1	0
rs4244644	1	54883163	C	T	0.497	0.00053824	0.694271	rs926636	9	SSBP3	4010	ncRNA_intronic	9.287	4	1	15	1	1	0
rs11206345	1	54883478	G	A	0.497	0.000539369	0.694271	rs926636	9	SSBP3	4325	ncRNA_intronic	4.088	7	5	15	1	1	0
rs10888850	1	54883715	A	G	0.496	0.000545664	0.690272	rs926636	9	SSBP3	4562	ncRNA_intronic	0.515	7	5	15	1	1	0
rs12752990	1	54884039	G	A	0.497	0.000533032	0.694271	rs926636	9	SSBP3	4886	ncRNA_intronic	0.092	7	5	15	1	1	0
rs9730103	1	54884530	C	T	0.496	0.000416424	0.690272	rs926636	9	SSBP3	5377	ncRNA_intronic	3.386	5	5	15	1	1	0
rs34600719	1	54885439	C	T	0.498	0.000552394	0.691126	rs926636	9	SSBP3	6286	ncRNA_intronic	1.008	7	5	15	1	1	0
rs34048526	1	54885460	A	G	0.498	0.000558731	0.691126	rs926636	9	SSBP3	6307	ncRNA_intronic	1.777	7	5	15	1	1	0
rs61777890	1	54885569	C	T	0.498	0.000604284	0.691126	rs926636	9	SSBP3	6416	ncRNA_intronic	0.961	7	5	15	1	0	0
rs11206347	1	54885724	A	G	0.498	0.000494124	0.691126	rs926636	9	SSBP3	6571	ncRNA_intronic	1.751	7	5	15	1	1	0
rs4927103	1	54887250	C	T	0.4076	1.26781e-07	0.726531	rs12746454	9	SSBP3	8097	downstream	8.242	4	5	15	1	1	0
rs4927104	1	54887297	G	A	0.4066	1.26193e-07	0.729266	rs12746454	9	SSBP3	8144	downstream	4.478	3a	5	15	1	1	0
rs6678722	1	54887590	G	T	0.4056	1.21817e-07	0.73324	rs12746454	9	SSBP3	8437	intergenic	0.984	6	5	15	1	1	0
rs4926634	1	54887598	A	G	0.499	0.000371382	0.689113	rs926636	9	SSBP3	8445	intergenic	0.136	6	5	15	1	1	0
rs4926635	1	54887744	C	T	0.498	0.000391609	0.691126	rs926636	9	SSBP3	8591	intergenic	0.601	7	5	15	1	1	0
rs6679166	1	54887991	G	A	0.4076	1.22795e-07	0.733082	rs12746454	9	SSBP3	8838	intergenic	6.546	7	5	15	1	1	0
rs4927105	1	54888001	G	A	0.497	0.000410584	0.687116	rs926636	9	SSBP3	8848	intergenic	0.532	7	5	15	1	1	0
rs4927106	1	54888161	G	A	0.497	0.000411103	0.687116	rs926636	9	SSBP3	9008	intergenic	2.085	7	5	15	1	1	0
rs4927107	1	54888245	A	C	0.495	0.000419168	0.678062	rs926636	9	SSBP3	9092	intergenic	6.236	7	5	15	1	1	0
rs12746286	1	54888528	C	T	0.4085	1.03054e-07	0.736934	rs12746454	9	SSBP3	9375	intergenic	6.749	7	5	15	1	1	0
rs12039993	1	54888679	A	T	0.496	0.00033803	0.682002	rs926636	9	SSBP3	9526	intergenic	2.902	6	5	15	1	1	0
rs12751351	1	54889054	G	C	0.4085	1.14393e-07	0.736934	rs12746454	9	SSBP3	9901	intergenic	1.495	7	5	15	1	1	0
rs4927109	1	54890532	T	C	0.496	0.000386524	0.682002	rs926636	9	SSBP3	11379	intergenic	0.078	6	5	15	0	1	0
rs4927110	1	54890664	A	G	0.496	0.000386524	0.682002	rs926636	9	SSBP3	11511	intergenic	0.775	6	5	15	0	1	0
rs11583901	1	54891028	G	C	0.4085	1.04987e-07	0.736934	rs12746454	9	SSBP3	11875	intergenic	5.257	2a	5	15	0	1	0
rs61777891	1	54891421	A	G	0.496	0.000767369	0.682002	rs926636	9	SSBP3	12268	intergenic	4.493	7	5	15	0	1	0
rs12760376	1	54894176	T	C	0.3917	5.14815e-08	0.94599	rs12746454	9	SSBP3	15023	intergenic	0.209	7	5	15	0	1	0
rs59133609	1	54894370	A	C	0.4881	9.43437e-05	0.630498	rs12746454	9	SSBP3	15217	intergenic	0.139	6	5	15	0	0	0
rs4926638	1	54895451	G	A	0.3907	3.04452e-07	0.941278	rs12746454	9	SSBP3	16298	intergenic	1.069	6	5	15	0	0	0
rs2317388	1	54900745	T	C	0.3877	1.92727e-08	0.96343	rs12746454	9	SSBP3	21592	intergenic	0.129	5	14	15	0	0	0
rs12760797	1	54903579	C	T	0.3887	1.51078e-08	0.968062	rs12746454	9	SSBP3	24426	intergenic	3.591	7	14	15	0	0	0
rs12734042	1	54905921	G	A	0.336	2.86783e-06	0.770551	rs12746454	9	SSBP3	26768	intergenic	3.035	5	14	15	0	0	0
rs12758577	1	54908153	C	A	0.3877	9.3273e-09	0.990831	rs12746454	9	SSBP3	29000	intergenic	9.939	5	7	15	0	0	0
rs7524381	1	54910029	G	A	0.3867	1.07659e-08	0.995426	rs12746454	9	SSBP3	30876	intergenic	0.568	6	14	15	0	0	0
rs11590794	1	54911050	T	C	0.3887	8.57122e-09	0.995445	rs12746454	9	SSBP3	31897	intergenic	1.479	6	14	15	0	0	0
rs12746454	1	54918666	C	T	0.3877	8.54651e-09	1	rs12746454	9	SSBP3	39513	intergenic	2.525	5	5	15	0	0	0
rs1506396	1	64183430	G	A	0.3082	6.99527e-05	0.662054	rs11208285	10	ROR1	56262	intergenic	1.789	NA	5	15	0	0	0
rs75661566	1	64184765	C	T	0.1928	4.6684e-07	0.628441	rs2819130	10	ROR1	54927	intergenic	1.899	5	5	15	0	0	0
rs11208277	1	64186106	T	C	0.3131	2.11848e-05	0.680486	rs11208285	10	ROR1	53586	intergenic	1.847	6	1	15	0	0	0
rs4915917	1	64186420	G	A	0.3121	2.12718e-05	0.684291	rs11208285	10	ROR1	53272	intergenic	5.026	7	5	15	0	0	0
rs2658441	1	64186467	G	A	0.3111	1.71505e-05	0.688117	rs11208285	10	ROR1	53225	intergenic	0.305	6	5	15	0	0	0
rs2819165	1	64187620	G	C	0.3082	2.8031e-05	0.698269	rs11208285	10	ROR1	52072	intergenic	2.239	5	5	15	0	0	0
rs2819166	1	64188151	T	C	0.3082	3.02815e-05	0.698269	rs11208285	10	ROR1	51541	intergenic	0.391	5	5	15	0	0	0
rs11208278	1	64188255	T	C	0.3091	2.39572e-05	0.694371	rs11208285	10	ROR1	51437	intergenic	1.982	5	5	15	0	0	0
rs1911110	1	64188607	C	T	0.1938	8.38488e-08	0.648144	rs2819130	10	ROR1	51085	intergenic	0.005	7	5	15	0	0	0
rs4915649	1	64189638	T	C	0.3091	2.73877e-05	0.694371	rs11208285	10	ROR1	50054	intergenic	0.171	4	5	15	0	0	0
rs2819168	1	64189713	G	A	0.3082	2.73021e-05	0.698269	rs11208285	10	ROR1	49979	intergenic	0.182	5	5	15	0	0	0
rs79803469	1	64190718	G	A	0.3082	2.76509e-05	0.698269	rs11208285	10	ROR1	48974	intergenic	1.043	6	5	15	0	0	0
rs2658444	1	64191756	C	G	0.3072	4.58383e-05	0.702188	rs11208285	10	ROR1	47936	intergenic	0.544	6	5	15	0	0	0
rs1506402	1	64192648	G	A	0.1958	1.06458e-07	0.638081	rs2819130	10	ROR1	47044	intergenic	3.403	7	5	15	0	0	0
rs17392210	1	64197276	A	T	0.1759	5.03702e-11	0.944416	rs2819130	10	ROR1	42416	intergenic	1.857	4	2	15	0	0	0
rs56340279	1	64197511	G	T	0.1759	4.87117e-11	0.944416	rs2819130	10	ROR1	42181	intergenic	9.792	2b	1	15	0	0	0
rs12025726	1	64198382	T	G	0.2803	6.32279e-08	0.965143	rs11208285	10	ROR1	41310	intergenic	12.28	5	2	15	0	0	0
rs2819175	1	64198563	A	G	0.1759	3.34537e-11	0.944416	rs2819130	10	ROR1	41129	intergenic	5.105	5	2	15	0	0	0
rs7543645	1	64199203	A	C	0.2803	5.93641e-08	0.965143	rs11208285	10	ROR1	40489	intergenic	0.423	5	5	15	0	0	0
rs1588013	1	64200404	C	T	0.2803	5.06718e-08	0.965143	rs11208285	10	ROR1	39288	intergenic	11.61	NA	5	15	0	0	1
rs2884917	1	64200848	A	G	0.2803	4.92857e-08	0.965143	rs11208285	10	ROR1	38844	intergenic	10.53	7	5	15	0	0	1
rs4437909	1	64201053	C	A	0.2803	4.97671e-08	0.965143	rs11208285	10	ROR1	38639	intergenic	10.16	7	5	15	0	0	1
rs2658420	1	64201400	T	A	0.175	5.10704e-11	0.937296	rs2819130	10	ROR1	38292	intergenic	7.737	6	5	15	0	0	1
rs4915922	1	64201543	C	T	0.2793	4.97671e-08	0.960024	rs11208285	10	ROR1	38149	intergenic	0.109	7	5	15	0	0	1
rs2174598	1	64201947	G	A	0.2803	4.97671e-08	0.965143	rs11208285	10	ROR1	37745	intergenic	4.167	7	5	15	0	0	1
rs2174597	1	64202279	G	A	0.2803	4.97671e-08	0.965143	rs11208285	10	ROR1	37413	intergenic	0.931	6	5	15	0	0	1
rs4915652	1	64202505	A	C	0.2803	4.98895e-08	0.965143	rs11208285	10	ROR1	37187	intergenic	7.98	7	5	15	0	0	1
rs10889440	1	64203216	C	T	0.2803	1.34527e-08	0.965143	rs11208285	10	ROR1	36476	intergenic	3.239	6	5	15	0	0	1
rs10889441	1	64203217	A	G	0.2803	4.74564e-08	0.965143	rs11208285	10	ROR1	36475	intergenic	2.112	6	5	15	0	0	1
rs11208282	1	64203727	T	C	0.2803	5.22844e-08	0.965143	rs11208285	10	ROR1	35965	intergenic	1.226	6	5	15	0	0	1
rs11208283	1	64203842	C	T	0.2803	4.91992e-08	0.965143	rs11208285	10	ROR1	35850	intergenic	1.662	6	5	15	0	0	1
rs10889443	1	64204631	G	C	0.2803	5.58173e-08	0.965143	rs11208285	10	ROR1	35061	intergenic	2.293	7	5	15	0	0	1
rs2658439	1	64205559	G	A	0.1769	4.19654e-11	0.951253	rs2819130	10	ROR1	34133	intergenic	7.594	NA	5	15	0	0	1
rs6669103	1	64205728	G	A	0.2813	5.19322e-08	0.970068	rs11208285	10	ROR1	33964	intergenic	4.861	6	5	15	0	0	1
rs10736400	1	64206134	A	G	0.2813	4.70589e-08	0.970068	rs11208285	10	ROR1	33558	intergenic	4.277	5	5	15	0	0	1
rs4915924	1	64206779	G	A	0.2813	4.94325e-08	0.970068	rs11208285	10	ROR1	32913	intergenic	2.559	5	5	15	0	0	1
rs4915925	1	64206823	T	G	0.2813	4.94325e-08	0.970068	rs11208285	10	ROR1	32869	intergenic	6.872	7	5	15	0	0	1
rs1876187	1	64207965	A	T	0.2813	5.56639e-08	0.970068	rs11208285	10	ROR1	31727	intergenic	2.619	7	5	15	0	0	1
rs1354724	1	64208224	A	G	0.2813	7.06429e-08	0.970068	rs11208285	10	ROR1	31468	intergenic	0.634	NA	5	15	0	0	1
rs1354723	1	64208278	G	A	0.2813	6.57746e-08	0.970068	rs11208285	10	ROR1	31414	intergenic	5.625	NA	5	15	0	0	1
rs1354722	1	64208343	A	G	0.2813	7.10574e-08	0.970068	rs11208285	10	ROR1	31349	intergenic	1.962	NA	5	15	0	0	1
rs11208284	1	64208709	T	C	0.2813	5.78326e-08	0.970068	rs11208285	10	ROR1	30983	intergenic	3.071	7	5	15	0	0	1
rs6679550	1	64208837	G	A	0.2813	6.17043e-08	0.970068	rs11208285	10	ROR1	30855	intergenic	2.026	7	5	15	0	0	1
rs6704016	1	64208997	T	C	0.2813	6.23877e-08	0.970068	rs11208285	10	ROR1	30695	intergenic	1.688	7	5	15	0	0	1
rs2658436	1	64209333	G	A	0.1769	5.3338e-11	0.951253	rs2819130	10	ROR1	30359	intergenic	2.737	NA	5	15	0	0	1
rs6658311	1	64209414	A	G	0.2813	6.48304e-08	0.970068	rs11208285	10	ROR1	30278	intergenic	4.476	7	5	15	0	0	1
rs1463942	1	64209711	T	C	0.2813	6.41793e-08	0.970068	rs11208285	10	ROR1	29981	intergenic	5.735	5	5	15	0	0	1
rs1965377	1	64209913	C	T	0.1769	5.19939e-11	0.951253	rs2819130	10	ROR1	29779	intergenic	6.011	NA	5	15	0	0	1
rs1965376	1	64209933	T	C	0.2813	5.72638e-08	0.970068	rs11208285	10	ROR1	29759	intergenic	9.072	NA	5	15	0	0	1
rs6685671	1	64210109	G	A	0.2813	5.50195e-08	0.970068	rs11208285	10	ROR1	29583	intergenic	5.126	7	5	15	0	0	0
rs2819182	1	64210739	T	C	0.1769	5.74162e-11	0.951253	rs2819130	10	ROR1	28953	intergenic	3.281	7	5	15	0	0	0
rs2658435	1	64210970	G	A	0.1769	5.70891e-11	0.951253	rs2819130	10	ROR1	28722	intergenic	1.651	NA	5	15	0	0	0
rs6695299	1	64211277	G	C	0.2813	7.80961e-08	0.970068	rs11208285	10	ROR1	28415	intergenic	0.35	5	5	15	0	0	0
rs1463941	1	64211763	T	G	0.1769	7.52391e-11	0.951253	rs2819130	10	ROR1	27929	intergenic	7.091	NA	2	15	0	0	0
rs1463940	1	64211810	A	G	0.1769	5.96093e-11	0.951253	rs2819130	10	ROR1	27882	intergenic	11.31	NA	2	15	0	0	0
rs1463939	1	64211933	C	T	0.1769	5.96093e-11	0.951253	rs2819130	10	ROR1	27759	intergenic	17.08	NA	2	15	0	0	0
rs2819183	1	64212253	T	C	0.1769	5.72042e-11	0.951253	rs2819130	10	ROR1	27439	intergenic	14.55	2b	2	15	0	0	0
rs2658434	1	64212382	A	T	0.1769	5.96093e-11	0.951253	rs2819130	10	ROR1	27310	intergenic	4.381	4	2	15	0	0	0
rs2819184	1	64212625	C	T	0.1759	6.07925e-11	0.958222	rs2819130	10	ROR1	27067	intergenic	0.43	5	5	15	0	0	0
rs1395248	1	64212810	T	C	0.1769	5.35255e-11	0.951253	rs2819130	10	ROR1	26882	intergenic	7.22	NA	5	15	0	0	0
rs1395247	1	64212892	T	C	0.1759	5.35255e-11	0.958222	rs2819130	10	ROR1	26800	intergenic	5.594	NA	5	15	0	0	0
rs2658433	1	64213467	G	A	0.1759	5.28409e-11	0.958222	rs2819130	10	ROR1	26225	intergenic	3.755	NA	2	15	0	0	0
rs7554797	1	64213472	T	G	0.2803	6.50512e-08	0.97505	rs11208285	10	ROR1	26220	intergenic	5.509	4	2	15	0	0	0
rs7554910	1	64213571	G	A	0.1759	5.58943e-11	0.958222	rs2819130	10	ROR1	26121	intergenic	4.969	5	2	15	0	0	0
rs7554831	1	64213638	C	T	0.1759	5.58943e-11	0.958222	rs2819130	10	ROR1	26054	intergenic	6.315	7	5	15	0	0	0
rs2658396	1	64214134	C	T	0.1759	5.58943e-11	0.958222	rs2819130	10	ROR1	25558	intergenic	1.783	5	5	15	0	0	0
rs2658397	1	64214327	T	C	0.1759	5.58943e-11	0.958222	rs2819130	10	ROR1	25365	intergenic	0.206	7	5	15	0	0	0
rs1627221	1	64215320	T	C	0.1759	5.88545e-11	0.958222	rs2819130	10	ROR1	24372	intergenic	5.695	NA	5	15	0	0	0
rs1628254	1	64215431	G	T	0.1759	5.88545e-11	0.958222	rs2819130	10	ROR1	24261	intergenic	0.071	7	5	15	0	0	0
rs2787674	1	64215837	T	C	0.2793	5.05949e-08	0.980061	rs11208285	10	ROR1	23855	intergenic	2.956	7	5	15	0	0	0
rs1766360	1	64216172	G	C	0.2793	4.66108e-08	0.980061	rs11208285	10	ROR1	23520	intergenic	0.666	5	5	15	0	0	0
rs1766361	1	64216468	G	T	0.1759	5.33474e-11	0.958222	rs2819130	10	ROR1	23224	intergenic	2.362	5	1	15	0	0	0
rs1766362	1	64216551	C	T	0.1759	5.30489e-11	0.958222	rs2819130	10	ROR1	23141	intergenic	0.265	5	1	15	0	0	0
rs1754546	1	64216658	A	G	0.2803	5.35156e-08	0.97505	rs11208285	10	ROR1	23034	intergenic	0.775	NA	1	15	0	0	0
rs1701530	1	64217123	T	C	0.2803	4.59164e-08	0.985007	rs11208285	10	ROR1	22569	intergenic	0.658	5	2	15	0	0	0
rs1701531	1	64217388	G	A	0.1769	9.99643e-11	0.965095	rs2819130	10	ROR1	22304	intergenic	3.202	7	2	15	0	0	0
rs10493347	1	64218077	T	C	0.2813	1.21052e-08	1	rs11208285	10	ROR1	21615	intergenic	0.328	NA	5	15	0	0	0
rs10889446	1	64218150	A	G	0.2813	1.33264e-08	1	rs11208285	10	ROR1	21542	intergenic	1.249	5	5	15	0	0	0
rs7526015	1	64218708	C	G	0.2823	1.58384e-08	0.994959	rs11208285	10	ROR1	20984	intergenic	1.839	5	5	15	0	0	0
rs10453877	1	64219554	A	G	0.2813	8.29318e-09	1	rs11208285	10	ROR1	20138	intergenic	0.443	4	5	15	0	0	0
rs2819190	1	64219750	A	G	0.1779	1.88637e-11	0.985984	rs2819130	10	ROR1	19942	intergenic	1.262	7	5	15	0	0	0
rs2787681	1	64221345	A	C	0.1779	1.553e-11	0.985984	rs2819130	10	ROR1	18347	intergenic	0.403	NA	5	15	0	0	0
rs2787680	1	64221437	G	A	0.1779	1.56798e-11	0.985984	rs2819130	10	ROR1	18255	intergenic	0.503	NA	5	15	0	0	0
rs2787679	1	64221480	G	C	0.1779	2.01821e-11	0.985984	rs2819130	10	ROR1	18212	intergenic	3.798	7	5	15	0	0	0
rs11208285	1	64221643	A	T	0.2813	7.26913e-09	1	rs11208285	10	ROR1	18049	intergenic	10.14	6	5	15	0	0	0
rs2819193	1	64221891	A	T	0.1779	1.93824e-11	0.985984	rs2819130	10	ROR1	17801	intergenic	4.306	7	5	15	0	0	0
rs2819194	1	64221986	A	G	0.1779	1.93824e-11	0.985984	rs2819130	10	ROR1	17706	intergenic	1.607	7	5	15	0	0	0
rs2819196	1	64222290	T	A	0.1779	1.86936e-11	0.985984	rs2819130	10	ROR1	17402	intergenic	0.547	7	5	15	0	0	0
rs10430104	1	64222432	C	T	0.2823	1.21328e-08	0.994959	rs11208285	10	ROR1	17260	intergenic	3.35	6	5	15	0	0	0
rs2643226	1	64222590	T	C	0.1799	2.20381e-11	0.972004	rs2819130	10	ROR1	17102	intergenic	12.5	7	5	15	0	0	0
rs2787678	1	64222635	G	T	0.1779	2.20381e-11	0.985984	rs2819130	10	ROR1	17057	intergenic	6.793	NA	5	15	0	0	0
rs1104913	1	64222918	G	A	0.171	1.76516e-11	0.938176	rs2819130	10	ROR1	16774	intergenic	0.588	7	5	15	0	0	0
rs2658401	1	64222927	A	G	0.171	2.24107e-11	0.938176	rs2819130	10	ROR1	16765	intergenic	2.414	7	5	15	0	0	0
rs2819197	1	64222933	G	A	0.171	1.86993e-11	0.938176	rs2819130	10	ROR1	16759	intergenic	3.07	7	5	15	0	0	0
rs2819198	1	64223193	T	A	0.1779	2.20381e-11	0.985984	rs2819130	10	ROR1	16499	intergenic	12.49	5	5	15	0	0	0
rs2787676	1	64223194	T	G	0.1779	2.20381e-11	0.985984	rs2819130	10	ROR1	16498	intergenic	13.34	NA	5	15	0	0	0
rs2819200	1	64223520	G	A	0.1779	2.07225e-11	0.985984	rs2819130	10	ROR1	16172	intergenic	8.041	6	5	15	0	0	0
rs2643227	1	64223561	T	C	0.1779	2.20381e-11	0.985984	rs2819130	10	ROR1	16131	intergenic	4.998	6	5	15	0	0	0
rs2819201	1	64223960	A	G	0.1779	1.96353e-11	0.985984	rs2819130	10	ROR1	15732	intergenic	0.657	7	5	15	0	0	0
rs2643228	1	64224111	A	C	0.1779	1.96353e-11	0.985984	rs2819130	10	ROR1	15581	intergenic	18.02	5	5	15	0	0	0
rs2658402	1	64224286	G	A	0.1779	1.96353e-11	0.985984	rs2819130	10	ROR1	15406	intergenic	5.154	3a	5	15	0	0	0
rs2787675	1	64224428	G	A	0.1779	1.96353e-11	0.985984	rs2819130	10	ROR1	15264	intergenic	0.044	NA	5	15	0	0	0
rs2772094	1	64224626	C	T	0.1779	1.96353e-11	0.985984	rs2819130	10	ROR1	15066	intergenic	10.76	4	5	15	0	0	0
rs3861945	1	64225009	T	C	0.1779	1.6145e-11	0.985984	rs2819130	10	ROR1	14683	intergenic	7.762	7	5	15	0	0	0
rs2787672	1	64225234	G	A	0.1779	9.10209e-12	0.985984	rs2819130	10	ROR1	14458	intergenic	4.562	NA	5	15	0	1	0
rs2658403	1	64225776	G	T	0.1779	1.7489e-11	0.985984	rs2819130	10	ROR1	13916	intergenic	8.707	6	5	15	0	0	0
rs2819123	1	64226038	A	G	0.1779	1.96353e-11	0.985984	rs2819130	10	ROR1	13654	intergenic	1.605	7	5	15	0	0	0
rs2819124	1	64226200	T	A	0.1779	6.61079e-11	0.985984	rs2819130	10	ROR1	13492	intergenic	2.68	6	5	15	0	0	0
rs2772095	1	64226669	A	T	0.1779	3.53645e-11	0.985984	rs2819130	10	ROR1	13023	intergenic	5.19	6	5	15	0	0	0
rs2787668	1	64226674	T	A	0.1779	3.74684e-11	0.985984	rs2819130	10	ROR1	13018	intergenic	2.966	6	5	15	0	0	0
rs2643230	1	64226680	T	C	0.1779	3.53645e-11	0.985984	rs2819130	10	ROR1	13012	intergenic	2.462	6	5	15	0	0	0
rs2819125	1	64227287	A	G	0.1779	1.9596e-11	0.985984	rs2819130	10	ROR1	12405	intergenic	3.265	6	5	15	0	0	0
rs11208287	1	64227740	T	A	0.2813	1.07206e-08	0.989913	rs11208285	10	ROR1	11952	intergenic	8.764	5	5	15	0	0	0
rs2643231	1	64227982	T	A	0.1779	1.9596e-11	0.985984	rs2819130	10	ROR1	11710	intergenic	7.988	7	5	15	0	0	0
rs76245126	1	64228248	A	T	0.1809	5.96514e-11	0.992985	rs2819130	10	ROR1	11444	intergenic	2.349	6	5	15	0	0	0
rs10789148	1	64228301	T	C	0.1789	6.11448e-11	0.97896	rs2819130	10	ROR1	11391	intergenic	1.135	7	5	15	0	0	0
rs10789149	1	64228316	A	T	0.1789	6.11448e-11	0.97896	rs2819130	10	ROR1	11376	intergenic	2.753	7	5	15	0	0	0
rs2643234	1	64228393	C	T	0.1779	1.9596e-11	0.985984	rs2819130	10	ROR1	11299	intergenic	10.77	7	5	15	0	0	0
rs2658427	1	64228447	G	A	0.1779	1.9596e-11	0.985984	rs2819130	10	ROR1	11245	intergenic	3.3	7	5	15	0	0	0
rs4586009	1	64228718	C	T	0.2813	1.25442e-08	0.989913	rs11208285	10	ROR1	10974	intergenic	5.395	6	5	15	0	0	0
rs2152998	1	64229080	G	A	0.1779	1.97371e-11	0.985984	rs2819130	10	ROR1	10612	intergenic	0.101	NA	5	15	0	0	0
rs2172838	1	64229099	C	T	0.1779	1.9596e-11	0.985984	rs2819130	10	ROR1	10593	intergenic	2.587	6	5	15	0	0	0
rs2643235	1	64229364	A	G	0.1779	1.9596e-11	0.985984	rs2819130	10	ROR1	10328	intergenic	9.646	7	5	15	0	0	0
rs2132162	1	64229642	A	G	0.1779	1.9596e-11	0.985984	rs2819130	10	ROR1	10050	intergenic	2.251	7	5	15	0	0	0
rs2132163	1	64229703	G	T	0.1779	1.9596e-11	0.985984	rs2819130	10	ROR1	9989	intergenic	7.267	6	5	15	1	0	0
rs1495195	1	64230088	C	T	0.1779	2.66684e-11	0.985984	rs2819130	10	ROR1	9604	intergenic	0.895	7	5	15	1	0	0
rs1495196	1	64230172	A	G	0.1779	1.9596e-11	0.985984	rs2819130	10	ROR1	9520	intergenic	2.371	7	5	15	1	0	0
rs2819128	1	64230554	C	T	0.1779	2.12692e-11	0.985984	rs2819130	10	ROR1	9138	intergenic	4.922	5	5	15	1	0	0
rs34400982	1	64231078	C	T	0.1799	1.4179e-11	0.972004	rs2819130	10	ROR1	8614	intergenic	1.655	6	5	15	1	0	0
rs2819130	1	64231541	A	G	0.1799	7.37064e-12	1	rs2819130	10	ROR1	8151	intergenic	1.279	7	5	15	1	0	0
rs2772098	1	64231648	A	T	0.1839	1.63014e-11	0.972344	rs2819130	10	ROR1	8044	intergenic	4.546	6	5	15	1	0	0
rs12723887	1	64231688	C	A	0.1809	2.2601e-11	0.992985	rs2819130	10	ROR1	8004	intergenic	3.679	6	5	15	1	0	0
rs2819131	1	64231710	T	G	0.1799	2.15574e-11	1	rs2819130	10	ROR1	7982	intergenic	0.738	6	5	15	1	0	0
rs657154	1	64231841	T	C	0.1799	1.33867e-11	1	rs2819130	10	ROR1	7851	intergenic	2.531	NA	5	15	1	0	0
rs2819132	1	64231843	A	G	0.1799	1.57385e-11	1	rs2819130	10	ROR1	7849	intergenic	0.942	5	5	15	1	0	0
rs4915926	1	64231881	A	G	0.2833	2.59525e-08	0.979905	rs11208285	10	ROR1	7811	intergenic	5.416	5	5	15	1	0	0
rs2643222	1	64233017	G	A	0.1431	1.52044e-09	0.747647	rs2819130	10	ROR1	6675	intergenic	2.313	7	5	15	1	0	0
rs10889448	1	64235310	C	G	0.1441	2.47164e-09	0.727228	rs2819130	10	ROR1	4382	intergenic	7.985	6	5	15	1	0	0
rs4915927	1	64235713	T	G	0.1431	2.10816e-09	0.721458	rs2819130	10	ROR1	3979	intergenic	6.754	7	5	15	1	0	0
rs4915928	1	64235727	G	A	0.1431	3.22709e-09	0.721458	rs2819130	10	ROR1	3965	intergenic	4.078	7	5	15	1	0	0
rs4915929	1	64235807	C	A	0.1421	1.7378e-09	0.715718	rs2819130	10	ROR1	3885	intergenic	5.188	7	5	15	1	0	0
rs11208289	1	64237110	T	C	0.2455	2.22425e-06	0.755489	rs11208285	10	ROR1	2582	intergenic	9.896	6	5	15	1	0	0
rs7552384	1	64237404	C	G	0.2465	4.25223e-06	0.750958	rs11208285	10	ROR1	2288	intergenic	12.94	5	5	15	1	0	0
rs7519262	1	64237559	G	T	0.1322	4.6887e-10	0.643584	rs2819130	10	ROR1	2133	intergenic	18	5	5	15	1	0	0
rs589465	1	64238724	C	A	0.2167	0.000138964	0.620215	rs11208285	10	ROR1	968	upstream	0.517	2a	2	15	1	0	0
rs606550	1	64240240	C	T	0.2167	8.18919e-05	0.620215	rs11208285	10	ROR1	0	intronic	3.52	4	1	1	1	0	0
rs680643	1	64243875	A	T	0.2167	0.000229834	0.620215	rs11208285	10	ROR1	0	intronic	1.555	4	2	5	1	0	0
rs583192	1	64245352	A	G	0.2177	0.000319865	0.614875	rs11208285	10	ROR1	0	intronic	17.81	NA	2	7	1	0	0
rs619535	1	64247390	C	T	0.2167	0.00022125	0.620215	rs11208285	10	ROR1	0	intronic	1.75	5	2	5	1	0	0
rs833528	1	64251858	T	C	0.2167	0.000358582	0.620215	rs11208285	10	ROR1	0	intronic	2.226	5	5	15	1	0	0
rs632076	1	64254526	G	A	0.2137	0.000416056	0.617829	rs11208285	10	ROR1	0	ncRNA_exonic	8.685	7	2	15	1	0	0
rs647215	1	64255633	A	G	0.2167	0.000400551	0.620215	rs11208285	10	ROR1	0	intronic	6.013	5	3	15	1	0	0
rs659406	1	64256018	C	T	0.2127	0.000409296	0.614577	rs11208285	10	ROR1	0	intronic	2.253	5	2	15	1	0	0
rs61789085	1	98443881	A	G	0.2873	7.73286e-08	0.724805	rs12732155	11	MIR137HG	9674	intergenic	0.018	7	5	15	0	0	1
rs12732155	1	98450672	T	C	0.3509	8.29776e-11	1	rs12732155	11	MIR137HG	2883	intergenic	4.267	7	5	15	0	0	1
rs11165944	1	98480212	C	T	0.3539	8.37763e-10	0.960352	rs12732155	11	MIR137HG	0	ncRNA_intronic	3.147	7	5	15	0	0	1
rs6683447	1	98481750	C	T	0.3121	1.01015e-09	0.791156	rs12732155	11	MIR137HG	0	ncRNA_intronic	1.091	7	5	15	0	0	1
rs7554283	1	98500045	G	C	0.3151	3.77068e-09	0.776754	rs12732155	11	MIR137HG	0	ncRNA_intronic	17.32	5	1	15	0	0	1
rs4950101	1	98501011	T	C	0.2913	6.38744e-08	0.690254	rs12732155	11	MIR137HG	0	ncRNA_intronic	14.19	5	1	15	0	0	1
rs12567114	1	98527951	G	A	0.2783	5.45596e-07	0.622477	rs12732155	11	MIR137HG	12531	intergenic	0.161	6	5	15	0	0	0
rs7549825	1	98554409	A	G	0.2982	2.72445e-08	0.708802	rs12732155	11	NFU1P2	11384	intergenic	3.859	5	1	15	0	0	0
rs17117562	1	98564736	T	C	0.3559	1.18765e-06	0.634065	rs12732155	11	NFU1P2	21711	intergenic	3.693	5	5	15	0	0	0
rs4345834	1	153743317	G	A	0.4165	3.44253e-08	1	rs4345834	12	INTS3	0	intronic	9.465	5	3	4	1	1	1
rs10908474	1	153753725	C	A	0.3509	2.68478e-08	0.968179	rs10908475	12	SLC27A3	1091	intergenic	0.04	4	4	5	1	1	0
rs10908475	1	153753852	C	G	0.3519	1.609e-08	1	rs10908475	12	SLC27A3	1218	intergenic	5.772	5	5	5	1	1	0
rs10752613	1	153760104	T	A	0.2744	7.73586e-10	0.75327	rs11264763	12	SLC27A3	7470	intergenic	2.515	6	5	15	1	1	1
rs6664419	1	153760942	A	G	0.4533	3.85185e-11	0.938238	rs10908512	12	RP11-216N14.5	6706	intergenic	0.945	6	1	15	1	0	1
rs9427220	1	153761750	T	A	0.4533	2.93768e-11	0.938238	rs10908512	12	RP11-216N14.5	5898	intergenic	1.471	6	2	15	1	1	1
rs6690619	1	153765399	T	C	0.4871	2.92346e-11	0.816331	rs10908512	12	RP11-216N14.5	2249	intergenic	0.239	5	3	5	0	1	1
rs12738361	1	153768740	T	C	0.4851	2.35833e-10	0.847776	rs10908512	12	RP11-216N14.5	0	ncRNA_exonic	4.399	5	1	5	1	1	1
rs11583896	1	153768982	G	A	0.2883	7.90059e-12	0.846526	rs11264763	12	RP11-216N14.5	0	ncRNA_exonic	3.821	1f	3	5	1	1	1
rs61803655	1	153769332	A	G	0.4851	2.62879e-10	0.847776	rs10908512	12	RP11-216N14.5	0	ncRNA_intronic	5.194	5	3	5	1	1	1
rs9426935	1	153769400	T	C	0.4851	2.18794e-10	0.847776	rs10908512	12	RP11-216N14.5	0	ncRNA_intronic	6.494	5	3	5	1	1	1
rs12133923	1	153773240	A	C	0.4851	1.64495e-10	0.854634	rs10908512	12	RP11-216N14.5	0	ncRNA_intronic	2.343	5	4	5	1	1	1
rs4077168	1	153775017	A	T	0.2913	3.60392e-12	0.871099	rs11264763	12	RP11-216N14.5	449	downstream	1.577	1f	3	5	1	1	1
rs4341393	1	153776666	T	C	0.4851	1.59963e-10	0.855327	rs10908512	12	GATAD2B	534	downstream	1.908	1f	4	5	1	1	1
rs4451582	1	153777669	T	G	0.4851	1.60089e-10	0.855327	rs10908512	12	GATAD2B	0	UTR3	11.17	3a	2	5	1	1	1
rs1139620	1	153777848	T	C	0.4891	1.59928e-10	0.840577	rs10908512	12	GATAD2B	0	UTR3	9.178	NA	2	7	1	1	1
rs1127091	1	153779412	G	A	0.4841	1.86755e-10	0.858542	rs10908512	12	GATAD2B	0	UTR3	18.31	NA	2	5	1	1	1
rs9426938	1	153780298	T	C	0.4851	2.06824e-10	0.855327	rs10908512	12	GATAD2B	0	UTR3	13.93	5	4	4	1	1	1
rs6700115	1	153781888	A	G	0.4831	1.72142e-10	0.854123	rs10908512	12	GATAD2B	0	UTR3	0.64	6	4	4	1	1	1
rs6668066	1	153786182	A	G	0.4851	1.94008e-10	0.855327	rs10908512	12	GATAD2B	0	intronic	0.343	7	4	4	1	1	1
rs6677794	1	153786314	T	C	0.4831	2.15609e-10	0.861804	rs10908512	12	GATAD2B	0	intronic	3.55	6	4	4	1	1	1
rs113422987	1	153787279	C	T	0.2893	3.92202e-12	0.880051	rs11264763	12	GATAD2B	0	intronic	1.353	7	4	4	1	1	1
rs72694220	1	153788211	T	C	0.2893	4.48962e-12	0.880051	rs11264763	12	GATAD2B	0	intronic	0.305	4	4	4	1	1	1
rs4363451	1	153790501	C	T	0.2893	4.05526e-12	0.880051	rs11264763	12	GATAD2B	0	intronic	9.596	7	4	4	1	1	1
rs9427232	1	153792958	A	G	0.4831	2.00432e-10	0.861804	rs10908512	12	GATAD2B	0	intronic	0.504	1f	4	5	1	1	1
rs9427233	1	153793192	C	A	0.4831	2.16604e-10	0.861804	rs10908512	12	GATAD2B	0	intronic	2.503	6	4	5	1	1	1
rs4596938	1	153794697	C	T	0.4831	1.25826e-10	0.861804	rs10908512	12	GATAD2B	0	intronic	4.478	7	4	5	1	1	1
rs10796956	1	153795569	T	C	0.2913	1.34703e-12	0.870402	rs11264763	12	GATAD2B	0	intronic	1.198	6	4	5	1	1	1
rs112780312	1	153797015	G	A	0.2773	3.6959e-10	0.734374	rs11264763	12	GATAD2B	0	intronic	1.13	7	4	5	1	1	1
rs4391701	1	153798128	C	T	0.2883	4.13782e-12	0.884319	rs11264763	12	GATAD2B	0	intronic	3.637	6	2	5	1	1	1
rs6427300	1	153805677	G	T	0.4831	4.3964e-10	0.861804	rs10908512	12	GATAD2B	0	intronic	5.96	7	5	5	1	1	1
rs7512766	1	153810564	C	T	0.2883	3.97187e-12	0.884319	rs11264763	12	GATAD2B	0	intronic	8.279	1f	4	5	1	1	0
rs6427306	1	153812119	T	C	0.4831	4.65013e-10	0.861804	rs10908512	12	GATAD2B	0	intronic	2.897	5	4	5	1	1	0
rs12120118	1	153812883	A	G	0.4831	4.15984e-10	0.861804	rs10908512	12	GATAD2B	0	intronic	0.099	7	5	5	1	1	0
rs4370789	1	153813165	C	A	0.4831	4.41599e-10	0.861804	rs10908512	12	GATAD2B	0	intronic	8.104	7	5	5	1	1	0
rs4581307	1	153814543	A	G	0.4831	4.02752e-10	0.861804	rs10908512	12	GATAD2B	0	intronic	7.201	2b	2	5	1	1	0
rs72694231	1	153816752	T	C	0.2883	3.95439e-12	0.884319	rs11264763	12	GATAD2B	0	intronic	9.635	5	4	5	1	1	0
rs12124424	1	153817155	A	G	0.4831	2.52429e-10	0.861804	rs10908512	12	GATAD2B	0	intronic	2.151	7	5	5	1	1	0
rs12130611	1	153817338	C	T	0.4831	2.52429e-10	0.861804	rs10908512	12	GATAD2B	0	intronic	3.667	7	5	5	1	1	0
rs72694233	1	153817755	A	G	0.4831	4.75829e-10	0.861804	rs10908512	12	GATAD2B	0	intronic	3.815	7	5	5	1	1	0
rs12129468	1	153821944	T	A	0.3618	5.24099e-10	0.835321	rs1832582	12	GATAD2B	0	intronic	4.104	2b	2	5	1	1	0
rs4612664	1	153822673	T	C	0.2913	9.01513e-13	0.870402	rs11264763	12	GATAD2B	0	intronic	5.419	6	4	5	1	1	0
rs72694234	1	153823918	T	G	0.2913	1.06224e-12	0.870402	rs11264763	12	GATAD2B	0	intronic	2.947	3a	4	5	1	1	0
rs4540690	1	153825208	G	A	0.4761	2.8002e-11	0.887407	rs10908512	12	GATAD2B	0	ncRNA_exonic	7.342	5	4	4	1	1	0
rs4845576	1	153825404	C	T	0.2883	2.73732e-12	0.884319	rs11264763	12	GATAD2B	0	ncRNA_exonic	9.141	5	4	4	1	1	0
rs12038577	1	153826169	T	C	0.2913	1.30452e-12	0.870402	rs11264763	12	GATAD2B	0	intronic	12.34	6	3	5	1	1	0
rs7554469	1	153827552	G	A	0.4831	4.27057e-10	0.861804	rs10908512	12	GATAD2B	0	intronic	3.35	5	4	5	1	1	0
rs9660089	1	153827619	T	C	0.2922	1.58578e-12	0.875258	rs11264763	12	GATAD2B	0	intronic	4.755	1f	4	5	1	1	0
rs4595397	1	153828080	T	C	0.2903	6.17363e-12	0.874574	rs11264763	12	GATAD2B	0	intronic	1.822	5	4	5	1	1	0
rs4520447	1	153829389	T	C	0.2883	4.01966e-12	0.884319	rs11264763	12	GATAD2B	0	intronic	10.12	1f	4	5	1	1	0
rs4845578	1	153829993	G	A	0.2883	4.01966e-12	0.884319	rs11264763	12	GATAD2B	0	intronic	3.842	6	4	5	1	1	0
rs4508047	1	153831157	T	C	0.2893	5.03971e-12	0.879433	rs11264763	12	GATAD2B	0	intronic	0.847	7	4	5	1	1	1
rs6700451	1	153831246	T	C	0.2883	5.03971e-12	0.884319	rs11264763	12	GATAD2B	0	intronic	0.718	6	4	5	1	1	1
rs12133492	1	153832165	T	A	0.4881	1.25549e-09	0.842334	rs10908512	12	GATAD2B	0	intronic	2.662	6	4	5	1	1	1
rs11585416	1	153833104	A	T	0.2893	4.34216e-12	0.889187	rs11264763	12	GATAD2B	0	intronic	2.41	6	4	5	1	1	1
rs11583152	1	153833153	G	A	0.2893	4.34216e-12	0.889187	rs11264763	12	GATAD2B	0	intronic	1.441	7	4	5	1	1	1
rs7552274	1	153833591	C	T	0.2893	4.34216e-12	0.889187	rs11264763	12	GATAD2B	0	intronic	1.092	5	4	5	1	1	1
rs6694061	1	153834868	G	C	0.2883	4.67117e-12	0.884319	rs11264763	12	GATAD2B	0	intronic	1.134	7	5	5	1	1	1
rs59308681	1	153836163	G	A	0.2883	4.67117e-12	0.884319	rs11264763	12	GATAD2B	0	intronic	0.035	7	4	5	1	1	1
rs4276953	1	153836383	A	G	0.4831	5.30217e-10	0.861804	rs10908512	12	GATAD2B	0	intronic	1.4	7	4	5	1	1	1
rs11587151	1	153837181	C	T	0.2883	5.02536e-12	0.884319	rs11264763	12	GATAD2B	0	intronic	0.314	6	4	5	1	1	1
rs34805562	1	153839045	C	T	0.2883	4.32542e-12	0.884319	rs11264763	12	GATAD2B	0	intronic	0.921	4	2	5	1	1	1
rs12567313	1	153840505	T	C	0.2883	5.02536e-12	0.884319	rs11264763	12	GATAD2B	0	intronic	3.455	7	5	5	1	1	0
rs112874207	1	153841721	T	C	0.2883	5.02536e-12	0.884319	rs11264763	12	GATAD2B	0	intronic	1.584	7	4	5	1	1	0
rs12042989	1	153842288	A	G	0.2893	4.32542e-12	0.889187	rs11264763	12	GATAD2B	0	intronic	0.128	1d	4	5	1	1	0
rs12041850	1	153843036	C	G	0.2893	4.32542e-12	0.889187	rs11264763	12	GATAD2B	0	intronic	0.747	6	5	5	1	1	0
rs59678326	1	153843243	T	C	0.2893	4.32542e-12	0.889187	rs11264763	12	GATAD2B	0	intronic	0.185	6	4	5	1	1	0
rs12142639	1	153846124	C	A	0.4761	3.5551e-11	0.887407	rs10908512	12	GATAD2B	0	intronic	5.118	7	4	5	1	1	0
rs11590099	1	153848208	C	T	0.2883	5.32691e-12	0.884319	rs11264763	12	GATAD2B	0	intronic	11.86	5	4	5	1	1	0
rs7414227	1	153848996	A	G	0.4831	4.84322e-10	0.861804	rs10908512	12	GATAD2B	0	intronic	3.657	1f	4	5	1	1	0
rs12041920	1	153851106	T	C	0.2883	4.22657e-12	0.884319	rs11264763	12	GATAD2B	0	intronic	3.784	6	5	5	1	1	1
rs7522030	1	153854036	T	C	0.4811	4.82698e-10	0.852981	rs10908512	12	GATAD2B	0	intronic	5.928	5	1	7	1	1	1
rs60150125	1	153854070	G	A	0.2883	4.96584e-12	0.884319	rs11264763	12	GATAD2B	0	intronic	2.039	5	1	7	1	1	1
rs12043350	1	153854380	C	T	0.2883	2.93479e-12	0.884319	rs11264763	12	GATAD2B	0	intronic	14.29	2b	1	7	1	1	1
rs12042562	1	153856364	G	C	0.2883	3.49509e-12	0.884319	rs11264763	12	GATAD2B	0	intronic	11.76	7	4	5	1	1	1
rs10908512	1	153856498	T	C	0.4493	7.94162e-12	1	rs10908512	12	GATAD2B	0	intronic	0.027	7	4	5	1	1	1
rs12409811	1	153856873	C	T	0.2883	3.2833e-12	0.884319	rs11264763	12	GATAD2B	0	intronic	1.608	6	4	5	1	1	1
rs7537691	1	153858720	C	T	0.2893	2.89677e-12	0.889187	rs11264763	12	GATAD2B	0	intronic	1.762	6	4	5	1	1	1
rs35711150	1	153859335	A	G	0.4831	4.41858e-10	0.861804	rs10908512	12	GATAD2B	0	intronic	0.265	7	4	5	1	1	1
rs12142733	1	153860241	C	T	0.4761	2.09681e-11	0.887407	rs10908512	12	GATAD2B	0	intronic	0.123	1f	4	5	1	1	0
rs11586830	1	153860305	G	A	0.2883	3.09655e-12	0.884319	rs11264763	12	GATAD2B	0	intronic	0.107	5	4	5	1	1	0
rs11589043	1	153860453	A	T	0.2893	3.39101e-12	0.889187	rs11264763	12	GATAD2B	0	intronic	0.395	6	4	5	1	1	0
rs113489222	1	153863426	G	T	0.2714	5.92788e-10	0.803917	rs11264763	12	GATAD2B	0	intronic	0.196	6	4	5	1	1	0
rs7415004	1	153865461	A	G	0.4831	3.5009e-10	0.861804	rs10908512	12	GATAD2B	0	intronic	0.091	5	4	5	1	1	0
rs11264532	1	153865536	G	A	0.2893	2.1257e-12	0.889187	rs11264763	12	GATAD2B	0	intronic	3.648	1f	4	5	1	1	0
rs6427329	1	153867805	A	G	0.2893	2.9752e-12	0.889187	rs11264763	12	GATAD2B	0	intronic	0.378	5	4	5	1	1	0
rs6659220	1	153868650	T	A	0.2893	3.21658e-12	0.879433	rs11264763	12	GATAD2B	0	intronic	0.057	3a	4	5	1	1	0
rs11591134	1	153868966	G	A	0.2883	3.36176e-12	0.884319	rs11264763	12	GATAD2B	0	intronic	1.349	7	4	5	1	1	0
rs12401565	1	153869946	G	A	0.2893	2.81209e-12	0.889187	rs11264763	12	GATAD2B	0	intronic	0.996	6	4	5	1	1	0
rs12022158	1	153870649	A	G	0.2893	2.33673e-12	0.889187	rs11264763	12	GATAD2B	0	intronic	2.676	6	4	5	1	1	1
rs11800001	1	153870850	C	T	0.4761	2.21775e-11	0.887407	rs10908512	12	GATAD2B	0	intronic	0.674	6	4	5	1	1	1
rs11589857	1	153871592	G	A	0.2883	2.66572e-12	0.884319	rs11264763	12	GATAD2B	0	intronic	0.062	6	4	5	1	1	1
rs12022730	1	153872615	C	A	0.2883	3.04849e-12	0.884319	rs11264763	12	GATAD2B	0	intronic	1.413	7	4	5	1	1	1
rs11264559	1	153874688	C	T	0.2883	3.04849e-12	0.884319	rs11264763	12	GATAD2B	0	intronic	0.123	7	4	5	1	1	1
rs11264567	1	153875689	A	G	0.2893	2.95002e-12	0.889187	rs11264763	12	GATAD2B	0	intronic	7.811	6	4	5	1	1	1
rs11264573	1	153876975	G	A	0.4831	2.9672e-10	0.861804	rs10908512	12	GATAD2B	0	intronic	1.377	5	4	5	1	1	1
rs11577942	1	153877724	G	A	0.2883	2.95002e-12	0.884319	rs11264763	12	GATAD2B	0	intronic	1.196	5	4	5	1	1	1
rs6671132	1	153879744	C	T	0.2883	2.72114e-12	0.884319	rs11264763	12	GATAD2B	0	intronic	0.163	6	4	5	1	1	1
rs10908525	1	153882544	A	C	0.4761	3.49984e-11	0.887407	rs10908512	12	GATAD2B	0	intronic	0.083	7	5	5	1	1	0
rs10908526	1	153883169	C	T	0.4761	3.72637e-11	0.887407	rs10908512	12	GATAD2B	0	intronic	0.213	7	4	5	1	1	0
rs12028398	1	153883283	C	T	0.2883	2.95002e-12	0.884319	rs11264763	12	GATAD2B	0	intronic	2.382	6	4	5	1	1	0
rs4845583	1	153883881	C	T	0.2893	2.6845e-12	0.879433	rs11264763	12	GATAD2B	0	intronic	7.909	6	5	5	1	1	0
rs12032914	1	153886762	A	G	0.2883	2.92903e-12	0.884319	rs11264763	12	GATAD2B	0	intronic	5.504	5	4	5	1	1	0
rs12033835	1	153886873	T	C	0.2893	2.92903e-12	0.889187	rs11264763	12	GATAD2B	0	intronic	0.416	1f	4	5	1	1	0
rs11581644	1	153890988	A	G	0.2873	1.06709e-12	0.889233	rs11264763	12	GATAD2B	0	intronic	16.64	1f	3	5	1	1	1
rs10494303	1	153893023	G	A	0.4364	7.27588e-11	0.943498	rs10908512	12	GATAD2B	0	intronic	7.604	NA	2	2	1	1	1
rs4845357	1	153896212	A	G	0.2913	3.27553e-12	0.900108	rs11264763	12	GATAD2B	760	upstream	6.694	2b	1	2	1	1	1
rs4845585	1	153896370	T	C	0.2922	3.01616e-12	0.905031	rs11264763	12	GATAD2B	918	upstream	2.515	4	1	2	1	1	1
rs4845358	1	153896425	C	T	0.2913	3.01616e-12	0.900108	rs11264763	12	GATAD2B	973	upstream	8.545	4	1	2	1	1	1
rs10796968	1	153899330	A	C	0.2913	3.15703e-12	0.900108	rs11264763	12	DENND4B	2646	intergenic	2.102	7	5	5	1	1	1
rs12406003	1	153900490	C	A	0.2913	3.15703e-12	0.900108	rs11264763	12	DENND4B	1486	intergenic	0.361	6	5	5	1	1	0
rs7549032	1	153900549	T	C	0.4861	4.15013e-10	0.852158	rs10908512	12	DENND4B	1427	intergenic	0.741	7	5	5	1	1	0
rs10127484	1	153900980	A	G	0.4861	4.02486e-10	0.852158	rs10908512	12	DENND4B	996	downstream	7.996	1b	2	5	1	1	0
rs3748849	1	153901149	A	G	0.2913	3.0411e-12	0.900108	rs11264763	12	DENND4B	827	downstream	2.871	NA	2	5	1	1	0
rs3748848	1	153901302	A	G	0.2913	3.15703e-12	0.900108	rs11264763	12	DENND4B	674	downstream	9.176	NA	4	5	1	1	0
rs1572788	1	153903883	T	C	0.2913	2.93887e-12	0.900108	rs11264763	12	DENND4B	0	intronic	5.07	1f	4	4	1	1	0
rs11586593	1	153904214	T	C	0.2922	2.91396e-12	0.905031	rs11264763	12	DENND4B	0	intronic	0.508	6	4	4	1	1	0
rs11264619	1	153904338	G	A	0.2913	2.93887e-12	0.900108	rs11264763	12	DENND4B	0	intronic	5.547	7	4	4	1	1	0
rs11264620	1	153904574	T	C	0.2922	2.5922e-12	0.905031	rs11264763	12	DENND4B	0	intronic	0.433	7	4	4	1	1	0
rs11264621	1	153906397	A	G	0.4861	3.83634e-10	0.852158	rs10908512	12	DENND4B	0	intronic	3.987	5	4	4	1	1	0
rs58095661	1	153907839	T	C	0.2913	2.93887e-12	0.900108	rs11264763	12	DENND4B	0	intronic	1.002	6	4	4	1	1	0
rs61219911	1	153907908	T	C	0.2922	3.23258e-12	0.905031	rs11264763	12	DENND4B	0	intronic	0.011	7	4	4	1	1	0
rs11586075	1	153908309	G	A	0.2922	2.5922e-12	0.905031	rs11264763	12	DENND4B	0	intronic	1.786	5	4	4	1	1	0
rs1043608	1	153909069	G	C	0.2913	3.45542e-12	0.900108	rs11264763	12	DENND4B	0	exonic	10.71	2b	4	4	1	1	0
rs1110165	1	153913699	T	G	0.2922	2.81185e-12	0.905031	rs11264763	12	DENND4B	0	intronic	3.905	1f	3	4	1	1	1
rs2252508	1	153913770	A	G	0.4791	2.40759e-11	0.877031	rs10908512	12	DENND4B	0	intronic	11.82	NA	3	4	1	1	1
rs6680140	1	153917369	C	T	0.2913	3.59057e-12	0.900108	rs11264763	12	DENND4B	0	intronic	8.004	1b	1	2	1	1	1
rs946682	1	153919756	T	G	0.2913	2.28087e-12	0.900108	rs11264763	12	CRTC2	388	upstream:downstream	7.923	1d	2	5	1	1	1
rs8450	1	153920286	G	A	0.2913	3.5005e-12	0.900108	rs11264763	12	CRTC2	0	UTR3	15.55	NA	3	4	1	1	0
rs10559	1	153920564	A	G	0.2903	4.54985e-12	0.895222	rs11264763	12	CRTC2	0	UTR3	15.36	4	3	4	1	1	0
rs10127983	1	153923276	C	T	0.2873	2.83642e-12	0.880776	rs11264763	12	CRTC2	0	intronic	4.462	6	4	4	1	1	0
rs11264680	1	153926078	T	C	0.2913	3.14869e-12	0.900108	rs11264763	12	CRTC2	0	exonic	16.96	1f	2	4	1	1	0
rs10908557	1	153927052	C	G	0.2922	8.378e-12	0.895896	rs11264763	12	CRTC2	0	intronic	1.287	6	2	4	1	1	0
rs10908558	1	153927270	T	C	0.2903	6.29055e-12	0.904967	rs11264763	12	CRTC2	0	intronic	5.13	1f	2	4	1	1	0
rs6724	1	153932212	G	C	0.2843	2.89453e-13	0.943957	rs11264763	12	SLC39A1	0	UTR3	4.293	3a	3	5	1	1	0
rs3791187	1	153934203	T	C	0.2903	5.69636e-12	0.904967	rs11264763	12	SLC39A1	0	intronic	9.353	NA	1	3	1	1	0
rs3791186	1	153934303	T	C	0.4513	1.07036e-11	0.982049	rs10908512	12	SLC39A1	0	intronic	5.804	NA	1	3	1	1	0
rs11264734	1	153937746	T	C	0.2843	1.85119e-13	0.943957	rs11264763	12	SLC39A1	0	intronic	4.584	6	1	5	1	1	0
rs12027783	1	153937864	C	T	0.2843	1.85119e-13	0.943957	rs11264763	12	SLC39A1	0	intronic	3.013	6	1	5	1	1	0
rs11264736	1	153939130	C	T	0.4771	1.31574e-11	0.794624	rs10908512	12	SLC39A1	0	ncRNA_exonic	6.17	3a	1	2	1	1	0
rs6661009	1	153940739	A	C	0.4771	1.04703e-11	0.794624	rs10908512	12	CREB3L4	0	UTR5	13.23	4	1	1	1	1	1
rs11264743	1	153941514	C	T	0.2853	5.8233e-13	0.938862	rs11264763	12	CREB3L4	0	exonic	24	4	1	5	1	1	1
rs12023699	1	153942156	G	A	0.2853	4.32919e-13	0.938862	rs11264763	12	CREB3L4	0	intronic	3.114	7	1	5	1	1	1
rs4845586	1	153942597	T	G	0.4791	1.1349e-11	0.78765	rs10908512	12	CREB3L4	0	intronic	2.634	7	5	5	1	1	1
rs12403956	1	153943079	A	G	0.2863	4.22935e-13	0.943835	rs11264763	12	CREB3L4	0	intronic	3.941	6	2	5	1	1	1
rs6671362	1	153943788	A	G	0.4771	8.63511e-12	0.794624	rs10908512	12	CREB3L4	0	intronic	5.121	7	5	5	1	1	1
rs6666703	1	153943800	C	T	0.2853	4.78569e-13	0.938862	rs11264763	12	CREB3L4	0	intronic	0.641	6	5	5	1	1	1
rs11264763	1	153948705	C	T	0.2873	1.65146e-14	1	rs11264763	12	JTB	0	intronic	0.509	5	1	6	1	1	1
rs1547766	1	153952205	A	C	0.2932	9.67997e-13	0.959705	rs11264763	12	RAB13	1921	downstream	2.403	6	4	5	1	1	1
rs1547767	1	153952220	T	C	0.2932	1.06142e-12	0.959705	rs11264763	12	RAB13	1906	downstream	1.53	6	4	5	1	1	1
rs7524739	1	153952598	T	G	0.2942	3.09024e-13	0.964857	rs11264763	12	RAB13	1528	downstream	9.277	7	4	5	1	1	1
rs138767862	1	153953037	G	A	0.2932	1.05226e-12	0.959705	rs11264763	12	RAB13	1089	intergenic	5.189	7	4	5	1	1	1
rs10908578	1	153954674	T	C	0.4891	6.0509e-12	0.73616	rs2494664	12	RAB13	0	intronic	5.288	6	4	4	1	1	1
rs12564669	1	153966081	G	C	0.2972	9.3898e-13	0.910428	rs11264763	12	NUP210L	0	intronic	0.979	4	3	4	1	1	1
rs4845360	1	153966660	T	G	0.4891	3.94155e-11	0.766561	rs2494664	12	NUP210L	0	intronic	0.561	4	3	4	1	1	1
rs6701341	1	153974621	C	T	0.2972	1.90494e-12	0.910428	rs11264763	12	NUP210L	0	intronic	2.101	1f	5	15	1	1	0
rs2790681	1	153976551	G	T	0.4891	2.32193e-11	0.766561	rs2494664	12	NUP210L	0	intronic	0.966	6	5	15	1	0	0
rs6703545	1	153980341	C	T	0.2972	2.45765e-12	0.910428	rs11264763	12	NUP210L	0	intronic	1.319	6	5	15	1	1	0
rs9427318	1	153980904	T	G	0.4891	1.80576e-11	0.766561	rs2494664	12	NUP210L	0	intronic	3.716	6	5	15	1	1	0
rs61542760	1	153981639	G	A	0.2972	2.44467e-12	0.910428	rs11264763	12	NUP210L	0	intronic	0.496	6	5	15	1	1	0
rs12408260	1	153982925	C	T	0.2972	3.05687e-12	0.910428	rs11264763	12	NUP210L	0	intronic	0.824	6	5	15	1	1	0
rs6672856	1	153986119	C	T	0.2962	3.42952e-12	0.914744	rs11264763	12	NUP210L	0	intronic	1.614	6	5	15	1	1	0
rs11264865	1	153986637	C	G	0.2962	3.46149e-12	0.914744	rs11264763	12	NUP210L	0	intronic	5.006	6	5	15	1	1	0
rs11264866	1	153987050	G	A	0.2962	3.42512e-12	0.914744	rs11264763	12	NUP210L	0	intronic	4.215	2b	5	15	1	1	0
rs10796986	1	153987412	G	A	0.2962	3.48798e-12	0.914744	rs11264763	12	NUP210L	0	intronic	0.303	7	5	15	1	1	0
rs6679907	1	153988152	C	A	0.2962	4.37722e-12	0.914744	rs11264763	12	NUP210L	0	intronic	1.022	7	5	15	1	1	0
rs113165037	1	153989736	A	G	0.2962	3.90578e-12	0.914744	rs11264763	12	NUP210L	0	intronic	1.396	5	5	15	1	1	0
rs11264871	1	153990890	A	C	0.2922	4.40119e-12	0.855308	rs11264763	12	NUP210L	0	intronic	5.253	7	5	15	1	1	0
rs11264873	1	153990946	C	T	0.2952	3.37933e-11	0.880947	rs11264763	12	NUP210L	0	intronic	6.956	7	5	15	1	1	0
rs12048137	1	153992734	T	G	0.2793	5.86362e-11	0.841276	rs11264763	12	NUP210L	0	intronic	2.486	1f	5	15	1	1	0
rs12049128	1	153994210	A	G	0.2793	8.03846e-11	0.841276	rs11264763	12	NUP210L	0	intronic	5.204	5	5	15	1	1	0
rs11264875	1	153994647	C	T	0.2793	8.29829e-11	0.841276	rs11264763	12	NUP210L	0	exonic	25.4	6	5	15	1	1	0
rs11264886	1	153997346	G	A	0.2793	7.91536e-11	0.841276	rs11264763	12	NUP210L	0	intronic	1.741	4	5	15	1	1	0
rs7552737	1	153997804	A	G	0.2813	6.93232e-11	0.832238	rs11264763	12	NUP210L	0	intronic	10.28	7	5	15	1	1	0
rs113792102	1	153999035	A	G	0.2813	4.5582e-11	0.832238	rs11264763	12	NUP210L	0	intronic	3.061	7	14	15	1	1	0
rs11264895	1	153999301	A	G	0.2813	4.91603e-11	0.832238	rs11264763	12	NUP210L	0	intronic	4.281	6	14	15	1	1	0
rs11578545	1	153999580	A	C	0.2734	2.27609e-10	0.800065	rs11264763	12	NUP210L	0	intronic	1.899	5	14	15	1	1	0
rs12049557	1	154001689	C	T	0.2813	4.41412e-11	0.832238	rs11264763	12	NUP210L	0	intronic	2.981	6	14	15	1	1	0
rs56287424	1	154008445	G	A	0.2813	3.57153e-11	0.832238	rs11264763	12	NUP210L	0	intronic	0.905	6	9	15	1	1	0
rs7521303	1	154011605	T	C	0.2813	3.41872e-11	0.832238	rs11264763	12	NUP210L	0	intronic	2.91	6	14	15	1	1	1
rs10908627	1	154012001	C	T	0.2813	2.84209e-11	0.832238	rs11264763	12	NUP210L	0	intronic	0.236	6	14	15	1	1	1
rs2841108	1	154013220	T	G	0.495	4.95275e-13	0.857531	rs2494664	12	NUP210L	0	intronic	0.178	7	14	15	1	1	1
rs7526558	1	154015428	C	T	0.2813	2.85994e-11	0.832238	rs11264763	12	NUP210L	0	intronic	1.771	7	14	15	1	1	1
rs2841102	1	154017501	T	C	0.4513	4.5209e-14	0.720587	rs2494664	12	NUP210L	0	intronic	4.445	7	9	15	1	1	1
rs6670019	1	154017992	G	T	0.2813	2.47082e-11	0.832238	rs11264763	12	NUP210L	0	intronic	0.262	5	9	15	1	1	1
rs3001365	1	154019182	C	A	0.493	2.55794e-13	0.863569	rs2494664	12	NUP210L	0	intronic	6.743	7	9	15	1	1	1
rs78048947	1	154019918	T	C	0.493	7.95496e-12	0.835425	rs2494664	12	NUP210L	0	intronic	2.794	7	9	15	1	1	1
rs76418738	1	154019919	G	A	0.493	7.95496e-12	0.835425	rs2494664	12	NUP210L	0	intronic	1.714	7	9	15	1	1	1
rs80271185	1	154019922	C	T	0.493	7.95496e-12	0.835425	rs2494664	12	NUP210L	0	intronic	0.164	7	9	15	1	1	1
rs2841103	1	154019925	T	G	0.493	7.95496e-12	0.835425	rs2494664	12	NUP210L	0	intronic	2.24	7	9	15	1	1	1
rs2841104	1	154019943	G	A	0.493	7.95496e-12	0.835425	rs2494664	12	NUP210L	0	intronic	3.869	6	9	15	1	1	1
rs7531051	1	154020017	G	A	0.2813	2.98613e-11	0.832238	rs11264763	12	NUP210L	0	intronic	0.178	6	9	15	1	1	0
rs2790686	1	154024652	T	C	0.493	2.4884e-13	0.863569	rs2494664	12	NUP210L	0	intronic	0.115	NA	9	15	1	1	0
rs2790685	1	154025193	T	C	0.493	2.63165e-13	0.863569	rs2494664	12	NUP210L	0	intronic	1.557	NA	9	15	1	1	0
rs1832582	1	154025492	G	A	0.3648	7.16049e-13	1	rs1832582	12	NUP210L	0	intronic	0.133	5	9	15	1	1	0
rs58289586	1	154025666	T	C	0.2813	2.42347e-11	0.832238	rs11264763	12	NUP210L	0	intronic	8.7	5	9	15	1	1	0
rs1819663	1	154025891	A	G	0.493	2.20176e-13	0.863569	rs2494664	12	NUP210L	0	intronic	10.1	5	9	15	1	1	0
rs11264964	1	154029450	G	C	0.2813	1.78598e-11	0.832238	rs11264763	12	NUP210L	0	intronic	5.88	6	13	15	1	1	0
rs7547663	1	154030239	T	A	0.2813	2.28192e-11	0.832238	rs11264763	12	NUP210L	0	intronic	1.365	7	13	15	1	1	0
rs7544502	1	154034458	G	C	0.2833	1.60179e-11	0.822528	rs11264763	12	NUP210L	0	intronic	0.24	7	14	15	1	1	0
rs11264974	1	154036133	A	T	0.2833	1.84192e-11	0.822528	rs11264763	12	NUP210L	0	intronic	2.374	5	14	15	1	1	0
rs12043224	1	154039353	C	G	0.2833	1.51822e-11	0.822528	rs11264763	12	NUP210L	0	intronic	0.429	6	14	15	1	1	0
rs12139571	1	154039854	C	T	0.2624	6.79029e-06	0.622103	rs1832582	12	NUP210L	0	intronic	0.649	7	14	15	1	1	0
rs11585633	1	154040278	C	T	0.2833	2.75663e-11	0.822528	rs11264763	12	NUP210L	0	intronic	0.71	6	14	15	1	1	1
rs113254789	1	154041708	G	A	0.2833	1.88491e-11	0.822528	rs11264763	12	NUP210L	0	intronic	2.101	7	14	15	1	1	1
rs11264996	1	154043556	G	T	0.2823	1.76144e-11	0.817092	rs11264763	12	NUP210L	0	intronic	0.625	6	14	15	1	1	1
rs1591902	1	154043693	C	T	0.496	1.9397e-13	0.868582	rs2494664	12	NUP210L	0	intronic	0.482	7	14	15	1	1	1
rs11588942	1	154044543	T	G	0.2833	2.87868e-11	0.822528	rs11264763	12	NUP210L	0	intronic	2.013	6	14	15	1	1	1
rs7514662	1	154044715	G	C	0.2833	2.35169e-11	0.822528	rs11264763	12	NUP210L	0	intronic	0.079	7	14	15	1	1	1
rs12410086	1	154045352	T	C	0.2833	1.82849e-11	0.822528	rs11264763	12	NUP210L	0	intronic	5.229	7	14	15	1	1	1
rs55696120	1	154049599	T	C	0.2833	1.40265e-11	0.822528	rs11264763	12	NUP210L	0	intronic	2.83	7	9	15	1	1	1
rs56193055	1	154049654	C	T	0.2833	1.92082e-11	0.822528	rs11264763	12	NUP210L	0	intronic	1.912	7	9	15	1	1	1
rs72694297	1	154050760	C	T	0.2833	1.30906e-11	0.822528	rs11264763	12	NUP210L	0	intronic	2.955	7	9	15	1	1	1
rs11265036	1	154054426	C	T	0.2833	1.84527e-11	0.822528	rs11264763	12	NUP210L	0	intronic	2.617	7	9	15	1	1	1
rs11265040	1	154055579	G	A	0.2833	2.67172e-11	0.822528	rs11264763	12	NUP210L	0	intronic	1.263	5	9	15	1	1	1
rs11586701	1	154055592	G	C	0.2833	2.61886e-11	0.822528	rs11264763	12	NUP210L	0	intronic	0.963	5	9	15	1	1	1
rs72694300	1	154056834	A	T	0.2833	1.97428e-11	0.822528	rs11264763	12	NUP210L	0	intronic	3.774	5	14	15	1	1	1
rs2494664	1	154057802	A	G	0.4632	5.90239e-15	1	rs2494664	12	NUP210L	0	intronic	2.564	6	9	15	1	1	1
rs55917056	1	154058700	G	A	0.2833	2.5237e-11	0.822528	rs11264763	12	NUP210L	0	intronic	1.265	6	9	15	1	0	1
rs2790690	1	154059376	C	A	0.4632	7.9492e-15	1	rs2494664	12	NUP210L	0	intronic	1.775	NA	9	15	1	1	1
rs11265049	1	154059944	G	A	0.2833	1.27806e-11	0.822528	rs11264763	12	NUP210L	0	intronic	10.16	7	9	15	1	1	1
rs10908691	1	154062342	C	T	0.2833	1.98131e-11	0.822528	rs11264763	12	NUP210L	0	intronic	0.802	7	14	15	1	1	0
rs12021641	1	154064443	T	G	0.2833	1.9249e-11	0.822528	rs11264763	12	NUP210L	0	intronic	3.333	7	14	15	1	1	0
rs12021706	1	154064617	T	C	0.2833	2.0496e-11	0.822528	rs11264763	12	NUP210L	0	intronic	0.141	7	14	15	1	1	0
rs111357219	1	154066870	G	A	0.2833	2.30375e-11	0.822528	rs11264763	12	NUP210L	0	intronic	1.425	7	14	15	1	1	0
rs58300038	1	154070707	C	A	0.2843	1.93139e-11	0.818638	rs11264763	12	NUP210L	0	intronic	10.86	7	5	15	1	1	0
rs7537213	1	154072287	T	G	0.4642	9.63937e-15	0.995832	rs2494664	12	NUP210L	0	intronic	5.018	7	5	15	1	1	0
rs11265076	1	154074299	G	A	0.2843	2.49176e-11	0.818638	rs11264763	12	NUP210L	0	intronic	3.304	7	5	15	1	1	0
rs11265082	1	154075076	A	G	0.2843	2.7282e-11	0.818638	rs11264763	12	NUP210L	0	intronic	4.728	6	5	15	1	1	0
rs10797030	1	154075934	C	G	0.2843	3.09235e-11	0.818638	rs11264763	12	NUP210L	0	intronic	1.198	7	5	15	1	1	0
rs7521047	1	154076366	C	T	0.4642	1.06273e-14	0.995832	rs2494664	12	NUP210L	0	intronic	7.965	6	5	15	1	1	0
rs7553596	1	154077893	G	A	0.2843	4.08878e-11	0.818638	rs11264763	12	NUP210L	0	intronic	1.235	6	14	15	1	1	0
rs2494666	1	154078490	G	A	0.4642	2.43796e-14	0.995832	rs2494664	12	NUP210L	0	intronic	5.378	7	14	15	1	1	0
rs6427457	1	154079291	G	A	0.2843	4.04795e-11	0.818638	rs11264763	12	NUP210L	0	intronic	0.137	7	7	15	1	1	0
rs11265099	1	154080957	A	G	0.2843	3.20678e-11	0.818638	rs11264763	12	NUP210L	0	intronic	1.188	6	14	15	1	1	0
rs7520349	1	154081649	T	C	0.2843	3.18696e-11	0.818638	rs11264763	12	NUP210L	0	intronic	1.431	7	14	15	1	1	0
rs11265116	1	154083831	C	G	0.2843	3.70848e-11	0.818638	rs11264763	12	NUP210L	0	intronic	1.358	7	14	15	1	1	0
rs12031080	1	154084441	T	C	0.2843	3.87573e-11	0.818638	rs11264763	12	NUP210L	0	intronic	8.413	7	14	15	1	1	0
rs202241204	1	154085643	A	T	0.2594	4.25338e-08	0.667169	rs11264763	12	NUP210L	0	intronic	1.907	6	14	15	1	0	0
rs111804060	1	154086512	G	A	0.334	2.79831e-08	0.701953	rs11265123	12	NUP210L	0	intronic	2.17	6	14	15	1	1	0
rs11265122	1	154087033	C	T	0.337	2.96432e-08	0.711302	rs11265123	12	NUP210L	0	intronic	2.507	6	7	15	1	1	0
rs11265123	1	154087255	G	T	0.4135	6.6497e-09	1	rs11265123	12	NUP210L	0	intronic	0.856	6	7	15	1	0	0
rs4845597	1	154089438	T	C	0.337	3.24767e-08	0.711302	rs11265123	12	NUP210L	0	intronic	3.461	7	14	15	1	1	0
rs6661101	1	154091017	G	C	0.337	3.10527e-08	0.711302	rs11265123	12	NUP210L	0	intronic	2.945	7	14	15	1	1	1
rs6664278	1	154091730	G	A	0.337	2.69283e-08	0.711302	rs11265123	12	NUP210L	0	intronic	2.184	7	14	15	1	1	1
rs6678826	1	154091776	A	C	0.337	3.1536e-08	0.711302	rs11265123	12	NUP210L	0	intronic	4.329	7	14	15	1	1	1
rs2494663	1	154092056	A	C	0.4791	6.66164e-11	0.723719	rs11265123	12	NUP210L	0	intronic	8.439	7	14	15	1	1	1
rs6671166	1	154093825	G	A	0.337	2.77261e-08	0.711302	rs11265123	12	NUP210L	0	intronic	12.05	7	14	15	1	1	1
rs2500220	1	154095016	C	T	0.4781	4.69559e-11	0.754921	rs2494664	12	NUP210L	0	intronic	10.82	6	9	15	1	1	1
rs6691825	1	154095196	A	T	0.338	3.03033e-08	0.707138	rs11265123	12	NUP210L	0	intronic	3.431	7	9	15	1	1	1
rs6691826	1	154095207	A	G	0.338	2.34552e-08	0.707138	rs11265123	12	NUP210L	0	intronic	3.619	6	9	15	1	1	1
rs6692026	1	154095372	A	C	0.337	3.15612e-08	0.711302	rs11265123	12	NUP210L	0	intronic	10.46	6	9	15	1	1	1
rs6692035	1	154095380	A	T	0.337	2.8073e-08	0.711302	rs11265123	12	NUP210L	0	intronic	9.975	6	9	15	1	1	1
rs72696208	1	154096097	C	T	0.337	3.70198e-08	0.711302	rs11265123	12	NUP210L	0	intronic	1.346	7	9	15	1	1	1
rs12407062	1	154097027	T	G	0.337	3.16394e-08	0.711302	rs11265123	12	NUP210L	0	intronic	5.219	7	14	15	1	1	1
rs12405309	1	154097108	G	T	0.337	4.40744e-08	0.711302	rs11265123	12	NUP210L	0	intronic	2.445	7	14	15	1	1	1
rs78039055	1	154097976	C	T	0.337	1.44807e-07	0.711302	rs11265123	12	NUP210L	0	intronic	2.116	5	9	15	1	1	1
rs372822222	1	154098127	A	C	0.3091	5.87132e-05	0.620401	rs11265123	12	NUP210L	0	intronic	1.214	6	9	15	1	0	1
rs199958719	1	154098296	C	T	0.338	1.73553e-08	0.706141	rs11265123	12	NUP210L	0	intronic	3.057	6	14	15	1	0	1
rs34175616	1	154100134	C	A	0.4781	3.34023e-11	0.754921	rs2494664	12	NUP210L	0	intronic	0.015	7	14	15	1	1	0
rs2494671	1	154100779	C	T	0.4781	2.99097e-11	0.754921	rs2494664	12	NUP210L	0	intronic	12.64	NA	14	15	1	1	0
rs2494670	1	154101057	T	C	0.4781	3.33458e-11	0.754921	rs2494664	12	NUP210L	0	intronic	11.49	NA	14	15	1	1	0
rs55677228	1	154101218	A	G	0.337	4.90222e-08	0.711302	rs11265123	12	NUP210L	0	intronic	9.316	7	7	15	1	1	0
rs6693620	1	154102905	C	T	0.337	5.8077e-08	0.711302	rs11265123	12	NUP210L	0	intronic	0.378	5	7	15	1	1	0
rs72696220	1	154104325	G	C	0.337	4.50081e-08	0.711302	rs11265123	12	NUP210L	0	intronic	0.413	7	15	15	1	1	0
rs4845363	1	154105016	T	C	0.337	4.94821e-08	0.711302	rs11265123	12	NUP210L	0	intronic	1.227	7	15	15	1	1	0
rs4845600	1	154105694	C	G	0.337	4.43948e-08	0.711302	rs11265123	12	NUP210L	0	intronic	1.75	1f	9	15	1	1	0
rs2494667	1	154109153	G	A	0.4781	5.59853e-11	0.754921	rs2494664	12	NUP210L	0	intronic	3.129	NA	14	15	1	1	0
rs4845601	1	154109751	G	A	0.337	3.33937e-08	0.711302	rs11265123	12	NUP210L	0	intronic	0.208	7	14	15	1	1	0
rs6659053	1	154110921	A	G	0.336	3.26082e-08	0.708824	rs11265123	12	NUP210L	0	intronic	11.62	5	7	15	1	1	0
rs6667928	1	154114705	C	T	0.336	3.21355e-08	0.708824	rs11265123	12	NUP210L	0	intronic	4.04	6	5	15	1	1	0
rs3001362	1	154115165	G	A	0.4781	3.51545e-11	0.754921	rs2494664	12	NUP210L	0	intronic	0.596	7	5	15	1	1	0
rs12408170	1	154115635	G	C	0.337	3.815e-08	0.711302	rs11265123	12	NUP210L	0	intronic	0.336	7	5	15	1	1	0
rs7535778	1	154118979	C	A	0.339	4.29898e-08	0.686919	rs11265123	12	NUP210L	0	intronic	2.957	5	5	15	1	1	0
rs72696227	1	154119237	A	G	0.339	8.09499e-08	0.686919	rs11265123	12	NUP210L	0	intronic	9.521	5	5	15	1	1	0
rs60633748	1	154121510	T	C	0.3827	5.66533e-08	0.745318	rs4240871	12	NUP210L	0	intronic	3.58	1b	2	15	1	1	1
rs12568280	1	154122974	C	T	0.3837	3.73918e-08	0.74192	rs4240871	12	NUP210L	0	intronic	2.396	6	5	15	1	1	1
rs4521985	1	154123523	G	A	0.34	3.38186e-08	0.682973	rs11265123	12	NUP210L	0	intronic	1.779	6	5	15	1	1	1
rs3001363	1	154125067	C	T	0.4732	5.18818e-12	0.730511	rs10797058	12	NUP210L	0	intronic	2.396	7	5	15	1	1	1
rs4400599	1	154127100	C	T	0.4732	1.43116e-11	0.730511	rs10797058	12	NUP210L	0	intronic	8.454	4	1	5	1	1	1
rs4540651	1	154128672	A	G	0.4732	7.51519e-12	0.730511	rs10797058	12	TPM3	0	UTR3	1.013	7	2	5	1	1	1
rs1051370	1	154129265	A	G	0.34	2.89245e-08	0.682973	rs11265123	12	TPM3	0	UTR3	14.91	NA	4	5	1	1	1
rs3196889	1	154134557	A	C	0.337	9.33118e-08	0.667222	rs11265123	12	TPM3	0	intronic	7.588	NA	4	4	1	1	0
rs10908723	1	154138228	G	A	0.336	8.66274e-08	0.671119	rs11265123	12	TPM3	0	intronic	2.479	6	4	4	1	1	0
rs6673171	1	154139381	A	C	0.337	8.01923e-08	0.667222	rs11265123	12	TPM3	0	intronic	4.252	6	4	4	1	1	0
rs4845364	1	154141908	G	A	0.4742	1.128e-10	0.749002	rs10797058	12	TPM3	0	intronic	20.5	7	4	4	1	1	0
rs7517127	1	154146095	G	A	0.34	6.80643e-08	0.651044	rs11265123	12	TPM3	0	intronic	0.213	7	4	4	1	1	0
rs10797047	1	154149240	G	A	0.3847	1.93957e-07	0.773574	rs4240871	12	TPM3	0	intronic	1.092	6	2	5	1	1	0
rs12063830	1	154150911	G	A	0.4533	7.72705e-12	0.879795	rs10797058	12	TPM3	0	intronic	3.079	3a	2	6	1	1	0
rs4579747	1	154153106	G	A	0.4533	4.29322e-12	0.879795	rs10797058	12	TPM3	0	intronic	4.86	3a	1	7	1	1	0
rs11265251	1	154157090	T	C	0.4036	2.37014e-08	0.883998	rs4240871	12	TPM3	0	intronic	10.68	1f	1	15	1	1	0
rs11582364	1	154157896	A	G	0.4046	1.26651e-08	0.871722	rs4240871	12	TPM3	0	intronic	1.908	6	5	15	1	1	0
rs4845605	1	154158387	C	T	0.4533	5.70139e-12	0.879795	rs10797058	12	TPM3	0	intronic	2.402	7	5	15	1	1	0
rs10908739	1	154160655	C	T	0.4533	3.345e-12	0.879795	rs10797058	12	TPM3	0	intronic	1.201	7	1	15	1	1	0
rs12026475	1	154160865	G	A	0.3579	1.12929e-08	0.707708	rs4240871	12	TPM3	0	intronic	4.724	7	1	15	1	1	0
rs12029331	1	154160885	C	T	0.4036	1.6707e-08	0.883998	rs4240871	12	TPM3	0	intronic	2.351	6	1	15	1	1	0
rs9700528	1	154161666	G	A	0.4036	2.03793e-08	0.883998	rs4240871	12	TPM3	0	intronic	0.016	7	1	15	1	1	0
rs6680947	1	154162493	G	A	0.4533	3.45398e-12	0.879795	rs10797058	12	TPM3	0	intronic	0.185	7	1	14	1	1	0
rs4072431	1	154167116	G	A	0.4414	1.59882e-12	0.961488	rs10797058	12	TPM3	0	UTR5	4.107	5	5	14	1	1	0
rs4364874	1	154167788	A	C	0.4414	1.75459e-12	0.961488	rs10797058	12	TPM3	663	upstream	2.764	5	5	14	1	1	0
rs11265285	1	154174569	T	C	0.4374	4.09745e-13	0.978304	rs10797058	12	C1orf189	0	intronic	2.628	6	5	5	1	1	0
rs6719	1	154179679	T	C	0.4135	6.92567e-09	0.969186	rs4240871	12	C1orf43	0	UTR3	13.61	6	4	4	1	1	0
rs4845609	1	154181954	T	G	0.4344	2.0274e-13	0.991222	rs10797058	12	C1orf43	0	intronic	1.603	6	4	4	1	1	0
rs7551128	1	154182412	G	T	0.3648	3.16137e-08	0.794983	rs4240871	12	C1orf43	0	intronic	3.616	7	4	4	1	1	0
rs11265299	1	154185476	C	G	0.3648	3.34539e-08	0.794983	rs4240871	12	C1orf43	0	intronic	11.41	6	4	4	1	1	0
rs12408458	1	154186918	G	C	0.3648	3.77792e-08	0.794983	rs4240871	12	C1orf43	0	intronic	3.946	5	4	4	1	1	0
rs10908751	1	154187305	T	C	0.4344	1.97498e-13	0.991222	rs10797058	12	C1orf43	0	intronic	1.64	7	4	5	1	1	0
rs12095767	1	154188028	C	T	0.4344	1.47592e-13	0.991222	rs10797058	12	C1orf43	0	intronic	0.861	5	4	5	1	1	0
rs12044616	1	154189417	A	G	0.4374	2.55884e-13	0.978304	rs10797058	12	C1orf43	0	intronic	3.498	7	4	5	1	1	0
rs9804045	1	154191691	G	A	0.4344	2.19477e-13	0.991222	rs10797058	12	C1orf43	0	intronic	5.353	3a	1	3	1	1	1
rs9803857	1	154191791	G	A	0.4115	6.51442e-09	0.978034	rs4240871	12	C1orf43	0	intronic	5.944	1f	1	3	1	1	1
rs9803862	1	154192143	A	G	0.4374	1.87727e-13	0.978304	rs10797058	12	C1orf43	0	intronic	9.194	4	1	2	1	1	1
rs4393149	1	154195753	A	G	0.4344	1.24266e-13	1	rs10797058	12	UBAP2L	0	intronic	1.276	4	1	5	1	1	1
rs10797058	1	154200704	C	T	0.4344	9.35657e-14	1	rs10797058	12	UBAP2L	0	intronic	1.119	5	4	4	1	1	0
rs4240871	1	154202735	G	A	0.4125	3.65781e-09	1	rs4240871	12	UBAP2L	0	intronic	0.154	7	4	4	1	1	0
rs2879788	1	154204310	A	T	0.4135	3.82649e-09	0.995584	rs4240871	12	UBAP2L	0	intronic	6.197	7	4	4	1	1	0
rs7542975	1	154204813	A	G	0.4344	2.50406e-10	1	rs10797058	12	UBAP2L	0	intronic	0.705	6	4	4	1	1	0
rs4845610	1	154205428	C	T	0.4344	1.3555e-13	1	rs10797058	12	UBAP2L	0	intronic	4.462	6	4	4	1	1	0
rs7516809	1	154205501	C	T	0.4344	1.3555e-13	1	rs10797058	12	UBAP2L	0	intronic	3.076	6	4	4	1	1	0
rs9943093	1	154205556	C	G	0.4115	5.25939e-09	0.986808	rs4240871	12	UBAP2L	0	intronic	1.505	7	4	4	1	1	0
rs9943097	1	154205823	T	C	0.4344	1.3555e-13	1	rs10797058	12	UBAP2L	0	intronic	2.317	5	4	4	1	1	0
rs10797061	1	154206212	T	C	0.4414	5.29051e-13	0.969919	rs10797058	12	UBAP2L	0	intronic	0.753	7	4	4	1	1	0
rs6657214	1	154206538	C	T	0.4135	4.68732e-09	0.995584	rs4240871	12	UBAP2L	0	intronic	0.195	7	4	4	1	1	0
rs7526644	1	154208753	C	T	0.4334	1.06324e-13	0.99561	rs10797058	12	UBAP2L	0	intronic	0.663	7	4	4	1	1	0
rs3762339	1	154208877	A	G	0.4125	5.22493e-09	0.982368	rs4240871	12	UBAP2L	0	intronic	1.064	7	4	4	1	1	0
rs3828076	1	154210702	A	G	0.3658	2.35415e-08	0.798159	rs4240871	12	UBAP2L	0	intronic	2.796	4	2	4	1	1	0
rs11265353	1	154211215	C	A	0.3648	4.86141e-09	0.803191	rs4240871	12	UBAP2L	0	intronic	0.022	6	4	4	1	1	0
rs12062977	1	154211516	C	T	0.4115	1.26519e-08	0.986808	rs4240871	12	UBAP2L	0	intronic	1.388	7	4	4	1	1	0
rs1194582	1	154215973	G	A	0.4344	1.52188e-13	1	rs10797058	12	UBAP2L	0	intronic	6.205	NA	4	4	1	1	0
rs10158820	1	154217763	C	T	0.4115	5.53498e-09	0.986808	rs4240871	12	UBAP2L	0	intronic	3.41	5	4	4	1	1	0
rs1194580	1	154219485	T	G	0.4344	1.50216e-13	1	rs10797058	12	UBAP2L	0	intronic	1.582	NA	4	4	1	1	0
rs6427509	1	154219718	C	T	0.4115	5.49662e-09	0.986808	rs4240871	12	UBAP2L	0	intronic	2.962	7	4	4	1	1	0
rs115584241	1	154220451	A	T	0.3648	2.49015e-08	0.803191	rs4240871	12	UBAP2L	0	intronic	0.288	6	4	4	1	0	0
rs7524346	1	154221093	C	A	0.4115	5.49662e-09	0.986808	rs4240871	12	UBAP2L	0	intronic	3.135	7	4	4	1	1	0
rs7533952	1	154221216	C	T	0.4344	1.03658e-13	1	rs10797058	12	UBAP2L	0	intronic	2.724	6	4	4	1	1	0
rs7517578	1	154221224	G	A	0.4115	5.21112e-09	0.986808	rs4240871	12	UBAP2L	0	intronic	0.129	6	4	4	1	1	0
rs12028554	1	154223101	G	A	0.4175	6.64628e-09	0.978026	rs4240871	12	UBAP2L	0	intronic	1.909	7	4	4	1	1	0
rs1986709	1	154224512	C	T	0.4135	5.67155e-09	0.995584	rs4240871	12	UBAP2L	0	intronic	0.697	7	4	4	1	1	0
rs2340473	1	154225344	T	C	0.4135	6.55649e-09	0.995584	rs4240871	12	UBAP2L	0	intronic	2.645	6	4	4	1	1	0
rs1194603	1	154228287	C	T	0.4344	2.3231e-13	1	rs10797058	12	UBAP2L	0	intronic	1.743	7	4	4	1	1	0
rs1194602	1	154231943	C	T	0.4344	2.71865e-13	1	rs10797058	12	UBAP2L	0	intronic	2.259	NA	4	4	1	1	0
rs2220390	1	154233016	A	G	0.4354	2.44136e-13	0.99561	rs10797058	12	UBAP2L	0	intronic	1.562	NA	4	4	1	1	0
rs1194600	1	154236009	C	G	0.4344	3.09918e-13	1	rs10797058	12	UBAP2L	0	intronic	19.41	5	4	4	1	1	0
rs1194599	1	154236452	A	C	0.4344	2.40622e-13	1	rs10797058	12	UBAP2L	0	intronic	6.695	4	4	4	1	1	0
rs10797067	1	154237638	G	T	0.3628	1.95196e-08	0.77253	rs4240871	12	UBAP2L	0	intronic	3.439	5	2	4	1	1	0
rs1194596	1	154238383	G	A	0.4513	2.69592e-07	0.77919	rs4240871	12	UBAP2L	0	intronic	4.348	1f	2	4	1	1	0
rs1212352	1	154239283	A	T	0.4006	1.09587e-06	0.621194	rs4240871	12	UBAP2L	0	intronic	5.338	1f	4	4	1	1	0
rs61807361	1	154239927	C	T	0.2117	8.31984e-08	0.81264	rs7521837	12	UBAP2L	0	intronic	1.611	5	4	4	1	1	0
rs1044013	1	154243115	T	C	0.4503	2.94458e-07	0.780481	rs4240871	12	UBAP2L	0	UTR3	18.24	NA	4	4	1	1	0
rs1194593	1	154245512	G	A	0.4473	2.78998e-07	0.790387	rs4240871	12	HAX1	0	intronic	8.781	NA	1	1	1	1	0
rs11586902	1	154251428	C	T	0.4483	1.95633e-07	0.786687	rs4240871	12	HAX1	3076	intergenic	7.23	6	5	15	1	1	1
rs11586916	1	154251514	T	C	0.2197	2.85911e-09	1	rs7521837	12	HAX1	3162	intergenic	6.219	6	5	15	1	1	1
rs11584755	1	154252208	G	A	0.2197	3.32192e-09	1	rs7521837	12	HAX1	3856	intergenic	3.506	7	5	15	1	1	1
rs7521837	1	154252860	T	C	0.2197	2.61568e-09	1	rs7521837	12	HAX1	4508	intergenic	11.58	6	5	15	1	1	1
rs6667222	1	154253661	A	C	0.2227	5.44532e-09	0.983325	rs7521837	12	HAX1	5309	intergenic	1.296	6	5	15	1	1	1
rs4845368	1	154255973	C	T	0.3996	9.45444e-07	0.620588	rs4240871	12	HAX1	7621	intergenic	8.346	7	5	15	1	1	1
rs1760803	1	154257894	T	A	0.4493	2.035e-07	0.783001	rs4240871	12	HAX1	9542	intergenic	0.211	6	5	15	1	1	1
rs12142550	1	154258549	C	T	0.2207	4.1849e-09	0.9944	rs7521837	12	RNU6-239P	9429	intergenic	4.23	5	5	15	0	1	1
rs1760802	1	154259275	G	C	0.4503	1.47231e-07	0.779329	rs4240871	12	RNU6-239P	8703	intergenic	1.465	5	5	15	0	1	1
rs72702209	1	154848581	T	C	0.01491	0.00114966	0.878737	rs72702268	13	KCNN3	5824	intergenic	2.972	7	5	15	1	0	1
rs150352963	1	155007796	C	G	0.02087	2.08094e-05	0.707317	rs72702268	13	DCST1	0	intronic	1.319	6	5	15	1	0	1
rs11589479	1	155033308	G	A	0.1819	1.69366e-12	1	rs11589479	13	ADAM15	0	exonic	19.89	5	3	5	1	1	0
rs72702268	1	155046402	G	T	0.0169	2.02506e-08	1	rs72702268	13	EFNA3:EFNA3	00:00:00	intronic	13.81	5	2	14	1	0	1
rs112559323	1	155046903	A	G	0.05368	1.15975e-08	1	rs112559323	13	EFNA3:EFNA3	00:00:00	intronic	2.1	7	5	14	1	1	1
rs6427137	1	155048369	A	G	0.05368	1.27981e-08	1	rs112559323	13	EFNA3:EFNA3	00:00:00	intronic	5.804	4	5	14	1	1	1
rs72702269	1	155049414	C	T	0.05368	7.49258e-08	1	rs112559323	13	EFNA3:EFNA3	00:00:00	intronic	2.773	5	5	14	1	1	1
rs112519377	1	155050596	A	C	0.06064	3.96536e-08	0.81093	rs112559323	13	EFNA3:EFNA3	00:00:00	intronic	8.575	4	1	13	1	0	1
rs1462854	1	155053682	T	A	0.06064	4.92891e-08	0.81093	rs112559323	13	EFNA3:EFNA3	00:00:00	intronic	13.04	2b	2	11	1	1	1
rs67333363	1	155058046	A	G	0.06064	7.89729e-08	0.81093	rs112559323	13	EFNA3:EFNA3	00:00:00	intronic	7.871	4	1	2	1	1	1
rs72702273	1	155060318	G	A	0.06064	1.36486e-07	0.81093	rs112559323	13	EFNA3	303	downstream	0.237	5	5	5	1	1	1
rs57157364	1	155060895	C	T	0.06064	1.27418e-07	0.81093	rs112559323	13	EFNA3	880	downstream	3.2	7	2	5	1	1	1
rs58925616	1	155067533	G	A	0.06064	2.34996e-07	0.81093	rs112559323	13	EFNA3	7518	intergenic	16.09	7	5	15	1	1	1
rs12126992	1	155067608	G	A	0.06461	3.84222e-07	0.756924	rs112559323	13	EFNA3	7593	intergenic	7.002	6	5	15	1	1	1
rs72702285	1	155080579	T	C	0.06163	1.48928e-07	0.796815	rs112559323	13	EFNA1	19356	intergenic	7.659	5	2	15	0	1	0
rs72702288	1	155083294	A	G	0.06163	1.0817e-07	0.796815	rs112559323	13	EFNA1	16641	intergenic	15.77	5	5	15	0	1	0
rs113932675	1	155085666	G	A	0.06163	1.2645e-07	0.796815	rs112559323	13	EFNA1	14269	intergenic	1.811	6	5	15	0	1	0
rs7517158	1	155086893	T	C	0.06163	1.00426e-07	0.796815	rs112559323	13	EFNA1	13042	intergenic	2.706	6	5	14	0	1	0
rs7517162	1	155086905	T	G	0.06163	1.00426e-07	0.796815	rs112559323	13	EFNA1	13030	intergenic	9.54	6	5	14	0	1	0
rs7548383	1	155086979	C	T	0.06163	1.65789e-07	0.796815	rs112559323	13	EFNA1	12956	intergenic	5.57	7	5	14	0	1	0
rs72702293	1	155089486	C	A	0.06163	1.44608e-07	0.796815	rs112559323	13	EFNA1	10449	intergenic	0.899	3a	5	15	0	1	0
rs112591935	1	155089652	C	T	0.06163	1.46e-07	0.796815	rs112559323	13	EFNA1	10283	intergenic	1.597	5	5	14	0	1	0
rs111993576	1	155089980	C	T	0.06163	1.42894e-07	0.796815	rs112559323	13	EFNA1	9955	intergenic	1.424	6	5	14	1	1	0
rs11264324	1	155090212	C	T	0.06163	1.42894e-07	0.796815	rs112559323	13	EFNA1	9723	intergenic	0.585	2b	5	14	1	1	1
rs28670060	1	155090665	T	C	0.06163	1.24869e-07	0.796815	rs112559323	13	EFNA1	9270	intergenic	1.539	5	5	14	1	1	1
rs11264325	1	155090907	A	G	0.06163	7.51111e-08	0.796815	rs112559323	13	EFNA1	9028	intergenic	3.552	7	5	14	1	1	1
rs10908457	1	155091042	T	C	0.06163	1.43312e-07	0.796815	rs112559323	13	EFNA1	8893	intergenic	2.69	5	5	14	1	1	1
rs11264326	1	155092807	A	G	0.06163	2.03872e-07	0.796815	rs112559323	13	EFNA1	7128	upstream	4.966	4	5	15	1	1	1
rs12081692	1	155093326	A	G	0.06163	2.32786e-07	0.796815	rs112559323	13	EFNA1	6609	downstream	0.903	5	2	15	1	1	1
rs113314132	1	155094189	A	G	0.06163	2.22031e-07	0.796815	rs112559323	13	EFNA1	5746	intergenic	0.194	6	5	14	1	1	1
rs113461732	1	155094213	T	C	0.06163	2.22031e-07	0.796815	rs112559323	13	EFNA1	5722	intergenic	0.245	7	5	14	1	1	1
rs13375955	1	155094412	G	A	0.06163	2.11656e-07	0.796815	rs112559323	13	EFNA1	5523	intergenic	0.162	7	5	14	1	1	1
rs111455542	1	155099947	A	G	0.06163	1.64092e-07	0.796815	rs112559323	13	EFNA1	0	UTR5	10.33	3a	1	1	1	1	1
rs73001391	1	155099963	T	C	0.06163	1.5085e-07	0.796815	rs112559323	13	EFNA1	0	UTR5	5.149	4	1	1	1	1	1
rs66474937	1	155101171	C	T	0.06064	2.20604e-07	0.777111	rs112559323	13	EFNA1	0	intronic	7.728	4	1	11	1	1	1
rs548050053	1	155113390	A	T	0.06859	1.45744e-06	0.658024	rs112559323	13	DPM3	318	upstream	3.72	NA	1	1	1	0	1
rs566343045	1	155113391	C	T	0.06859	1.45744e-06	0.658024	rs112559323	13	DPM3	319	upstream	3.464	NA	1	1	1	0	1
rs150587259	1	155129499	A	G	0.06759	5.48718e-07	0.668549	rs112559323	13	HMGN2P18	8203	intergenic	4.242	7	14	15	0	1	1
rs72704106	1	155131686	C	A	0.06859	7.69032e-06	0.658024	rs112559323	13	KRTCAP2	10197	intergenic	4.084	2b	7	15	0	1	1
rs150029908	1	155133931	G	A	0.06859	4.8132e-06	0.658024	rs112559323	13	KRTCAP2	7952	intergenic	8.732	7	14	15	1	0	1
rs58939130	1	155144757	T	C	0.06859	1.44249e-05	0.658024	rs112559323	13	KRTCAP2	0	intronic	5.602	7	1	7	1	1	1
rs72704117	1	155175089	C	T	0.01889	1.29133e-06	0.891055	rs72702268	13	THBS3:RP11-263K19.4	00:00:00	exonic	26.6	4	3	5	1	0	0
rs180921974	1	155268131	T	G	0.01988	1.73222e-05	0.844753	rs72702268	13	PKLR	0	intronic	2.418	6	5	14	1	0	1
rs140959946	1	155303107	C	T	0.01988	5.15574e-05	0.844753	rs72702268	13	ASH1L	1951	intergenic	0.216	7	4	5	1	0	1
rs114760481	1	155321214	C	T	0.01988	4.58838e-05	0.844753	rs72702268	13	ASH1L	0	intronic	7.723	5	4	4	1	0	0
rs146554560	1	155661719	C	T	0.01988	2.21993e-05	0.844753	rs72702268	13	MSTO1:MSTO2P:DAP3	00:00:00	ncRNA_intronic	1.606	4	3	5	1	0	1
rs72706174	1	155800679	A	G	0.01988	9.64656e-05	0.844753	rs72702268	13	GON4L	0	intronic	3.712	7	4	5	1	0	1
rs11806185	1	160382872	T	C	0.06064	1.51108e-08	1	rs11806185	14	VANGL2	0	intronic	3.863	5	4	5	1	0	0
rs11265393	1	160398842	G	C	0.2008	5.53089e-15	1	rs11265393	14	VANGL2	373	downstream	1.657	4	2	5	1	1	0
rs11265395	1	160401230	T	C	0.1998	1.31779e-14	0.993953	rs11265393	14	VANGL2	2761	intergenic	0.726	7	4	15	1	1	0
rs17371986	1	160402259	A	G	0.1998	8.79965e-15	0.993953	rs11265393	14	VANGL2	3790	intergenic	0.774	4	1	15	1	1	0
rs10494343	1	160402539	T	C	0.1998	8.76827e-15	0.993953	rs11265393	14	VANGL2	4070	intergenic	9.798	4	2	15	1	1	0
rs35661692	1	160402782	C	T	0.1998	8.97419e-15	0.993953	rs11265393	14	VANGL2	4313	intergenic	3.209	7	2	15	1	1	0
rs11265402	1	160413090	C	T	0.1988	2.46958e-14	0.952365	rs11265393	14	VANGL2	14621	intergenic	1.434	5	5	15	0	1	0
rs11265403	1	160414093	T	G	0.1988	2.96823e-14	0.952365	rs11265393	14	VANGL2	15624	intergenic	3.711	5	5	15	0	1	0
rs76891681	1	179307218	G	A	0.04274	1.6708e-06	0.829974	rs12403158	15	SOAT1	0	intronic	4.952	4	4	5	1	1	0
rs116520957	1	179334012	T	A	0.04374	1.47536e-07	0.851007	rs12403158	15	AXDND1	842	upstream:downstream	0.195	5	1	5	1	1	1
rs115402209	1	179374759	G	T	0.04473	4.22478e-07	0.872132	rs12403158	15	AXDND1	0	intronic	0.671	7	9	15	1	1	0
rs12403158	1	179492065	A	G	0.04672	2.98681e-09	1	rs12403158	15	AXDND1	0	intronic	10.89	6	5	15	1	1	0
rs114804026	1	179497046	C	T	0.04672	4.15526e-09	1	rs12403158	15	AXDND1	0	intronic	1.799	6	5	15	1	1	0
rs9425569	1	182942202	A	G	0.3946	7.08616e-09	0.636133	rs4403588	16	RNU6-41P	9144	intergenic	0.153	1f	5	15	0	1	0
rs4480309	1	182946746	T	C	0.4622	0.000111157	0.642185	rs12146099	16	RNU6-41P	4600	intergenic	6.589	5	5	15	0	1	0
rs12146099	1	182968079	G	A	0.3996	9.70376e-11	1	rs12146099	16	RNU6-41P	16625	intergenic	0.431	5	5	15	0	1	0
rs3935221	1	182969010	G	A	0.4672	4.1485e-14	1	rs4403588	16	RNU6-41P	17556	intergenic	6.151	7	5	15	0	1	0
rs10797800	1	182969828	A	C	0.4672	5.7077e-14	1	rs4403588	16	RNU6-41P	18374	intergenic	1.688	5	5	15	0	1	0
rs4285667	1	182970225	T	A	0.4066	1.77713e-10	0.969768	rs12146099	16	RNU6-41P	18771	intergenic	1.63	7	5	15	0	1	0
rs4304541	1	182970238	T	G	0.4672	3.07955e-14	1	rs4403588	16	RNU6-41P	18784	intergenic	6.636	6	5	15	0	1	0
rs12753817	1	182970337	A	T	0.4662	4.25549e-14	0.995655	rs4403588	16	RNU6-41P	18883	intergenic	1.661	6	5	15	0	1	0
rs4651134	1	182970524	C	T	0.4662	2.67802e-14	0.995639	rs4403588	16	RNU6-41P	19070	intergenic	2.525	6	5	15	0	1	0
rs4651135	1	182970547	G	A	0.4672	4.38307e-14	1	rs4403588	16	RNU6-41P	19093	intergenic	0.091	6	5	15	0	1	0
rs4651136	1	182970698	C	T	0.4662	4.55252e-14	0.995639	rs4403588	16	RNU6-41P	19244	intergenic	0.765	5	5	15	0	1	0
rs4233192	1	182970837	T	G	0.4662	6.26366e-14	0.995639	rs4403588	16	RNU6-41P	19383	intergenic	4.761	6	5	15	0	1	0
rs4233193	1	182970865	T	C	0.4642	5.20066e-14	0.98698	rs4403588	16	RNU6-41P	19411	intergenic	0.975	7	5	15	0	1	0
rs10911185	1	182971747	C	G	0.4672	3.82014e-14	1	rs4403588	16	RNU6-41P	20293	intergenic	0.607	7	1	15	0	1	0
rs10737235	1	182971816	C	T	0.4672	3.88912e-14	1	rs4403588	16	RNU6-41P	20362	intergenic	1.796	6	2	15	0	1	0
rs10797801	1	182971965	G	T	0.4254	1.82288e-10	0.897176	rs12146099	16	RNU6-41P	20511	intergenic	5.092	6	2	15	0	1	0
rs10911186	1	182972542	G	A	0.4672	2.76994e-14	1	rs4403588	16	LAMC1	20052	intergenic	1.043	4	2	15	0	1	0
rs10797802	1	182973158	A	T	0.4672	3.13934e-14	1	rs4403588	16	LAMC1	19436	intergenic	6.963	1f	2	15	0	1	0
rs8179262	1	182973186	T	C	0.4672	3.24164e-14	1	rs4403588	16	LAMC1	19408	intergenic	2.517	5	2	15	0	1	0
rs10752881	1	182973491	G	A	0.4672	3.16496e-14	1	rs4403588	16	LAMC1	19103	intergenic	4.378	1d	2	15	0	1	0
rs9787073	1	182974328	T	C	0.4175	8.83056e-10	0.829278	rs12146099	16	LAMC1	18266	intergenic	2.18	6	5	15	0	1	0
rs8179361	1	182974572	C	T	0.4672	5.25833e-14	1	rs4403588	16	LAMC1	18022	intergenic	3.681	7	5	15	0	1	0
rs8179282	1	182974598	G	C	0.4672	4.98303e-14	1	rs4403588	16	LAMC1	17996	intergenic	4.855	6	5	15	0	1	0
rs8179283	1	182974602	T	C	0.4672	4.83163e-14	1	rs4403588	16	LAMC1	17992	intergenic	4.934	6	5	15	0	1	0
rs8179284	1	182974707	T	C	0.4672	5.20365e-14	1	rs4403588	16	LAMC1	17887	intergenic	0.163	7	5	15	0	1	0
rs4652757	1	182974750	A	T	0.4672	5.25833e-14	1	rs4403588	16	LAMC1	17844	intergenic	9.109	6	5	15	0	1	0
rs4652758	1	182975100	C	T	0.4672	2.05149e-13	1	rs4403588	16	LAMC1	17494	intergenic	3.61	7	5	15	0	1	0
rs9943067	1	182975102	C	T	0.4254	7.06606e-11	0.897176	rs12146099	16	LAMC1	17492	intergenic	2.395	7	5	15	0	1	0
rs9943069	1	182975202	A	G	0.4672	1.33771e-14	1	rs4403588	16	LAMC1	17392	intergenic	2.155	7	5	15	0	1	0
rs113153546	1	182975329	A	G	0.4672	1.94296e-14	1	rs4403588	16	LAMC1	17265	intergenic	5.03	6	5	15	0	1	0
rs4575047	1	182976028	G	A	0.4672	5.13597e-14	1	rs4403588	16	LAMC1	16566	intergenic	2.355	6	5	15	0	1	0
rs4596846	1	182976034	T	C	0.4672	5.13597e-14	1	rs4403588	16	LAMC1	16560	intergenic	0.827	7	5	15	0	1	0
rs4420053	1	182976133	C	A	0.4672	5.13597e-14	1	rs4403588	16	LAMC1	16461	intergenic	3.965	6	5	15	0	1	0
rs9943229	1	182977123	G	A	0.4672	4.71799e-14	1	rs4403588	16	LAMC1	15471	intergenic	0.74	7	5	15	0	1	0
rs6701400	1	182977197	T	C	0.4672	5.13597e-14	1	rs4403588	16	LAMC1	15397	intergenic	1.637	7	5	15	0	1	0
rs6701679	1	182977327	A	G	0.4672	5.13597e-14	1	rs4403588	16	LAMC1	15267	intergenic	13.25	6	5	15	0	1	0
rs10797803	1	182977693	T	A	0.4672	5.13597e-14	1	rs4403588	16	LAMC1	14901	intergenic	0.841	7	5	15	0	1	0
rs10797804	1	182977733	C	T	0.4672	5.13597e-14	1	rs4403588	16	LAMC1	14861	intergenic	0.117	7	5	15	0	1	0
rs9787083	1	182978306	T	C	0.4672	1.33771e-14	1	rs4403588	16	LAMC1	14288	intergenic	5.892	7	7	15	0	1	0
rs9787228	1	182978374	C	T	0.4672	9.30125e-14	1	rs4403588	16	LAMC1	14220	intergenic	2.59	7	7	15	0	1	0
rs9787327	1	182978459	G	A	0.4672	4.98258e-14	1	rs4403588	16	LAMC1	14135	intergenic	4.415	6	7	15	0	1	0
rs10797805	1	182978606	C	T	0.4662	4.98258e-14	0.995655	rs4403588	16	LAMC1	13988	intergenic	5.636	7	7	15	0	1	0
rs10797806	1	182978609	A	G	0.4662	4.98258e-14	0.995655	rs4403588	16	LAMC1	13985	intergenic	3.173	7	7	15	0	1	0
rs10911189	1	182978683	T	C	0.4672	4.98258e-14	1	rs4403588	16	LAMC1	13911	intergenic	0.484	6	7	15	0	1	0
rs10797807	1	182978873	C	T	0.4672	4.98258e-14	1	rs4403588	16	LAMC1	13721	intergenic	0.809	6	7	15	0	1	0
rs10911190	1	182979080	T	C	0.4672	4.98258e-14	1	rs4403588	16	LAMC1	13514	intergenic	0.379	6	7	15	0	1	0
rs61808068	1	182979377	T	A	0.4066	3.28575e-10	0.969768	rs12146099	16	LAMC1	13217	intergenic	0.658	3a	7	15	0	1	0
rs12138049	1	182979546	C	T	0.4066	2.75085e-10	0.969768	rs12146099	16	LAMC1	13048	intergenic	4.177	5	2	15	0	1	0
rs12138053	1	182979560	C	T	0.4066	2.65158e-10	0.969768	rs12146099	16	LAMC1	13034	intergenic	3.792	7	2	15	0	1	0
rs10797808	1	182979623	C	T	0.4672	4.98258e-14	1	rs4403588	16	LAMC1	12971	intergenic	3.388	7	1	15	0	1	0
rs10752882	1	182980011	C	A	0.4672	1.33771e-14	1	rs4403588	16	LAMC1	12583	intergenic	4.736	5	5	15	0	1	0
rs4403588	1	182980195	G	A	0.4672	6.89178e-15	1	rs4403588	16	LAMC1	12399	intergenic	2.534	6	5	15	0	1	0
rs12077201	1	182980272	A	G	0.4066	3.32636e-10	0.969768	rs12146099	16	LAMC1	12322	intergenic	8.485	7	5	15	0	1	0
rs4652760	1	182980468	C	T	0.4672	1.33771e-14	1	rs4403588	16	LAMC1	12126	intergenic	4.776	7	5	15	0	1	0
rs10797809	1	182980880	C	T	0.4672	4.98258e-14	1	rs4403588	16	LAMC1	11714	intergenic	0.769	6	5	15	0	1	0
rs10797810	1	182980950	T	C	0.4672	4.98258e-14	1	rs4403588	16	LAMC1	11644	intergenic	2.442	7	5	15	0	1	0
rs10752883	1	182980963	A	G	0.4672	4.98258e-14	1	rs4403588	16	LAMC1	11631	intergenic	1.913	6	5	15	0	1	0
rs10752884	1	182981008	A	G	0.4672	4.98258e-14	1	rs4403588	16	LAMC1	11586	intergenic	2.511	7	5	15	0	1	0
rs4350171	1	182982148	C	T	0.4066	3.32636e-10	0.969768	rs12146099	16	LAMC1	10446	intergenic	3.147	5	5	15	0	1	0
rs4487994	1	182982173	A	T	0.4672	4.98258e-14	1	rs4403588	16	LAMC1	10421	intergenic	1.988	5	5	15	0	1	0
rs4454510	1	182982303	A	G	0.4672	4.98258e-14	1	rs4403588	16	LAMC1	10291	intergenic	1.446	6	5	15	0	1	0
rs4442336	1	182982538	G	T	0.4672	4.98258e-14	1	rs4403588	16	LAMC1	10056	intergenic	1.757	7	5	15	0	1	0
rs10752885	1	182982878	C	G	0.4672	4.98258e-14	1	rs4403588	16	LAMC1	9716	intergenic	0.394	6	5	15	1	1	0
rs6673559	1	182983197	C	G	0.4672	4.80399e-14	1	rs4403588	16	LAMC1	9397	intergenic	0.509	7	5	15	1	1	0
rs6697739	1	182983333	C	A	0.4672	4.98258e-14	1	rs4403588	16	LAMC1	9261	intergenic	12.54	5	5	15	1	1	0
rs6673768	1	182983396	G	T	0.4066	3.32636e-10	0.969768	rs12146099	16	LAMC1	9198	intergenic	21.6	5	5	15	1	1	0
rs12403189	1	182983832	C	G	0.4672	4.98258e-14	1	rs4403588	16	LAMC1	8762	intergenic	2.001	6	5	15	1	1	0
rs36043504	1	182984027	T	C	0.4672	4.98258e-14	1	rs4403588	16	LAMC1	8567	intergenic	0.958	6	5	15	1	1	0
rs10797811	1	182984432	A	G	0.4672	4.98258e-14	1	rs4403588	16	LAMC1	8162	intergenic	0.407	7	5	15	1	1	0
rs10911191	1	182984524	C	T	0.4672	4.98258e-14	1	rs4403588	16	LAMC1	8070	intergenic	4.013	6	5	15	1	1	0
rs10797812	1	182984597	A	G	0.4672	4.98258e-14	1	rs4403588	16	LAMC1	7997	intergenic	3.614	7	5	15	1	1	0
rs4593781	1	182984983	T	C	0.4672	6.38176e-14	1	rs4403588	16	LAMC1	7611	intergenic	11.94	6	5	15	1	1	0
rs12028732	1	182985525	C	G	0.4672	4.45083e-14	1	rs4403588	16	LAMC1	7069	intergenic	2.924	7	5	15	1	1	0
rs12028740	1	182985581	A	G	0.4672	4.4269e-14	1	rs4403588	16	LAMC1	7013	intergenic	8.476	7	5	15	1	1	0
rs12035773	1	182985716	G	A	0.4672	4.3856e-14	1	rs4403588	16	LAMC1	6878	intergenic	12.9	6	5	15	1	1	0
rs4402094	1	182986441	A	G	0.4672	4.3856e-14	1	rs4403588	16	LAMC1	6153	intergenic	0.175	7	5	15	1	1	0
rs6424879	1	182986592	C	T	0.4672	4.3856e-14	1	rs4403588	16	LAMC1	6002	intergenic	4.181	7	5	15	1	1	0
rs6424880	1	182986679	T	C	0.4672	4.3856e-14	1	rs4403588	16	LAMC1	5915	intergenic	0.06	6	5	15	1	1	0
rs6424881	1	182986765	C	T	0.4066	1.78305e-10	0.969768	rs12146099	16	LAMC1	5829	intergenic	0.553	6	5	15	1	1	0
rs6424882	1	182986787	C	T	0.4672	4.3856e-14	1	rs4403588	16	LAMC1	5807	intergenic	0.032	6	5	15	1	1	0
rs10752886	1	182987248	G	A	0.4672	4.3856e-14	1	rs4403588	16	LAMC1	5346	intergenic	3.83	5	5	15	1	1	0
rs12404594	1	182988027	A	G	0.4652	2.87085e-14	0.991309	rs4403588	16	LAMC1	4567	intergenic	2.465	5	5	15	1	1	0
rs11588675	1	182988052	C	T	0.4264	1.69679e-10	0.893942	rs12146099	16	LAMC1	4542	intergenic	0.365	7	5	15	1	1	0
rs12133714	1	182988252	G	A	0.4672	4.3856e-14	1	rs4403588	16	LAMC1	4342	intergenic	2.685	5	5	15	1	1	0
rs4483371	1	182988352	A	G	0.4672	4.3856e-14	1	rs4403588	16	LAMC1	4242	intergenic	8.873	3a	5	15	1	1	0
rs12126434	1	182988414	A	G	0.4672	5.37036e-14	1	rs4403588	16	LAMC1	4180	intergenic	10.8	1f	5	15	1	1	0
rs10737236	1	182988608	C	T	0.4672	5.37036e-14	1	rs4403588	16	LAMC1	3986	intergenic	1.843	1f	5	15	1	1	0
rs10737237	1	182989269	G	A	0.4672	4.3856e-14	1	rs4403588	16	LAMC1	3325	intergenic	9.151	2b	5	15	1	1	0
rs10797813	1	182989366	T	C	0.4672	5.37036e-14	1	rs4403588	16	LAMC1	3228	intergenic	0.703	3a	5	15	1	1	0
rs12132262	1	182989949	A	T	0.4672	4.0555e-14	1	rs4403588	16	LAMC1	2645	intergenic	0.123	6	5	15	1	1	0
rs12143211	1	182990172	C	G	0.4066	2.09848e-10	0.969768	rs12146099	16	LAMC1	2422	intergenic	0.596	6	5	15	1	1	0
rs10752887	1	182990834	C	T	0.4672	5.37036e-14	1	rs4403588	16	LAMC1	1760	intergenic	0.727	6	1	15	1	1	0
rs10797814	1	182990929	A	C	0.4672	5.37036e-14	1	rs4403588	16	LAMC1	1665	intergenic	3.679	6	1	15	1	1	0
rs6695746	1	182991355	C	T	0.4672	5.37036e-14	1	rs4403588	16	LAMC1	1239	intergenic	6.311	2b	1	2	1	1	0
rs6658501	1	182991417	G	A	0.4672	5.37036e-14	1	rs4403588	16	LAMC1	1177	intergenic	9.546	2b	1	1	1	1	0
rs6695837	1	182991462	C	T	0.4672	5.37036e-14	1	rs4403588	16	LAMC1	1132	intergenic	7.687	1f	1	1	1	1	0
rs11582514	1	182992161	C	T	0.4672	5.10086e-14	1	rs4403588	16	LAMC1	433	upstream	12.67	4	1	1	1	1	0
rs10911194	1	182993025	T	C	0.4662	2.90996e-13	0.986915	rs4403588	16	LAMC1	0	exonic	19.74	1f	1	1	1	1	0
rs10911195	1	182993438	C	T	0.4662	3.10096e-13	0.986915	rs4403588	16	LAMC1	0	intronic	2.184	4	1	1	1	1	0
rs10752888	1	182993751	G	A	0.4662	3.31515e-13	0.986915	rs4403588	16	LAMC1	0	intronic	10.67	4	1	1	1	1	0
rs4652762	1	182993960	C	T	0.4662	3.2099e-13	0.986915	rs4403588	16	LAMC1	0	intronic	8.093	4	1	1	1	1	0
rs4652763	1	182994084	G	A	0.4662	3.31515e-13	0.986915	rs4403588	16	LAMC1	0	intronic	9.021	4	1	1	1	1	0
rs4652764	1	182994115	A	G	0.4662	3.2099e-13	0.986915	rs4403588	16	LAMC1	0	intronic	9.742	1f	1	1	1	1	0
rs4652765	1	182994147	T	C	0.4662	3.2099e-13	0.986915	rs4403588	16	LAMC1	0	intronic	3.741	4	1	1	1	1	0
rs4651137	1	182994300	C	T	0.4662	3.31515e-13	0.986915	rs4403588	16	LAMC1	0	intronic	13.4	3a	1	1	1	1	0
rs4652766	1	182994336	G	A	0.4662	3.2099e-13	0.986915	rs4403588	16	LAMC1	0	intronic	9.41	4	1	1	1	1	0
rs10911196	1	182995233	A	G	0.4662	3.31515e-13	0.986915	rs4403588	16	LAMC1	0	intronic	5.651	4	1	1	1	1	0
rs10911197	1	182995399	C	T	0.4662	3.31515e-13	0.986915	rs4403588	16	LAMC1	0	intronic	7.408	4	1	1	1	1	0
rs61081633	1	182995608	G	A	0.4662	3.31515e-13	0.986915	rs4403588	16	LAMC1	0	intronic	10.17	4	1	5	1	1	0
rs4642853	1	182996242	T	C	0.4652	3.31515e-13	0.982569	rs4403588	16	LAMC1	0	intronic	3.493	5	1	7	1	1	0
rs4369195	1	182996291	C	G	0.4652	3.31515e-13	0.982569	rs4403588	16	LAMC1	0	intronic	1.564	5	1	7	1	1	0
rs10797815	1	182996827	G	A	0.4662	3.31515e-13	0.986915	rs4403588	16	LAMC1	0	intronic	5.388	5	1	7	1	1	0
rs10911198	1	182997318	T	G	0.4662	2.72971e-13	0.986915	rs4403588	16	LAMC1	0	intronic	5.415	5	1	5	1	1	0
rs5022057	1	182997761	C	T	0.4662	3.31515e-13	0.986915	rs4403588	16	LAMC1	0	intronic	6.738	5	1	5	1	1	0
rs10911199	1	182998036	A	T	0.4662	2.72971e-13	0.986915	rs4403588	16	LAMC1	0	intronic	5.601	5	1	5	1	1	0
rs10911200	1	182998377	T	C	0.4085	1.21025e-09	0.961433	rs12146099	16	LAMC1	0	intronic	6.681	5	2	7	1	1	0
rs10797816	1	182998486	T	A	0.4652	1.79485e-13	0.982569	rs4403588	16	LAMC1	0	intronic	7.615	5	2	7	1	1	0
rs10797817	1	182999136	T	G	0.4662	2.72971e-13	0.986915	rs4403588	16	LAMC1	0	intronic	2.644	2b	2	7	1	1	0
rs12037585	1	183000041	T	G	0.4662	3.71342e-13	0.986915	rs4403588	16	LAMC1	0	intronic	0.126	7	2	5	1	1	0
rs12037623	1	183000148	A	G	0.4662	2.72971e-13	0.986915	rs4403588	16	LAMC1	0	intronic	4.174	5	2	5	1	1	0
rs4651138	1	183001312	A	C	0.4662	2.87693e-13	0.986915	rs4403588	16	LAMC1	0	intronic	13.48	5	2	5	1	1	0
rs10911201	1	183001622	T	G	0.4662	3.23512e-13	0.986915	rs4403588	16	LAMC1	0	intronic	0.475	4	1	5	1	1	0
rs4652767	1	183002483	C	G	0.4662	2.34971e-13	0.986915	rs4403588	16	LAMC1	0	intronic	11.51	2b	2	5	1	1	0
rs6678517	1	183002639	A	G	0.4294	4.63768e-10	0.883127	rs12146099	16	LAMC1	0	intronic	7.831	4	4	5	1	1	0
rs10752889	1	183003436	T	C	0.4662	1.84294e-13	0.986915	rs4403588	16	LAMC1	0	intronic	0.168	7	4	5	1	1	0
rs6657533	1	183003652	T	C	0.4662	2.00594e-13	0.986915	rs4403588	16	LAMC1	0	intronic	0.263	6	4	5	1	1	0
rs4129858	1	183004334	A	G	0.4274	3.66446e-10	0.890098	rs12146099	16	LAMC1	0	intronic	2.401	NA	4	5	1	1	0
rs4129857	1	183004547	T	C	0.4662	1.84433e-13	0.986915	rs4403588	16	LAMC1	0	intronic	3.447	NA	4	5	1	1	0
rs9699754	1	183005498	G	T	0.4085	6.86662e-10	0.961433	rs12146099	16	LAMC1	0	intronic	3.305	7	4	5	1	1	0
rs10797818	1	183005781	C	T	0.4662	2.19903e-13	0.986915	rs4403588	16	LAMC1	0	intronic	2.689	6	4	5	1	1	0
rs4409613	1	183006128	C	G	0.4095	6.91403e-10	0.957421	rs12146099	16	LAMC1	0	intronic	1.182	6	4	5	1	1	0
rs10797819	1	183006911	G	A	0.4662	2.12814e-13	0.986915	rs4403588	16	LAMC1	0	intronic	9.035	7	5	5	1	1	0
rs7415796	1	183007261	C	G	0.4085	5.11534e-10	0.961433	rs12146099	16	LAMC1	0	intronic	1.984	7	5	5	1	1	0
rs4396114	1	183007441	C	T	0.4085	6.86662e-10	0.961433	rs12146099	16	LAMC1	0	intronic	0.588	5	2	5	1	1	0
rs12043805	1	183008150	T	A	0.4085	5.11534e-10	0.961433	rs12146099	16	LAMC1	0	intronic	5.803	5	2	5	1	1	0
rs4652769	1	183009196	C	T	0.4662	2.05039e-13	0.986915	rs4403588	16	LAMC1	0	intronic	5.779	4	2	7	1	1	0
rs10911205	1	183009277	C	A	0.4085	4.8873e-10	0.961433	rs12146099	16	LAMC1	0	intronic	17.62	4	2	7	1	1	0
rs10797820	1	183011366	A	G	0.4662	2.15355e-13	0.986915	rs4403588	16	LAMC1	0	intronic	0.299	6	5	5	1	1	0
rs10911206	1	183012423	G	A	0.4662	2.15355e-13	0.986915	rs4403588	16	LAMC1	0	intronic	6.422	7	2	5	1	1	0
rs10797821	1	183012559	A	G	0.4662	1.80929e-13	0.986915	rs4403588	16	LAMC1	0	intronic	2.096	6	2	5	1	1	0
rs4366285	1	183013672	T	G	0.4085	4.83389e-10	0.961433	rs12146099	16	LAMC1	0	intronic	6.577	4	1	15	1	1	0
rs10911209	1	183013988	G	T	0.4662	2.06336e-13	0.986915	rs4403588	16	LAMC1	0	intronic	15.23	5	1	15	1	1	0
rs12144261	1	183014148	A	G	0.4085	6.55091e-10	0.961433	rs12146099	16	LAMC1	0	intronic	2.426	5	1	15	1	1	0
rs6660111	1	183014289	A	G	0.4652	1.16715e-13	0.982569	rs4403588	16	LAMC1	0	intronic	5.483	5	2	15	1	1	0
rs12022720	1	183017223	A	G	0.4085	6.55652e-10	0.961433	rs12146099	16	LAMC1	0	intronic	1.946	6	2	15	1	1	0
rs6664995	1	183017345	C	T	0.4662	1.82972e-13	0.986915	rs4403588	16	LAMC1	0	intronic	11.14	7	2	15	1	1	0
rs10797822	1	183017769	G	A	0.4662	1.58758e-13	0.986915	rs4403588	16	LAMC1	0	intronic	1.761	4	2	15	1	1	0
rs6668980	1	183018857	C	T	0.4662	1.58758e-13	0.986915	rs4403588	16	LAMC1	0	intronic	0.317	7	5	15	1	1	0
rs61804969	1	183019640	T	A	0.4662	1.32001e-13	0.986915	rs4403588	16	LAMC1	0	intronic	2.063	7	5	5	1	1	0
rs61804970	1	183019708	C	T	0.4662	1.22026e-13	0.986915	rs4403588	16	LAMC1	0	intronic	0.551	7	5	5	1	1	0
rs28477876	1	183019882	C	T	0.4662	1.51641e-13	0.986915	rs4403588	16	LAMC1	0	intronic	0.45	7	5	5	1	1	0
rs28533496	1	183019885	G	T	0.4085	7.0371e-10	0.961433	rs12146099	16	LAMC1	0	intronic	1.184	7	5	5	1	1	0
rs4422969	1	183020762	A	G	0.4662	1.51641e-13	0.986915	rs4403588	16	LAMC1	0	intronic	8.516	4	4	15	1	1	0
rs10797823	1	183021501	G	A	0.4662	1.55427e-13	0.986915	rs4403588	16	LAMC1	0	intronic	0.616	7	5	5	1	1	0
rs10752890	1	183021910	G	A	0.4662	1.59357e-13	0.986915	rs4403588	16	LAMC1	0	intronic	0.57	5	5	5	1	1	0
rs10911211	1	183022299	A	T	0.4085	4.80057e-10	0.961433	rs12146099	16	LAMC1	0	intronic	13.77	4	5	5	1	1	0
rs10752891	1	183023283	A	G	0.4662	1.59542e-13	0.986915	rs4403588	16	LAMC1	0	intronic	1.554	5	4	5	1	1	0
rs4652771	1	183023503	A	G	0.4662	1.59182e-13	0.986915	rs4403588	16	LAMC1	0	intronic	0.08	5	4	5	1	1	0
rs11590958	1	183023636	T	C	0.4085	4.8564e-10	0.961433	rs12146099	16	LAMC1	0	intronic	3.411	5	4	5	1	1	0
rs4652772	1	183023696	C	G	0.4662	1.59182e-13	0.986915	rs4403588	16	LAMC1	0	intronic	0.183	6	4	5	1	1	0
rs10797824	1	183024188	A	G	0.4274	3.85445e-10	0.889462	rs12146099	16	LAMC1	0	intronic	2.425	6	5	5	1	1	0
rs10911212	1	183024469	T	C	0.4652	1.59182e-13	0.982569	rs4403588	16	LAMC1	0	intronic	0.049	3a	5	5	1	1	0
rs10797825	1	183024581	A	G	0.4662	1.59182e-13	0.986915	rs4403588	16	LAMC1	0	intronic	0.688	3a	5	5	1	1	0
rs10911213	1	183024704	T	C	0.4662	1.66489e-13	0.986915	rs4403588	16	LAMC1	0	intronic	1.948	7	5	5	1	1	0
rs10737238	1	183025303	G	A	0.4662	3.08845e-13	0.986915	rs4403588	16	LAMC1	0	intronic	2.327	4	5	5	1	1	0
rs4546885	1	183025555	G	C	0.4076	6.69759e-10	0.939403	rs12146099	16	LAMC1	0	intronic	2.986	6	5	15	1	1	0
rs10732271	1	183025898	T	C	0.4662	1.72215e-13	0.986915	rs4403588	16	LAMC1	0	intronic	3.395	6	5	5	1	1	0
rs3934578	1	183027216	C	T	0.4662	1.72215e-13	0.986915	rs4403588	16	LAMC1	0	intronic	3.777	6	5	5	1	1	0
rs3934579	1	183027432	A	G	0.4662	1.87345e-13	0.986915	rs4403588	16	LAMC1	0	intronic	1.798	7	5	5	1	1	0
rs3934697	1	183027512	G	A	0.4662	1.79901e-13	0.986915	rs4403588	16	LAMC1	0	intronic	4.909	NA	5	5	1	1	0
rs10797828	1	183028430	G	A	0.4085	4.88759e-10	0.961433	rs12146099	16	LAMC1	0	intronic	3.397	5	2	15	1	1	0
rs4072709	1	183028855	T	C	0.4662	1.63747e-13	0.986915	rs4403588	16	LAMC1	0	intronic	4.215	NA	5	15	1	1	0
rs3935384	1	183028970	T	C	0.4662	1.63747e-13	0.986915	rs4403588	16	LAMC1	0	intronic	0.534	NA	5	15	1	1	0
rs4266836	1	183029070	G	T	0.4652	1.0493e-13	0.982569	rs4403588	16	LAMC1	0	intronic	7.029	5	2	15	1	1	0
rs10737239	1	183030170	C	A	0.4662	1.79901e-13	0.986915	rs4403588	16	LAMC1	0	intronic	1.065	3a	2	15	1	1	0
rs12738377	1	183031256	C	T	0.4095	6.79346e-10	0.957421	rs12146099	16	LAMC1	0	intronic	0.777	7	2	15	1	1	0
rs7547953	1	183031641	G	T	0.4662	1.95631e-13	0.986915	rs4403588	16	LAMC1	0	intronic	2.077	6	5	15	1	1	0
rs10797829	1	183033228	G	A	0.4662	1.83749e-13	0.986915	rs4403588	16	LAMC1	0	intronic	2.958	6	4	15	1	1	0
rs10752892	1	183036055	G	A	0.4662	2.0522e-13	0.986915	rs4403588	16	LAMC1	0	intronic	0.155	6	4	15	1	1	0
rs10797830	1	183036274	T	A	0.4662	1.80804e-13	0.986915	rs4403588	16	LAMC1	0	intronic	0.514	6	5	15	1	1	0
rs10911217	1	183036655	A	G	0.4841	5.64337e-13	0.911353	rs4403588	16	LAMC1	0	intronic	0.422	7	5	15	1	1	0
rs10797831	1	183036816	G	A	0.4662	2.0522e-13	0.986915	rs4403588	16	LAMC1	0	intronic	2.007	6	5	15	1	1	0
rs10911218	1	183036884	C	T	0.4095	6.25867e-10	0.957421	rs12146099	16	LAMC1	0	intronic	8.939	6	5	15	1	1	0
rs6697320	1	183037377	G	T	0.4841	4.34803e-13	0.911353	rs4403588	16	LAMC1	0	intronic	4.692	5	5	15	1	1	0
rs6424883	1	183037695	T	C	0.4095	6.25682e-10	0.957421	rs12146099	16	LAMC1	0	intronic	2.296	5	5	15	1	1	0
rs7515822	1	183037803	G	A	0.4662	2.45822e-13	0.986915	rs4403588	16	LAMC1	0	intronic	0.219	5	5	15	1	1	0
rs12563494	1	183039698	G	A	0.4095	6.84018e-10	0.957421	rs12146099	16	LAMC1	0	intronic	11.87	5	2	7	1	1	0
rs6665685	1	183042090	A	T	0.4662	1.96555e-13	0.986915	rs4403588	16	LAMC1	0	intronic	2.96	5	5	15	1	1	0
rs12120747	1	183042531	G	A	0.4095	9.08674e-10	0.957421	rs12146099	16	LAMC1	0	intronic	5.35	4	2	15	1	1	0
rs10797832	1	183044034	G	A	0.4662	2.82472e-13	0.986915	rs4403588	16	LAMC1	0	intronic	1.554	7	5	15	1	1	0
rs10797833	1	183044067	T	C	0.4662	2.58686e-13	0.986915	rs4403588	16	LAMC1	0	intronic	2.962	6	5	15	1	1	0
rs10752893	1	183046261	C	T	0.4095	6.80115e-10	0.957421	rs12146099	16	LAMC1	0	intronic	12.44	5	5	15	1	1	0
rs10911221	1	183046737	C	G	0.4841	2.1368e-12	0.911353	rs4403588	16	LAMC1	0	intronic	0.111	7	5	15	1	1	0
rs10911222	1	183047363	A	G	0.4662	2.0702e-13	0.986915	rs4403588	16	LAMC1	0	intronic	1.501	4	5	5	1	1	0
rs10911223	1	183048084	C	T	0.4662	2.10196e-13	0.986915	rs4403588	16	LAMC1	0	intronic	2.481	7	5	15	1	1	0
rs10797834	1	183048749	G	T	0.4662	2.0702e-13	0.986915	rs4403588	16	LAMC1	0	intronic	11.75	5	2	15	1	1	0
rs1889307	1	183049389	A	T	0.4742	5.25753e-13	0.952466	rs4403588	16	LAMC1	0	intronic	0.814	5	2	15	1	1	0
rs10911228	1	183049792	T	C	0.4095	8.00722e-10	0.957421	rs12146099	16	LAMC1	0	intronic	4.528	3a	2	15	1	1	0
rs12128323	1	183050087	A	G	0.4662	2.22871e-13	0.986915	rs4403588	16	LAMC1	0	intronic	0.576	7	5	15	1	1	0
rs10911229	1	183050368	G	C	0.4662	2.22871e-13	0.986915	rs4403588	16	LAMC1	0	intronic	9.826	7	5	15	1	1	0
rs10752894	1	183050610	G	A	0.4662	2.23573e-13	0.986915	rs4403588	16	LAMC1	0	intronic	3.267	6	5	15	1	1	0
rs10911230	1	183051118	C	A	0.4662	2.22871e-13	0.986915	rs4403588	16	LAMC1	0	intronic	5.157	5	5	15	1	1	0
rs35782443	1	183051502	C	A	0.4662	2.23347e-13	0.986915	rs4403588	16	LAMC1	0	intronic	7.18	6	5	15	1	1	0
rs34721094	1	183051521	T	C	0.4095	6.75924e-10	0.957421	rs12146099	16	LAMC1	0	intronic	9.448	7	5	15	1	1	0
rs12082051	1	183051614	T	C	0.4662	2.22871e-13	0.986915	rs4403588	16	LAMC1	0	intronic	6.17	7	5	15	1	1	0
rs10911231	1	183051745	A	T	0.4662	2.22871e-13	0.986915	rs4403588	16	LAMC1	0	intronic	7.525	6	5	15	1	1	0
rs12739316	1	183052080	G	A	0.4274	5.06658e-10	0.890098	rs12146099	16	LAMC1	0	intronic	7.375	7	5	15	1	1	0
rs10911232	1	183052533	C	T	0.4095	9.03728e-10	0.957421	rs12146099	16	LAMC1	0	intronic	1.563	6	5	15	1	1	0
rs10911233	1	183052585	G	A	0.4095	6.84324e-10	0.957421	rs12146099	16	LAMC1	0	intronic	3.371	7	5	15	1	1	0
rs10911234	1	183053001	C	A	0.4662	2.32404e-13	0.986915	rs4403588	16	LAMC1	0	intronic	9.235	6	5	15	1	1	0
rs4397624	1	183053131	T	C	0.4662	2.22871e-13	0.986915	rs4403588	16	LAMC1	0	intronic	0.476	7	5	15	1	1	0
rs10911235	1	183053746	A	G	0.4662	2.22871e-13	0.986915	rs4403588	16	LAMC1	0	intronic	8.027	5	1	15	1	1	0
rs4652773	1	183054827	G	A	0.4662	2.10318e-13	0.986915	rs4403588	16	LAMC1	0	intronic	1.063	5	5	15	1	1	0
rs12066082	1	183054863	G	C	0.4095	8.70987e-10	0.957421	rs12146099	16	LAMC1	0	intronic	1.221	7	5	15	1	1	0
rs2151669	1	183055398	G	T	0.4662	2.10318e-13	0.986915	rs4403588	16	LAMC1	0	intronic	12.26	5	5	15	1	1	0
rs8179460	1	183056222	T	C	0.4274	5.60268e-10	0.890098	rs12146099	16	LAMC1	0	intronic	5.917	2b	2	15	1	1	0
rs2027086	1	183057933	A	G	0.4672	1.94902e-13	0.982539	rs4403588	16	LAMC1	0	intronic	3.413	7	2	15	1	1	0
rs6672306	1	183058898	A	G	0.4672	1.69204e-13	0.982539	rs4403588	16	LAMC1	0	intronic	0.082	1f	2	15	1	1	0
rs6674729	1	183059143	C	T	0.4095	7.67615e-10	0.957421	rs12146099	16	LAMC1	0	intronic	3.194	4	5	15	1	1	0
rs12078729	1	183060072	A	T	0.4384	2.2241e-13	0.867115	rs4403588	16	LAMC1	0	intronic	12.06	5	2	7	1	1	0
rs4233194	1	183060917	C	G	0.4543	1.75683e-12	0.795144	rs4403588	16	LAMC1	0	intronic	0.886	7	5	5	1	1	0
rs4652775	1	183061825	T	A	0.4553	1.56626e-12	0.798642	rs4403588	16	LAMC1	0	intronic	9.857	7	5	5	1	1	0
rs10911239	1	183062450	C	T	0.4374	4.74939e-13	0.871883	rs4403588	16	LAMC1	0	intronic	6.218	7	5	5	1	1	0
rs10911240	1	183062948	C	T	0.4374	4.74939e-13	0.871883	rs4403588	16	LAMC1	0	intronic	1.183	4	2	7	1	1	0
rs7542277	1	183063527	T	C	0.4553	1.43826e-12	0.798642	rs4403588	16	LAMC1	0	intronic	2.194	4	5	5	1	1	0
rs7542640	1	183063738	A	G	0.4374	4.42631e-13	0.871883	rs4403588	16	LAMC1	0	intronic	4.622	3a	5	5	1	1	0
rs10458355	1	183063993	T	C	0.4374	4.42631e-13	0.871883	rs4403588	16	LAMC1	0	intronic	0.168	6	5	5	1	1	0
rs4491025	1	183065183	T	C	0.4374	4.42631e-13	0.871883	rs4403588	16	LAMC1	0	intronic	3.264	7	4	5	1	1	0
rs7525917	1	183065406	G	A	0.4364	3.36139e-13	0.867963	rs4403588	16	LAMC1	0	intronic	3.391	7	5	5	1	1	0
rs6424884	1	183065904	T	C	0.4374	4.42631e-13	0.871883	rs4403588	16	LAMC1	0	intronic	2.12	6	2	7	1	1	0
rs6424885	1	183066254	G	T	0.4374	4.42631e-13	0.871883	rs4403588	16	LAMC1	0	intronic	13.52	2b	2	7	1	1	0
rs10752895	1	183068505	G	C	0.4374	4.25357e-13	0.871883	rs4403588	16	LAMC1	0	intronic	0.474	7	4	5	1	1	0
rs10752896	1	183068516	C	A	0.4364	4.25357e-13	0.868488	rs4403588	16	LAMC1	0	intronic	0.443	7	4	5	1	1	0
rs10752897	1	183071024	T	C	0.4553	1.63726e-12	0.798642	rs4403588	16	LAMC1	0	intronic	2.918	5	2	7	1	1	0
rs10911242	1	183072147	T	C	0.4374	4.21354e-13	0.871883	rs4403588	16	LAMC1	0	intronic	1.036	7	4	5	1	1	0
rs2296288	1	183072590	C	T	0.4354	2.48476e-13	0.864579	rs4403588	16	LAMC1	0	exonic	11.68	4	2	5	1	1	0
rs10797835	1	183072908	C	T	0.4374	4.15941e-13	0.871883	rs4403588	16	LAMC1	0	intronic	2.626	5	2	4	1	1	0
rs2027075	1	183073266	G	A	0.4374	8.98677e-13	0.871883	rs4403588	16	LAMC1	0	intronic	4.027	6	1	5	1	1	0
rs2027076	1	183073407	A	C	0.4374	1.07669e-12	0.871883	rs4403588	16	LAMC1	0	intronic	0.1	7	2	5	1	1	0
rs2027077	1	183073453	G	C	0.4384	1.01907e-08	0.842287	rs12146099	16	LAMC1	0	intronic	1.761	6	2	5	1	1	0
rs2027078	1	183073478	A	G	0.4404	9.57366e-13	0.858181	rs4403588	16	LAMC1	0	intronic	2.596	7	2	5	1	1	0
rs10797836	1	183074083	C	G	0.4374	1.26019e-12	0.871883	rs4403588	16	LAMC1	0	intronic	1.372	7	4	5	1	1	0
rs2027080	1	183074415	T	C	0.4404	9.57366e-13	0.858181	rs4403588	16	LAMC1	0	intronic	2.919	4	2	5	1	1	0
rs2027081	1	183074576	G	A	0.4384	2.21e-12	0.867651	rs4403588	16	LAMC1	0	intronic	2.36	4	2	5	1	1	0
rs3768629	1	183074582	C	T	0.4384	1.23297e-12	0.867651	rs4403588	16	LAMC1	0	intronic	5.879	NA	2	5	1	1	0
rs2147584	1	183074764	C	T	0.4374	3.2808e-13	0.871883	rs4403588	16	LAMC1	0	intronic	0.137	5	2	5	1	1	0
rs2147585	1	183074875	T	C	0.4374	1.14222e-12	0.871883	rs4403588	16	LAMC1	0	intronic	1.709	5	2	5	1	1	0
rs2182020	1	183074964	T	C	0.4374	1.23297e-12	0.871883	rs4403588	16	LAMC1	0	intronic	3.769	7	2	5	1	1	0
rs7414273	1	183075017	C	T	0.4374	1.24896e-12	0.871883	rs4403588	16	LAMC1	0	intronic	4.91	7	4	5	1	1	0
rs10797837	1	183075121	G	C	0.4374	1.24896e-12	0.871883	rs4403588	16	LAMC1	0	intronic	1.142	7	4	5	1	1	0
rs10911243	1	183075415	A	G	0.4374	1.24896e-12	0.871883	rs4403588	16	LAMC1	0	intronic	6.068	3a	4	5	1	1	0
[truncated: 23,707 more rows]

## Sheet: SI-Data 4
Supplementary Data 4. Mapping of significant HIP loci to genes.
We used positional, expression quantitative trait loci (eQTL), and chromatin interaction mapping in the Functional Mapping and Annotation of GWAS (FUMA) platform to map the 177 independent significant single-nucleotide polymorphisms (with two-sided P < 5e-8) in the GWAS discovery sample to genes. These three strategies identified 931 unique genes, where 506, 493, and 466 genes were mapped by posi…
ensg	symbol	chr	start	end	type	entrezID	HUGO	posMapSNPs	posMapMaxCADD	eqtlMapSNPs	eqtlMapminP	eqtlMapminQ	eqtlMapts	ciMap	ciMapts	minGwasP	IndSigSNPs	GenomicLocus
ENSG00000041988	THAP3	1	6684926	6695646	protein_coding	90326	THAP3	0	0	2	2.5154e-06	0.012577	eQTLcatalogue/BrainSeq_ge_brain	No	NA	2.99352e-07	rs378930	1
ENSG00000171735	CAMTA1	1	6845384	7829766	protein_coding	23261	CAMTA1	22	14.93	45	1.32812e-08	2.42482312976073e-06	PsychENCODE_eQTLs	No	NA	2.85515e-10	rs378930;rs60716918	1
ENSG00000049245	VAMP3	1	7831329	7841492	protein_coding	9341	VAMP3	0	0	0	NA	NA	NA	Yes	Promoter_anchored_loops	7.70051e-08	rs378930	1
ENSG00000053371	AKR7A2	1	19630459	19638640	protein_coding	8574	AKR7A2	0	0	0	NA	NA	NA	Yes	Promoter_anchored_loops	6.18315e-06	rs12408663	2
ENSG00000040487	PQLC2	1	19638820	19655794	protein_coding	54896	PQLC2	0	0	0	NA	NA	NA	Yes	Promoter_anchored_loops	6.18315e-06	rs12408663	2
ENSG00000077549	CAPZB	1	19665267	19812066	protein_coding	832	CAPZB	1	0.888	0	NA	NA	NA	Yes	Promoter_anchored_loops	1.45673e-07	rs12408663	2
ENSG00000270136	MINOS1-NBL1	1	19923473	19984549	protein_coding	100532736	MINOS1	20	14.11	0	NA	NA	NA	No	NA	3.66792e-09	rs12408663	2
ENSG00000173436	MINOS1	1	19923477	19956314	protein_coding	440574	MINOS1	17	7.871	0	NA	NA	NA	No	NA	8.18254e-08	rs12408663	2
ENSG00000158747	NBL1	1	19967048	19984945	protein_coding	4681	NBL1	10	14.11	14	1.95352e-06	6.22696e-08	GTEx/v8/Brain_Caudate_basal_ganglia:GTEx/v8/Brain_Putamen_basal_ganglia	No	NA	3.66792e-09	rs12408663	2
ENSG00000188784	PLA2G2E	1	20246502	20250110	protein_coding	30814	PLA2G2E	0	0	0	NA	NA	NA	Yes	Promoter_anchored_loops	5.89094e-06	rs12408663	2
ENSG00000117215	PLA2G2D	1	20438432	20446050	protein_coding	26279	PLA2G2D	0	0	0	NA	NA	NA	Yes	Promoter_anchored_loops	5.2192e-07	rs12408663	2
ENSG00000215906	LACTBL1	1	23279536	23291831	protein_coding	646262	LACTBL1	2	12.71	0	NA	NA	NA	No	NA	4.63624e-08	rs309510	3
ENSG00000168653	NDUFS5	1	39491990	39500308	protein_coding	4725	NDUFS5	0	0	8	0.000130138	0.009	PsychENCODE_eQTLs:CMC_SVA_cis	Yes	Promoter_anchored_loops	6.40272e-08	rs16826069	4
ENSG00000127603	MACF1	1	39546988	39952849	protein_coding	23499	MACF1	140	19.78	79	8.14554e-05	0.00704069002632765	PsychENCODE_eQTLs	No	NA	1.4841e-08	rs16826069;rs13374459	4
ENSG00000255103	KIAA0754	1	39876151	39882154	protein_coding	643314	KIAA0754	6	14.68	0	NA	NA	NA	Yes	Promoter_anchored_loops	5.56332e-08	rs16826069	4
ENSG00000183682	BMP8A	1	39957318	39991607	protein_coding	353500	BMP8A	6	12.28	134	6.90448e-16	2.76926756229051e-13	PsychENCODE_eQTLs:GTEx/v8/Brain_Cortex:GTEx/v8/Brain_Hippocampus:GTEx/v8/Brain_Putamen_basal_ganglia:GTEx/v8/Brain_Spinal_cord_cervical_c-1	No	NA	4.14467e-08	rs16826069	4
ENSG00000090621	PABPC4	1	40026488	40042462	protein_coding	8761	PABPC4	1	20.9	0	NA	NA	NA	No	NA	2.28036e-05	rs16826069	4
ENSG00000116983	HPCAL4	1	40144320	40157361	protein_coding	51440	HPCAL4	0	0	8	0.000651228	0.0409933994774896	PsychENCODE_eQTLs	No	NA	1.17812e-07	rs16826069	4
ENSG00000198754	OXCT2	1	40235195	40237020	protein_coding	64064	OXCT2	0	0	0	NA	NA	NA	Yes	Promoter_anchored_loops	0.000406404	rs16826069	4
ENSG00000142959	BEST4	1	45249257	45253377	protein_coding	266675	BEST4	0	0	0	NA	NA	NA	Yes	Promoter_anchored_loops	1.05662e-06	rs61783218	5
ENSG00000070785	EIF2B3	1	45316450	45452282	protein_coding	8891	EIF2B3	0	0	1	0.000285147	0.0207022085143106	PsychENCODE_eQTLs	No	NA	1.64181e-09	rs61783218	5
ENSG00000126107	HECTD3	1	45468212	45477001	protein_coding	79654	HECTD3	0	0	0	NA	NA	NA	Yes	Promoter_anchored_loops	1.05662e-06	rs61783218	5
ENSG00000126088	UROD	1	45477819	45481247	protein_coding	7389	UROD	0	0	0	NA	NA	NA	Yes	Promoter_anchored_loops	1.05662e-06	rs61783218	5
ENSG00000162415	ZSWIM5	1	45482071	45771881	protein_coding	57643	ZSWIM5	0	0	5	3.86525e-07	5.5796875410598e-05	PsychENCODE_eQTLs:CMC_SVA_cis	No	NA	1.64181e-09	rs61783218	5
ENSG00000186603	HPDL	1	45792545	45794347	protein_coding	84842	HPDL	0	0	0	NA	NA	NA	Yes	Promoter_anchored_loops	1.46036e-08	rs61783218	5
ENSG00000132781	MUTYH	1	45794835	45806142	protein_coding	4595	MUTYH	0	0	0	NA	NA	NA	Yes	Promoter_anchored_loops	1.05662e-06	rs61783218	5
ENSG00000132773	TOE1	1	45805342	45809647	protein_coding	114034	TOE1	0	0	0	NA	NA	NA	Yes	Promoter_anchored_loops	1.05662e-06	rs61783218	5
ENSG00000070759	TESK2	1	45809555	45956872	protein_coding	10420	TESK2	2	9.703	3	7.29889e-06	0.000821015654537741	PsychENCODE_eQTLs	No	NA	1.64181e-09	rs61783218	5
ENSG00000236624	CCDC163P	1	45959538	45965751	protein_coding	126661	CCDC163	2	9.703	5	4.48479e-07	6.39961095104964e-05	PsychENCODE_eQTLs:CMC_SVA_cis:CMC_NoSVA_cis	No	NA	1.64181e-09	rs61783218	5
ENSG00000132763	MMACHC	1	45965725	45976739	protein_coding	25974	MMACHC	2	9.703	0	NA	NA	NA	No	NA	1.05662e-06	rs61783218	5
ENSG00000117450	PRDX1	1	45976708	45988719	protein_coding	5052	PRDX1	0	0	8	2.91539e-05	0.000399518	CMC_SVA_cis:GTEx/v8/Brain_Caudate_basal_ganglia	No	NA	1.0204e-09	rs61783218	5
ENSG00000086015	MAST2	1	46252659	46501796	protein_coding	23139	MAST2	6	25.3	3	NA	0.049	CMC_SVA_cis	No	NA	1.0204e-09	rs61783218	5
ENSG00000117461	PIK3R3	1	46505812	46642160	protein_coding	8503	PIK3R3	3	25.3	0	NA	NA	NA	Yes	Promoter_anchored_loops	1.19191e-09	rs61783218	5
ENSG00000117472	TSPAN1	1	46640745	46651630	protein_coding	10103	TSPAN1	0	0	0	NA	NA	NA	Yes	Promoter_anchored_loops	1.19191e-09	rs61783218	5
ENSG00000085998	POMGNT1	1	46654354	46685977	protein_coding	55624	POMGNT1	0	0	0	NA	NA	NA	Yes	Promoter_anchored_loops	2.65437e-09	rs61783218	5
ENSG00000159658	EFCAB14	1	47124366	47184824	protein_coding	9813	EFCAB14	0	0	0	NA	NA	NA	Yes	Promoter_anchored_loops	2.65135e-10	rs6673882;rs12080109:rs12080109:rs6673882	6
ENSG00000186118	TEX38	1	47134527	47139266	protein_coding	374973	TEX38	0	0	1	0.00029866	0.021525039273497	PsychENCODE_eQTLs	No	NA	5.40204e-14	rs6675690	6
ENSG00000162366	PDZK1IP1	1	47649265	47656716	protein_coding	10158	PDZK1IP1	0	0	38	1.27858e-06	0.000168037185498428	PsychENCODE_eQTLs	Yes	Promoter_anchored_loops	2.76694e-09	rs513464;rs115405539;rs59865928;rs2821096:rs12080109	6
ENSG00000162367	TAL1	1	47681962	47697892	protein_coding	6886	TAL1	0	0	0	NA	NA	NA	Yes	Promoter_anchored_loops	1.62677e-09	rs12080109:rs2821096:rs6673882;rs2821096	6
ENSG00000123473	STIL	1	47715811	47779819	protein_coding	6491	STIL	120	16.32	20	0.000194204	0.0149371071534566	PsychENCODE_eQTLs:CMC_SVA_cis	No	NA	1.26309e-08	rs12080109;rs2821096;rs6588196;rs513464	6
ENSG00000162368	CMPK1	1	47799469	47844511	protein_coding	51727	CMPK1	82	19.07	319	2.75114e-32	3.02062487558225e-29	PsychENCODE_eQTLs:xQTLServer_eQTLs:CMC_SVA_cis:CMC_NoSVA_cis:GTEx/v8/Brain_Caudate_basal_ganglia:GTEx/v8/Brain_Frontal_Cortex_BA9	No	NA	3.48558e-40	rs12080109;rs2821096;rs6673882;rs11211538;rs6675690;rs513464;rs12118339;rs6658111;rs6588196	6
ENSG00000186790	FOXE3	1	47881744	47883723	protein_coding	2301	FOXE3	23	15.62	118	1.87691e-12	1.27729e-08	PsychENCODE_eQTLs:GTEx/v8/Brain_Cerebellar_Hemisphere:GTEx/v8/Brain_Cerebellum:GTEx/v8/Brain_Frontal_Cortex_BA9	No	NA	1.74626e-10	rs6673882;rs12080109;rs2821096;rs6588196;rs513464	6
ENSG00000186564	FOXD2	1	47901689	47906363	protein_coding	2306	FOXD2	23	12.71	0	NA	NA	NA	No	NA	2.65135e-10	rs12080109;rs6673882;rs11211538	6
ENSG00000142700	DMRTA2	1	50883222	50889172	protein_coding	63950	DMRTA2	22	17.59	0	NA	NA	NA	No	NA	6.67427e-15	rs11584472;rs7550594;rs12034018;rs369598088	7
ENSG00000185104	FAF1	1	50905150	51425935	protein_coding	11124	FAF1	139	19.06	0	NA	NA	NA	No	NA	2.36784e-17	rs7550594;rs369598088;rs11584472;rs2048636;rs10493152;rs35311109	7
ENSG00000123080	CDKN2C	1	51426417	51440305	protein_coding	1031	CDKN2C	6	15.85	133	4.49609e-09	8.77854007911355e-07	PsychENCODE_eQTLs:GTEx/v8/Brain_Cortex	No	NA	2.36784e-17	rs11584472;rs35311109;rs7550594;rs369598088;rs12034018;rs2048636	7
ENSG00000123091	RNF11	1	51701943	51739127	protein_coding	26994	RNF11	0	0	0	NA	NA	NA	Yes	Promoter_anchored_loops	6.85599e-11	rs7550594;rs369598088:rs11584472;rs12034018	7
ENSG00000085832	EPS15	1	51819935	51985000	protein_coding	2060	EPS15	0	0	14	5.2913e-05	2.09566e-11	GTEx/v8/Brain_Cerebellar_Hemisphere:GTEx/v8/Brain_Cerebellum	No	NA	4.85357e-15	rs11584472;rs2048636;rs369598088;rs35311109;rs7550594	7
ENSG00000157184	CPT2	1	53662101	53679869	protein_coding	1376	CPT2	29	14.78	0	NA	NA	NA	No	NA	3.16001e-13	rs35316080;rs10788954;rs7546246;rs1799821	8
ENSG00000162384	C1orf123	1	53679771	53686289	protein_coding	54987	C1orf123	22	14.78	85	0	0	eQTLcatalogue/BrainSeq_ge_brain:PsychENCODE_eQTLs:xQTLServer_eQTLs:CMC_SVA_cis:CMC_NoSVA_cis:BRAINEAC/TCTX:GTEx/v8/Brain_Amygdala:GTEx/v8/Brain_Anterior_cingulate_cortex_BA24:GTEx/v8/Brain_Caudate_basal_ganglia:GTEx/v8/Brain_Cerebellar_Hemisphere:GTEx/v8/Brain_Cerebellum:GTEx/v8/Brain_Cortex:GTEx/v8/Brain_Frontal_Cortex_BA9:GTEx/v8/Brain_Hippocampus:GTEx/v8/Brain_Hypothalamus:GTEx/v8/Brain_Nucleu…	No	NA	8.77645e-24	rs1799821;rs7546246;rs35316080;rs10788954	8
ENSG00000162385	MAGOH	1	53692564	53704282	protein_coding	4116	MAGOH	24	35	0	NA	NA	NA	No	NA	2.71623e-23	rs7546246;rs35316080;rs10788954;rs1799821	8
ENSG00000157193	LRP8	1	53711217	53793742	protein_coding	7804	LRP8	45	35	82	1.28455e-18	6.41305601025984e-16	PsychENCODE_eQTLs:CMC_SVA_cis:CMC_NoSVA_cis:GTEx/v8/Brain_Cerebellar_Hemisphere:GTEx/v8/Brain_Cerebellum:GTEx/v8/Brain_Cortex	No	NA	8.77645e-24	rs7546246;rs35316080;rs10788954;rs1799821	8
ENSG00000174332	GLIS1	1	53971910	54199877	protein_coding	148979	GLIS1	0	0	5	0.000163392	0.0128798703008419	PsychENCODE_eQTLs	No	NA	6.88645e-10	rs1799821	8
ENSG00000211452	DIO1	1	54356912	54376759	protein_coding	1733	DIO1	0	0	28	2.9971e-06	0.0168444	GTEx/v8/Brain_Hypothalamus	No	NA	5.14815e-08	rs926636;rs12746454	9
ENSG00000215883	CYB5RL	1	54638009	54665709	protein_coding	606495	CYB5RL	0	0	0	NA	NA	NA	Yes	Promoter_anchored_loops	1.61305e-18	rs213487:rs11206344;rs213487:rs213487;rs926636:rs77965618	9
ENSG00000157216	SSBP3	1	54691105	54879152	protein_coding	23648	SSBP3	68	13.61	0	NA	NA	NA	No	NA	1.22184e-25	rs3855975;rs7553843;rs11206344;rs77965618;rs213487;rs926636;rs12746454	9
ENSG00000187140	FOXD3	1	63788730	63790797	protein_coding	27022	FOXD3	0	0	0	NA	NA	NA	Yes	Promoter_anchored_loops	4.19654e-11	rs11208285:rs2819130	10
ENSG00000079739	PGM1	1	64058947	64125916	protein_coding	5236	PGM1	0	0	1	0.000658748	0.0413759006000946	PsychENCODE_eQTLs	No	NA	9.10209e-12	rs2819130	10
ENSG00000185483	ROR1	1	64239693	64647181	protein_coding	4919	ROR1	29	18	0	NA	NA	NA	No	NA	7.37064e-12	rs2819130;rs11208285	10
ENSG00000122481	RWDD3	1	95699711	95712781	protein_coding	25950	RWDD3	0	0	0	NA	NA	NA	Yes	Hippocampus	8.29776e-11	rs12732155	11
ENSG00000188641	DPYD	1	97543299	98386605	protein_coding	1806	DPYD	0	0	0	NA	NA	NA	Yes	Hippocampus	8.37763e-10	rs12732155	11
ENSG00000159527	PGLYRP3	1	153270338	153283194	protein_coding	114771	PGLYRP3	0	0	0	NA	NA	NA	Yes	Promoter_anchored_loops	2.33673e-12	rs11264763;rs10908475:rs2494664;rs10908512:rs11264763;rs11265123:rs2494664;rs10797058;rs11265123:rs11265123	12
ENSG00000184330	S100A7A	1	153389000	153395701	protein_coding	338324	S100A7A	0	0	0	NA	NA	NA	Yes	Promoter_anchored_loops	9.3898e-13	rs11264763:rs2494664;rs10908512	12
ENSG00000197956	S100A6	1	153507075	153508720	protein_coding	6277	S100A6	0	0	0	NA	NA	NA	Yes	Promoter_anchored_loops	9.3898e-13	rs11264763:rs2494664;rs10908512:rs4240871:rs11265123:rs2494664;rs10797058	12
ENSG00000196420	S100A5	1	153509623	153514241	protein_coding	6276	S100A5	0	0	0	NA	NA	NA	Yes	Promoter_anchored_loops	9.3898e-13	rs11264763:rs2494664;rs10908512:rs4240871:rs11265123:rs2494664;rs10797058:rs7521837	12
ENSG00000196154	S100A4	1	153516089	153522612	protein_coding	6275	S100A4	0	0	2	NA	0.009	CMC_NoSVA_cis	No	NA	7.16049e-13	rs1832582	12
ENSG00000188643	S100A16	1	153579362	153585621	protein_coding	140576	S100A16	0	0	200	7.53816e-08	1.55135e-35	PsychENCODE_eQTLs:GTEx/v8/Brain_Cerebellar_Hemisphere:GTEx/v8/Brain_Cerebellum	No	NA	1.65146e-14	rs10908475;rs1832582;rs4240871;rs11264763;rs10908512;rs2494664	12
ENSG00000189171	S100A13	1	153591263	153606568	protein_coding	6284	S100A13	0	0	138	7.83761e-14	1.64493e-24	PsychENCODE_eQTLs:CMC_SVA_cis:GTEx/v8/Brain_Amygdala:GTEx/v8/Brain_Cerebellum:GTEx/v8/Brain_Cortex:GTEx/v8/Brain_Substantia_nigra	No	NA	1.65146e-14	rs10908475;rs2494664;rs10908512;rs11264763;rs1832582;rs4240871	12
ENSG00000160679	CHTOP	1	153606525	153618782	protein_coding	26097	CHTOP	0	0	48	2.61321e-06	0.000323064836359452	PsychENCODE_eQTLs:CMC_SVA_cis:CMC_NoSVA_cis	No	NA	5.90239e-15	rs2494664;rs10908512;rs1832582;rs4345834;rs4240871	12
ENSG00000143553	SNAPIN	1	153631130	153634306	protein_coding	23557	SNAPIN	0	0	4	2.30917e-05	0.033526	GTEx/v8/Brain_Nucleus_accumbens_basal_ganglia	No	NA	7.94162e-12	rs2494664;rs10908512	12
ENSG00000169418	NPR1	1	153651113	153666468	protein_coding	4881	NPR1	0	0	0	NA	NA	NA	Yes	Promoter_anchored_loops	3.09024e-13	rs4345834:rs11264763:rs2494664;rs10908512	12
ENSG00000143624	INTS3	1	153700543	153746555	protein_coding	65123	INTS3	3	9.465	0	NA	NA	NA	No	NA	1.609e-08	rs4345834;rs10908475	12
ENSG00000143554	SLC27A3	1	153746830	153752633	protein_coding	11000	SLC27A3	6	9.465	71	4.60924e-08	1.59235e-05	GTEx/v8/Brain_Cerebellar_Hemisphere:GTEx/v8/Brain_Cerebellum	Yes	Promoter_anchored_loops	5.90239e-15	rs4345834;rs10908475;rs11264763;rs10908512;rs2494664;rs1832582;rs11264763:rs2494664	12
ENSG00000143614	GATAD2B	1	153777201	153895451	protein_coding	57459	GATAD2B	112	18.31	251	0	0	xQTLServer_eQTLs:GTEx/v8/Brain_Hypothalamus	Yes	Promoter_anchored_loops	5.90239e-15	rs2494664;rs10908512;rs11264763;rs10908475;rs1832582;rs4345834;rs11265123;rs10797058;rs4240871;rs10908512:rs11264763;rs10908475:rs11264763	12
ENSG00000198837	DENND4B	1	153901977	153919172	protein_coding	9909	DENND4B	29	16.96	0	NA	NA	NA	Yes	Promoter_anchored_loops	9.3898e-13	rs10908512;rs11264763;rs2494664;rs10908475:rs10908512:rs2494664;rs10908512:rs11264763	12
ENSG00000160741	CRTC2	1	153920145	153931101	protein_coding	200186	CRTC2	17	16.96	68	1.70258e-05	0.011906	GTEx/v8/Brain_Cerebellum	Yes	Promoter_anchored_loops	1.65146e-14	rs11264763;rs2494664;rs10908512;rs10908475;rs4240871;rs10908512:rs11264763	12
ENSG00000143570	SLC39A1	1	153931575	153940188	protein_coding	27173	SLC39A1	18	24	0	NA	NA	NA	Yes	Promoter_anchored_loops	1.65146e-14	rs11264763;rs10908512;rs2494664;rs10908512:rs11264763;rs10908475:rs10908512:rs11264763	12
ENSG00000143578	CREB3L4	1	153940010	153946839	protein_coding	148327	CREB3L4	19	24	95	1.75599e-06	0.00562388	CMC_SVA_cis:GTEx/v8/Brain_Caudate_basal_ganglia:GTEx/v8/Brain_Cerebellum:GTEx/v8/Brain_Cortex	Yes	Promoter_anchored_loops	5.90239e-15	rs11264763;rs10908512;rs2494664;rs10908475;rs10797058;rs1832582;rs4240871;rs7521837;rs10908512:rs11264763;rs10908475:rs10908512:rs11264763	12
ENSG00000143543	JTB	1	153946745	153950164	protein_coding	10899	JTB	16	24	0	NA	NA	NA	Yes	Promoter_anchored_loops	1.65146e-14	rs11264763;rs2494664;rs10908512;rs10908512:rs11264763;rs10908475:rs10908512:rs11264763	12
ENSG00000143545	RAB13	1	153954127	153958834	protein_coding	5872	RAB13	8	9.277	0	NA	NA	NA	Yes	Promoter_anchored_loops	1.65146e-14	rs11264763;rs2494664;rs10908512;rs10908512:rs11264763;rs10908475:rs11264763	12
ENSG00000177954	RPS27	1	153963235	153964626	protein_coding	6232	RPS27	4	5.288	0	NA	NA	NA	Yes	Promoter_anchored_loops	9.3898e-13	rs2494664;rs10908512;rs11264763;rs4345834:rs11264763;rs10908475:rs10908512:rs2494664;rs10908512:rs11264763	12
ENSG00000143552	NUP210L	1	153965161	154127592	protein_coding	91181	NUP210L	130	25.4	230	3.45443e-08	6.73712e-18	PsychENCODE_eQTLs:GTEx/v8/Brain_Cerebellar_Hemisphere:GTEx/v8/Brain_Hippocampus:GTEx/v8/Brain_Hypothalamus	Yes	Promoter_anchored_loops	5.90239e-15	rs11264763;rs2494664;rs10908512;rs1832582;rs11265123;rs10797058;rs4240871;rs10908475;rs11264763:rs2494664	12
ENSG00000143549	TPM3	1	154127784	154167124	protein_coding	7170	TPM3	28	20.5	10	NA	0.049	CMC_SVA_cis	No	NA	2.40622e-13	rs11265123;rs4240871;rs2494664;rs10797058	12
ENSG00000163263	C1orf189	1	154171848	154178809	protein_coding	388701	C1orf189	11	13.61	0	NA	NA	NA	No	NA	1.47592e-13	rs2494664;rs10797058;rs4240871	12
ENSG00000143612	C1orf43	1	154179182	154193104	protein_coding	25912	C1orf43	15	13.61	167	6.8995e-15	2.53721624684078e-12	PsychENCODE_eQTLs:CMC_SVA_cis:GTEx/v8/Brain_Cortex	No	NA	1.65146e-14	rs10797058;rs4240871;rs10908512;rs11264763;rs10908475;rs1832582;rs11265123;rs2494664;rs7521837	12
ENSG00000143569	UBAP2L	1	154192655	154243986	protein_coding	9898	UBAP2L	51	19.41	0	NA	NA	NA	No	NA	9.35657e-14	rs4240871;rs10797058;rs7521837	12
ENSG00000143575	HAX1	1	154244987	154248351	protein_coding	10456	HAX1	15	19.41	163	3.09731e-12	8.84694792182848e-10	PsychENCODE_eQTLs:CMC_SVA_cis:GTEx/v8/Brain_Cerebellar_Hemisphere:GTEx/v8/Brain_Cerebellum:GTEx/v8/Brain_Putamen_basal_ganglia	Yes	Promoter_anchored_loops	1.65146e-14	rs10797058;rs4240871;rs7521837;rs10908475;rs11264763;rs1832582;rs11265123;rs72702268:rs112559323	12:13:00
ENSG00000143595	AQP10	1	154293566	154297801	protein_coding	89872	AQP10	0	0	0	NA	NA	NA	Yes	Promoter_anchored_loops	2.33673e-12	rs11264763;rs10908475:rs2494664;rs10908512	12
ENSG00000143515	ATP8B2	1	154298029	154323783	protein_coding	57198	ATP8B2	0	0	0	NA	NA	NA	Yes	Promoter_anchored_loops	2.33673e-12	rs11264763;rs10908475:rs2494664;rs10908512	12
ENSG00000169291	SHE	1	154442248	154474589	protein_coding	126669	SHE	0	0	3	NA	0.049	CMC_NoSVA_cis	No	NA	7.16049e-13	rs1832582	12
ENSG00000160714	UBE2Q1	1	154521053	154531504	protein_coding	55585	UBE2Q1	0	0	0	NA	NA	NA	Yes	Promoter_anchored_loops	5.90239e-15	rs11264763:rs2494664:rs72702268:rs112559323	12:13:00
ENSG00000160716	CHRNB2	1	154540257	154552502	protein_coding	1141	CHRNB2	0	0	4	9.90777e-05	0.0083548106409261	PsychENCODE_eQTLs	Yes	Promoter_anchored_loops	2.85911e-09	rs7521837;rs112559323	12:13:00
ENSG00000160710	ADAR	1	154554538	154600475	protein_coding	103	ADAR	0	0	0	NA	NA	NA	Yes	Promoter_anchored_loops	1.24266e-13	rs10797058:rs4240871:rs72702268:rs112559323	12:13:00
ENSG00000143603	KCNN3	1	154669931	154842756	protein_coding	3782	KCNN3	1	2.972	0	NA	NA	NA	No	NA	0.00114966	rs72702268	13
ENSG00000163344	PMVK	1	154897210	154909467	protein_coding	10654	PMVK	0	0	0	NA	NA	NA	Yes	Promoter_anchored_loops	5.90239e-15	rs11264763:rs2494664;rs10908512:rs2494664:rs112559323	12:13:00
ENSG00000163346	PBXIP1	1	154916552	154928599	protein_coding	57326	PBXIP1	0	0	0	NA	NA	NA	Yes	Promoter_anchored_loops	5.90239e-15	rs11264763:rs2494664;rs10908512:rs2494664:rs112559323	12:13:00
ENSG00000160688	FLAD1	1	154955814	154965587	protein_coding	80308	FLAD1	0	0	2	0.000545001	0.0354664544208546	PsychENCODE_eQTLs	No	NA	2.55884e-13	rs10797058	12
ENSG00000163352	LENEP	1	154966062	154966791	protein_coding	55891	LENEP	0	0	0	NA	NA	NA	Yes	Promoter_anchored_loops	1.15975e-08	rs72702268:rs112559323	13
ENSG00000163354	DCST2	1	154990996	155006257	protein_coding	127579	DCST2	1	1.319	1	8.32561e-05	3.16449e-21	GTEx/v8/Brain_Cerebellum	No	NA	1.69366e-12	rs72702268;rs11589479	13
ENSG00000163357	DCST1	1	155006300	155023406	protein_coding	149095	DCST1	2	19.89	0	NA	NA	NA	No	NA	1.69366e-12	rs72702268;rs11589479	13
ENSG00000143537	ADAM15	1	155023042	155035252	protein_coding	8751	ADAM15	1	19.89	28	1.80008e-05	6.82975e-07	PsychENCODE_eQTLs:CMC_SVA_cis:GTEx/v8/Brain_Frontal_Cortex_BA9	No	NA	1.69366e-12	rs11589479;rs112559323	13
ENSG00000243364	EFNA4	1	155036207	155042029	protein_coding	1945	EFNA4	6	19.89	0	NA	NA	NA	No	NA	1.69366e-12	rs11589479;rs72702268;rs112559323	13
ENSG00000143590	EFNA3	1	155036224	155060014	protein_coding	1944	EFNA3	12	19.89	22	1.28456e-05	0.0013679212789486	PsychENCODE_eQTLs	No	NA	1.69366e-12	rs11589479;rs72702268;rs112559323	13
ENSG00000251246	EFNA3	1	155036224	155059283	protein_coding	1944	EFNA3	12	19.89	0	NA	NA	NA	No	NA	1.69366e-12	rs11589479;rs72702268;rs112559323	13
ENSG00000169242	EFNA1	1	155099936	155107333	protein_coding	1942	EFNA1	15	10.33	1	1.8509e-05	2.07365e-08	GTEx/v8/Brain_Cerebellar_Hemisphere	Yes	Promoter_anchored_loops	1.69366e-12	rs112559323;rs11589479	13
ENSG00000169241	SLC50A1	1	155107820	155111329	protein_coding	55974	SLC50A1	5	10.33	0	NA	NA	NA	Yes	Promoter_anchored_loops	3.96536e-08	rs112559323	13
ENSG00000179085	DPM3	1	155112367	155113071	protein_coding	54344	DPM3	2	3.72	0	NA	NA	NA	Yes	Promoter_anchored_loops	3.96536e-08	rs112559323	13
ENSG00000163463	KRTCAP2	1	155141884	155145951	protein_coding	200185	KRTCAP2	2	8.732	0	NA	NA	NA	Yes	Promoter_anchored_loops	1.15975e-08	rs112559323;rs72702268:rs112559323	13
ENSG00000163462	TRIM46	1	155145873	155157447	protein_coding	80128	TRIM46	1	5.602	0	NA	NA	NA	Yes	Promoter_anchored_loops	1.15975e-08	rs112559323;rs72702268:rs112559323	13
ENSG00000185499	MUC1	1	155158300	155162707	protein_coding	4582	MUC1	0	0	0	NA	NA	NA	Yes	Promoter_anchored_loops	3.96536e-08	rs112559323	13
ENSG00000169231	THBS3	1	155165379	155178842	protein_coding	7059	THBS3	1	26.6	1	0.000117384	2.3552e-13	CMC_SVA_cis:CMC_NoSVA_cis:GTEx/v8/Brain_Cerebellar_Hemisphere	No	NA	1.69366e-12	rs72702268;rs11589479	13
ENSG00000173171	MTX1	1	155178490	155183615	protein_coding	4580	MTX1	1	26.6	5	NA	0.049	CMC_SVA_cis	No	NA	2.61568e-09	rs72702268;rs7521837	12:13:00
ENSG00000177628	GBA	1	155204243	155214490	protein_coding	2629	GBA	0	0	1	2.95721e-05	0.0401802	GTEx/v8/Brain_Cortex	No	NA	1.69366e-12	rs11589479	13
ENSG00000160767	FAM189B	1	155216996	155225274	protein_coding	10712	FAM189B	0	0	2	0.000199585	0.0152903217865699	PsychENCODE_eQTLs	No	NA	1.15975e-08	rs112559323	13
ENSG00000143630	HCN3	1	155247374	155259639	protein_coding	57657	HCN3	1	2.418	0	NA	NA	NA	No	NA	1.73222e-05	rs72702268	13
ENSG00000143627	PKLR	1	155259630	155271225	protein_coding	5313	PKLR	1	2.418	0	NA	NA	NA	No	NA	1.73222e-05	rs72702268	13
ENSG00000160752	FDPS	1	155278539	155290457	protein_coding	2224	FDPS	0	0	2	0.000121875	0.00999958607892627	PsychENCODE_eQTLs	No	NA	1.36486e-07	rs112559323	13
ENSG00000160753	RUSC1	1	155290687	155300905	protein_coding	23623	RUSC1	1	0.216	0	NA	NA	NA	No	NA	5.15574e-05	rs72702268	13
ENSG00000116539	ASH1L	1	155305059	155532598	protein_coding	55870	ASH1L	2	7.723	0	NA	NA	NA	No	NA	4.58838e-05	rs72702268	13
ENSG00000125459	MSTO1	1	155579979	155718153	protein_coding	55154	MSTO1	1	1.606	1	3.86689e-05	4.51271e-13	GTEx/v8/Brain_Cerebellar_Hemisphere	Yes	Promoter_anchored_loops	1.69366e-12	rs72702268;rs11589479	13
ENSG00000163374	YY1AP1	1	155629237	155658791	protein_coding	55249	YY1AP1	1	1.606	34	3.06668e-07	4.50601594008469e-05	PsychENCODE_eQTLs:CMC_SVA_cis:CMC_NoSVA_cis	Yes	Promoter_anchored_loops	1.69366e-12	rs72702268;rs112559323;rs11589479	13
ENSG00000132676	DAP3	1	155657751	155708801	protein_coding	7818	DAP3	1	1.606	0	NA	NA	NA	Yes	Promoter_anchored_loops	2.08094e-05	rs72702268	13
ENSG00000116580	GON4L	1	155719508	155829191	protein_coding	54856	GON4L	1	3.712	0	NA	NA	NA	No	NA	9.64656e-05	rs72702268	13
ENSG00000143622	RIT1	1	155867599	155881195	protein_coding	6016	RIT1	0	0	0	NA	NA	NA	Yes	Promoter_anchored_loops	2.21993e-05	rs72702268	13
ENSG00000196189	SEMA4A	1	156117157	156147543	protein_coding	64218	SEMA4A	0	0	0	NA	NA	NA	Yes	Promoter_anchored_loops	9.64656e-05	rs72702268	13
ENSG00000143318	CASQ1	1	160160285	160171676	protein_coding	844	CASQ1	0	0	7	NA	0.049	CMC_SVA_cis	No	NA	5.53089e-15	rs11265393	14
ENSG00000162738	VANGL2	1	160370376	160398468	protein_coding	57216	VANGL2	6	9.798	7	7.64702039999e-29	4.62312517045e-21	PsychENCODE_eQTLs:xQTLServer_eQTLs	No	NA	5.53089e-15	rs11806185;rs11265393	14
ENSG00000116199	FAM20B	1	178994939	179045697	protein_coding	9917	FAM20B	0	0	5	1.0223e-08	1.89860937688992e-06	PsychENCODE_eQTLs	No	NA	2.98681e-09	rs12403158	15
ENSG00000186283	TOR3A	1	179050512	179067158	protein_coding	64222	TOR3A	0	0	0	NA	NA	NA	Yes	Promoter_anchored_loops	1.47536e-07	rs12403158	15
ENSG00000057252	SOAT1	1	179262925	179327815	protein_coding	6646	SOAT1	2	4.952	0	NA	NA	NA	No	NA	1.47536e-07	rs12403158	15
ENSG00000162779	AXDND1	1	179334855	179523870	protein_coding	126859	AXDND1	4	10.89	0	NA	NA	NA	No	NA	2.98681e-09	rs12403158	15
ENSG00000135828	RNASEL	1	182542769	182558391	protein_coding	6041	RNASEL	0	0	1	0.000457352	0.0307102279172258	PsychENCODE_eQTLs	No	NA	4.63768e-10	rs4403588;rs12146099	16
ENSG00000135838	NPL	1	182758428	182799519	protein_coding	80896	NPL	0	0	8	0.000163541	0.0128898375655113	PsychENCODE_eQTLs	No	NA	1.0493e-13	rs4403588;rs12146099	16
ENSG00000135862	LAMC1	1	182992595	183114727	protein_coding	3915	LAMC1	356	21.6	415	3.58243e-26	8.331e-21	PsychENCODE_eQTLs:CMC_SVA_cis:GTEx/v8/Brain_Cerebellar_Hemisphere:GTEx/v8/Brain_Cerebellum	No	NA	6.89178e-15	rs4403588;rs12146099	16
ENSG00000058085	LAMC2	1	183155373	183214035	protein_coding	3918	LAMC2	0	0	407	3.19208e-33	3.66175450180085e-30	eQTLcatalogue/BrainSeq_ge_brain:PsychENCODE_eQTLs:GTEx/v8/Brain_Amygdala:GTEx/v8/Brain_Anterior_cingulate_cortex_BA24:GTEx/v8/Brain_Cerebellar_Hemisphere:GTEx/v8/Brain_Cerebellum:GTEx/v8/Brain_Cortex:GTEx/v8/Brain_Frontal_Cortex_BA9:GTEx/v8/Brain_Hypothalamus:GTEx/v8/Brain_Putamen_basal_ganglia	No	NA	6.89178e-15	rs12146099;rs4403588	16
ENSG00000203710	CR1	1	207669492	207813992	protein_coding	1378	CR1	0	0	3	NA	0.049	CMC_NoSVA_cis	No	NA	8.42446e-08	rs12069520	17
ENSG00000076356	PLXNA2	1	208195587	208417665	protein_coding	5362	PLXNA2	48	22.4	44	2.50657742844e-10	0.000866860194416524	PsychENCODE_eQTLs:xQTLServer_eQTLs:CMC_SVA_cis	Yes	Promoter_anchored_loops	5.58833e-19	rs12069520;rs11586367;rs1620298;rs4844662;rs11588790;rs71515130	17
ENSG00000196660	SLC30A10	1	219858769	220131989	protein_coding	55532	SLC30A10	4	2.898	0	NA	NA	NA	No	NA	5.69431e-08	rs5030754	19
ENSG00000136628	EPRS	1	220141943	220220000	protein_coding	2058	EPRS	10	19.79	0	NA	NA	NA	No	NA	2.99066e-08	rs5030754	19
ENSG00000162813	BPNT1	1	220230824	220263804	protein_coding	10380	BPNT1	3	10.86	14	2.25688e-06	0.000282610569404307	PsychENCODE_eQTLs:CMC_SVA_cis	No	NA	2.99066e-08	rs5030754	19
ENSG00000067704	IARS2	1	220267444	220321380	protein_coding	55699	IARS2	1	10.86	0	NA	NA	NA	No	NA	0.000656047	rs5030754	19
ENSG00000118873	RAB3GAP2	1	220321635	220445796	protein_coding	25782	RAB3GAP2	2	3.771	0	NA	NA	NA	No	NA	0.00034203	rs5030754	19
ENSG00000143740	SNAP47	1	227916240	227968927	protein_coding	116841	SNAP47	0	0	0	NA	NA	NA	Yes	Promoter_anchored_loops	2.90474e-06	rs7523917	20
ENSG00000081692	JMJD4	1	227918126	227923112	protein_coding	65094	JMJD4	0	0	0	NA	NA	NA	Yes	Promoter_anchored_loops	2.90474e-06	rs7523917	20
ENSG00000185888	PRSS38	1	228003394	228034171	protein_coding	339501	PRSS38	0	0	0	NA	NA	NA	Yes	Promoter_anchored_loops	4.20841e-08	rs7523917	20
ENSG00000154342	WNT3A	1	228194752	228248961	protein_coding	89780	WNT3A	25	8.316	164	2.2623e-20	7.97767e-15	GTEx/v8/Brain_Caudate_basal_ganglia	No	NA	3.81209e-09	rs7523917	20
ENSG00000143761	ARF1	1	228270361	228286912	protein_coding	375	ARF1	8	9.224	0	NA	NA	NA	No	NA	3.81209e-09	rs7523917	20
ENSG00000143793	C1orf35	1	228288427	228293112	protein_coding	79169	C1orf35	6	9.224	0	NA	NA	NA	No	NA	3.81209e-09	rs7523917	20
ENSG00000162910	MRPL55	1	228294380	228297013	protein_coding	128308	MRPL55	5	9.224	171	9.10571e-09	4.96342e-05	eQTLcatalogue/BrainSeq_ge_brain:PsychENCODE_eQTLs:CMC_SVA_cis:CMC_NoSVA_cis:GTEx/v8/Brain_Caudate_basal_ganglia:GTEx/v8/Brain_Cerebellum:GTEx/v8/Brain_Cortex:GTEx/v8/Brain_Frontal_Cortex_BA9:GTEx/v8/Brain_Hypothalamus	No	NA	3.81209e-09	rs7523917	20
ENSG00000143774	GUK1	1	228327663	228336685	protein_coding	2987	GUK1	5	9.338	0	NA	NA	NA	Yes	Promoter_anchored_loops	7.86931e-07	rs7523917	20
ENSG00000198835	GJC2	1	228337553	228347527	protein_coding	57165	GJC2	6	8.979	0	NA	NA	NA	Yes	Promoter_anchored_loops	2.90474e-06	rs7523917	20
ENSG00000203684	IBA57-AS1	1	228351787	228353213	protein_coding	574432	IBA57-AS1	6	8.979	0	NA	NA	NA	Yes	Promoter_anchored_loops	7.86931e-07	rs7523917	20
ENSG00000181873	IBA57	1	228353516	228369958	protein_coding	200205	IBA57	22	15.21	160	2.76787e-10	6.31644133520342e-08	PsychENCODE_eQTLs:GTEx/v8/Brain_Cerebellar_Hemisphere	Yes	Promoter_anchored_loops	3.81209e-09	rs7523917	20
ENSG00000162913	C1orf145	1	228391207	228401365	protein_coding	574407	C1orf145	37	23.8	165	2.60764e-20	1.46954126440207e-17	PsychENCODE_eQTLs:GTEx/v8/Brain_Cerebellar_Hemisphere:GTEx/v8/Brain_Cerebellum:GTEx/v8/Brain_Cortex:GTEx/v8/Brain_Nucleus_accumbens_basal_ganglia	No	NA	3.81209e-09	rs7523917	20
ENSG00000154358	OBSCN	1	228395831	228566577	protein_coding	84033	OBSCN	108	23.8	173	2.2205e-34	2.68684988829188e-31	eQTLcatalogue/BrainSeq_ge_brain:PsychENCODE_eQTLs:xQTLServer_eQTLs:CMC_SVA_cis:CMC_NoSVA_cis:GTEx/v8/Brain_Cortex:GTEx/v8/Brain_Nucleus_accumbens_basal_ganglia	No	NA	3.81209e-09	rs7523917	20
ENSG00000162931	TRIM17	1	228595641	228604562	protein_coding	51127	TRIM17	0	0	0	NA	NA	NA	Yes	Promoter_anchored_loops	2.90474e-06	rs7523917	20
ENSG00000168148	HIST3H3	1	228612546	228613026	protein_coding	8290	HIST3H3	0	0	0	NA	NA	NA	Yes	Promoter_anchored_loops	2.2624e-08	rs7523917	20
ENSG00000181218	HIST3H2A	1	228645065	228645560	protein_coding	92815	HIST3H2A	0	0	0	NA	NA	NA	Yes	Promoter_anchored_loops	2.90474e-06	rs7523917	20
ENSG00000196890	HIST3H2BB	1	228645808	228646259	protein_coding	128312	HIST3H2BB	0	0	0	NA	NA	NA	Yes	Promoter_anchored_loops	2.90474e-06	rs7523917	20
ENSG00000168159	RNF187	1	228674762	228683467	protein_coding	149603	RNF187	0	0	0	NA	NA	NA	Yes	Promoter_anchored_loops	3.12986e-06	rs7523917	20
ENSG00000130508	PXDN	2	1635659	1748624	protein_coding	7837	PXDN	0	0	34	1.61373991554e-10	0.00975611575734	xQTLServer_eQTLs	No	NA	6.059e-08	rs1151827	129
ENSG00000197872	FAM49A	2	16730727	16847599	protein_coding	81553	FAM49A	33	9.92	201	0	0	PsychENCODE_eQTLs:xQTLServer_eQTLs:CMC_SVA_cis	No	NA	2.24556e-08	rs1991585;rs34137698;rs11096549	21
ENSG00000205221	VIT	2	36923833	37041935	protein_coding	5212	VIT	10	15.92	0	NA	NA	NA	No	NA	4.99285e-09	rs974967	22
ENSG00000115808	STRN	2	37070783	37193615	protein_coding	6801	STRN	54	14.17	12	NA	0.049	CMC_SVA_cis	No	NA	3.76937e-08	rs1861435	22
ENSG00000008869	HEATR5B	2	37195526	37311485	protein_coding	54497	HEATR5B	24	14.17	0	NA	NA	NA	No	NA	1.97643e-07	rs1861435	22
ENSG00000115828	QPCT	2	37571717	37600465	protein_coding	25797	QPCT	0	0	15	4.59443e-05	0.00425579555951867	PsychENCODE_eQTLs	No	NA	3.76937e-08	rs1861435	22
ENSG00000163171	CDC42EP3	2	37869032	37965611	protein_coding	10602	CDC42EP3	0	0	0	NA	NA	NA	Yes	Promoter_anchored_loops	5.51356e-07	rs6708933	23
ENSG00000205086	C2orf91	2	42162508	42181406	protein_coding	400950	C2orf91	1	17.73	0	NA	NA	NA	No	NA	1.29295e-15	rs6740960	24
ENSG00000162878	PKDCC	2	42275160	42285668	protein_coding	91461	PKDCC	1	1.76	4	2.27074e-08	1.38078e-08	GTEx/v8/Brain_Caudate_basal_ganglia:GTEx/v8/Brain_Cerebellar_Hemisphere:GTEx/v8/Brain_Cerebellum:GTEx/v8/Brain_Hypothalamus:GTEx/v8/Brain_Putamen_basal_ganglia	No	NA	3.61408e-11	rs12623480;rs12622648	24
ENSG00000178021	TSPYL6	2	54480315	54483409	protein_coding	388951	TSPYL6	0	0	0	NA	NA	NA	Yes	Dorsolateral_Prefrontal_Cortex	4.18621e-08	rs12476489	25
ENSG00000177994	C2orf73	2	54557171	54610879	protein_coding	129852	C2orf73	0	0	0	NA	NA	NA	Yes	Promoter_anchored_loops:Hippocampus	4.18621e-08	rs12476489	25
ENSG00000115306	SPTBN1	2	54683422	54896812	protein_coding	6711	SPTBN1	48	16.19	64	1.20906e-11	2.50681e-07	GTEx/v8/Brain_Amygdala:GTEx/v8/Brain_Caudate_basal_ganglia:GTEx/v8/Brain_Cerebellum:GTEx/v8/Brain_Cortex:GTEx/v8/Brain_Hippocampus:GTEx/v8/Brain_Hypothalamus:GTEx/v8/Brain_Nucleus_accumbens_basal_ganglia:GTEx/v8/Brain_Spinal_cord_cervical_c-1	Yes	Hippocampus	1.65402e-08	rs12476489	25
ENSG00000214595	EML6	2	54950636	55199157	protein_coding	400954	EML6	0	0	0	NA	NA	NA	Yes	Hippocampus	4.18621e-08	rs12476489	25
ENSG00000198914	POU3F3	2	105471969	105476929	protein_coding	5455	POU3F3	17	20.4	124	1.56482e-09	3.2461262999913e-07	PsychENCODE_eQTLs:CMC_SVA_cis	Yes	Promoter_anchored_loops	1.32116e-49	rs7575379;rs1451533;rs3739155;rs732278;rs754481;rs62155005;rs57195032;rs9308882;rs10176834;rs1367175	28
ENSG00000135972	MRPS9	2	105654441	105716418	protein_coding	64965	MRPS9	58	14.24	108	3.15951e-20	1.77102436825546e-17	PsychENCODE_eQTLs:CMC_SVA_cis:CMC_NoSVA_cis:GTEx/v8/Brain_Caudate_basal_ganglia:GTEx/v8/Brain_Cerebellum:GTEx/v8/Brain_Nucleus_accumbens_basal_ganglia:GTEx/v8/Brain_Putamen_basal_ganglia:GTEx/v8/Brain_Spinal_cord_cervical_c-1	Yes	Promoter_anchored_loops	1.32116e-49	rs9308882;rs1367175;rs6737943;rs13031437;rs732278;rs62155005;rs754481;rs3739155:rs732278	28
ENSG00000135973	GPR45	2	105858200	105859924	protein_coding	11250	GPR45	0	0	0	NA	NA	NA	Yes	Promoter_anchored_loops	2.59333e-12	rs9308882:rs13031437:rs1367175	28
ENSG00000135974	C2orf49	2	105953816	105965668	protein_coding	79074	C2orf49	0	0	0	NA	NA	NA	Yes	Promoter_anchored_loops	6.11277e-11	rs9308882	28
ENSG00000071051	NCK2	2	106361354	106510730	protein_coding	8440	NCK2	0	0	2	0.000174149	0.013605136510465	PsychENCODE_eQTLs	No	NA	2.31994e-18	rs10176834;rs13031437	28
ENSG00000125611	CHCHD5	2	113341817	113346852	protein_coding	84269	CHCHD5	0	0	1	NA	0.049	CMC_NoSVA_cis:CMC_NoSVA_trans	No	NA	1.24156e-07	rs2953806;rs7844374	90
ENSG00000150551	LYPD1	2	133402426	133429152	protein_coding	116372	LYPD1	0	0	0	NA	NA	NA	Yes	Promoter_anchored_loops	7.62184e-08	rs4954068	29
ENSG00000176771	NCKAP5	2	133429374	134326034	protein_coding	344148	NCKAP5	4	15.13	0	NA	NA	NA	No	NA	7.0511e-08	rs4954068	29
ENSG00000136560	TANK	2	161993419	162092732	protein_coding	10010	TANK	18	19.97	0	NA	NA	NA	No	NA	9.41699e-11	rs1267059	30
ENSG00000115233	PSMD14	2	162164549	162268228	protein_coding	10213	PSMD14	66	16.94	0	NA	NA	NA	No	NA	6.342e-13	rs2113480;rs1267052;rs1921674	30
ENSG00000136535	TBR1	2	162272605	162282381	protein_coding	10716	TBR1	4	16.94	0	NA	NA	NA	No	NA	4.56971e-12	rs2113480;rs1267052	30
ENSG00000144290	SLC4A10	2	162280843	162841792	protein_coding	57282	SLC4A10	124	17.22	10	4.09858e-06	0.000486567233120153	PsychENCODE_eQTLs	No	NA	7.517e-39	rs1921674;rs1996266;rs6432708;rs7573951;rs4432469;rs6741949	30
ENSG00000197635	DPP4	2	162848751	162931052	protein_coding	1803	DPP4	52	17.21	11	4.66419e-09	9.08728560201849e-07	PsychENCODE_eQTLs:CMC_SVA_cis	No	NA	7.27393e-45	rs4432469;rs6432708;rs6741949;rs7573951;rs12995983;rs4664446	30
ENSG00000115267	IFIH1	2	163123589	163175213	protein_coding	64135	IFIH1	0	0	10	0.00041904	0.0285710377728244	PsychENCODE_eQTLs	No	NA	8.17185e-13	rs1267052;rs1921674;rs2113480	30
ENSG00000115232	ITGA4	2	182321929	182400914	protein_coding	3676	ITGA4	0	0	34	3.80692e-05	0.00360293373371775	PsychENCODE_eQTLs:CMC_SVA_cis	No	NA	4.56143e-08	rs35323141	31
ENSG00000138395	CDK15	2	202655184	202760273	protein_coding	65061	CDK15	0	0	0	NA	NA	NA	Yes	Promoter_anchored_loops	3.16834e-10	rs185726277	32
ENSG00000138439	FAM117B	2	203499901	203634480	protein_coding	150864	FAM117B	4	4.065	273	4.40732e-09	8.61525081606713e-07	PsychENCODE_eQTLs:CMC_SVA_cis	Yes	Promoter_anchored_loops	5.07176e-11	rs185726277	32
ENSG00000163596	ICA1L	2	203640690	203736708	protein_coding	130026	ICA1L	104	15.97	277	2.57499e-35	3.2466691480494e-32	eQTLcatalogue/BrainSeq_ge_brain:PsychENCODE_eQTLs:xQTLServer_eQTLs:CMC_SVA_cis:GTEx/v8/Brain_Cortex:GTEx/v8/Brain_Frontal_Cortex_BA9	No	NA	1.2668e-11	rs185726277	32
ENSG00000138442	WDR12	2	203739505	203879521	protein_coding	55759	WDR12	147	20.2	234	3.00465e-06	0.00741269	eQTLcatalogue/BrainSeq_ge_brain:GTEx/v8/Brain_Amygdala:GTEx/v8/Brain_Nucleus_accumbens_basal_ganglia	No	NA	1.2668e-11	rs185726277	32
ENSG00000138380	CARF	2	203776937	203851786	protein_coding	79800	CARF	94	17.48	271	4.18911e-10	9.34966516336296e-08	PsychENCODE_eQTLs:CMC_SVA_cis:GTEx/v8/Brain_Spinal_cord_cervical_c-1	No	NA	5.07176e-11	rs185726277	32
ENSG00000144426	NBEAL1	2	203879602	204091101	protein_coding	65065	NBEAL1	53	12.95	274	8.83608e-07	0.000119682266989824	PsychENCODE_eQTLs:CMC_SVA_cis	No	NA	1.2668e-11	rs185726277	32
ENSG00000119004	CYP20A1	2	204103663	204163009	protein_coding	57404	CYP20A1	5	5.605	0	NA	NA	NA	No	NA	2.00341e-10	rs185726277	32
ENSG00000138443	ABI2	2	204192942	204312446	protein_coding	10152	ABI2	1	0.036	0	NA	NA	NA	No	NA	1.17524e-10	rs185726277	32
ENSG00000173166	RAPH1	2	204259068	204400133	protein_coding	65059	RAPH1	0	0	0	NA	NA	NA	Yes	Promoter_anchored_loops	1.17524e-10	rs185726277	32
ENSG00000168028	RPSA	3	39448180	39454033	protein_coding	3921	RPSA	0	0	20	4.48983e-28	4.01226899300825e-25	eQTLcatalogue/BrainSeq_ge_brain:PsychENCODE_eQTLs:CMC_SVA_cis:CMC_NoSVA_cis:GTEx/v8/Brain_Cerebellar_Hemisphere:GTEx/v8/Brain_Cerebellum:GTEx/v8/Brain_Cortex:GTEx/v8/Brain_Spinal_cord_cervical_c-1	No	NA	1.1477e-18	rs28829975	34
ENSG00000168314	MOBP	3	39508689	39570970	protein_coding	4336	MOBP	18	15.47	20	8.78941315141e-18	5.31377648395e-10	eQTLcatalogue/BrainSeq_ge_brain:PsychENCODE_eQTLs:xQTLServer_eQTLs	No	NA	1.1477e-18	rs28829975;rs17756489	34
ENSG00000164045	CDC25A	3	48198636	48229892	protein_coding	993	CDC25A	0	0	34	0.000175411	1.73145e-15	CMC_SVA_cis:CMC_NoSVA_cis:GTEx/v8/Brain_Cerebellar_Hemisphere	Yes	Promoter_anchored_loops	5.41452e-14	rs111292574;rs3774628;rs3774628:rs11130181	35
ENSG00000164047	CAMP	3	48264837	48266981	protein_coding	820	CAMP	0	0	0	NA	NA	NA	Yes	Promoter_anchored_loops	3.84607e-08	rs11130181:rs3774628;rs11720964	35
ENSG00000164048	ZNF589	3	48282590	48340743	protein_coding	51385	ZNF589	0	0	32	8.86685e-05	1.37447e-27	GTEx/v8/Brain_Cerebellar_Hemisphere:GTEx/v8/Brain_Cortex:GTEx/v8/Brain_Spinal_cord_cervical_c-1	Yes	Promoter_anchored_loops	6.99247e-14	rs11130181;rs3774628:rs11130181	35
ENSG00000172113	NME6	3	48334754	48343175	protein_coding	10201	NME6	0	0	0	NA	NA	NA	Yes	Promoter_anchored_loops	1.06691e-13	rs3774628:rs11130181	35
ENSG00000164049	FBXW12	3	48413709	48442666	protein_coding	285231	FBXW12	0	0	0	NA	NA	NA	Yes	Promoter_anchored_loops	3.75506e-08	rs11130181:rs3774628;rs11720964	35
ENSG00000164051	CCDC51	3	48473574	48481866	protein_coding	79714	CCDC51	0	0	0	NA	NA	NA	Yes	Promoter_anchored_loops	1.54311e-13	rs3774628:rs11130181	35
ENSG00000232112	TMA7	3	48481667	48485616	protein_coding	51372	TMA7	0	0	125	3.49421e-06	2.3105e-15	PsychENCODE_eQTLs:CMC_NoSVA_cis:GTEx/v8/Brain_Cerebellar_Hemisphere:GTEx/v8/Brain_Cerebellum:GTEx/v8/Brain_Cortex	Yes	Promoter_anchored_loops	1.54311e-13	rs11130181;rs6799186;rs3774628:rs11130181	35
ENSG00000164053	ATRIP	3	48488114	48507115	protein_coding	84126	ATRIP	0	0	20	6.28568e-05	0.00252996	CMC_SVA_cis:GTEx/v8/Brain_Cerebellar_Hemisphere:GTEx/v8/Brain_Putamen_basal_ganglia	Yes	Promoter_anchored_loops	1.54311e-13	rs111292574;rs11130181;rs4974078;rs3774628:rs11130181	35
ENSG00000213689	TREX1	3	48506445	48509044	protein_coding	11277	TREX1	0	0	167	1.33441e-14	1.81952e-16	PsychENCODE_eQTLs:xQTLServer_eQTLs:CMC_SVA_cis:CMC_NoSVA_cis:GTEx/v8/Brain_Caudate_basal_ganglia:GTEx/v8/Brain_Frontal_Cortex_BA9:GTEx/v8/Brain_Nucleus_accumbens_basal_ganglia	Yes	Promoter_anchored_loops	1.19634e-13	rs11130181;rs6799186;rs111292574;rs3774628:rs11130181	35
ENSG00000164054	SHISA5	3	48509197	48542259	protein_coding	51246	SHISA5	0	0	17	0.000116902	0.00964509940729345	PsychENCODE_eQTLs	No	NA	4.22771e-10	rs6799186;rs11130181	35
ENSG00000114268	PFKFB4	3	48555117	48599448	protein_coding	5210	PFKFB4	0	0	0	NA	NA	NA	Yes	Promoter_anchored_loops	1.05759e-12	rs11130181:rs3774628	35
ENSG00000145040	UCN2	3	48599160	48601206	protein_coding	90226	UCN2	0	0	5	9.65804e-06	0.00573708	PsychENCODE_eQTLs:GTEx/v8/Brain_Cerebellum	Yes	Promoter_anchored_loops	1.44787e-13	rs11130181;rs3774628;rs3774628:rs11130181	35
ENSG00000114270	COL7A1	3	48601506	48632700	protein_coding	1294	COL7A1	0	0	0	NA	NA	NA	Yes	Promoter_anchored_loops	1.19634e-13	rs3774628:rs11130181	35
ENSG00000010256	UQCRC1	3	48636435	48648409	protein_coding	7384	UQCRC1	0	0	2	NA	0.049	CMC_NoSVA_cis	Yes	Promoter_anchored_loops	1.19634e-13	rs11130181;rs11130181:rs3774628	35
ENSG00000183396	TMEM89	3	48658192	48659288	protein_coding	440955	TMEM89	0	0	0	NA	NA	NA	Yes	Promoter_anchored_loops	5.62925e-12	rs3774628:rs111292574:rs11130181:rs3774628;rs11720964:rs4974078:rs11720964	35
ENSG00000225697	SLC26A6	3	48663156	48672926	protein_coding	65010	SLC26A6	0	0	0	NA	NA	NA	Yes	Promoter_anchored_loops	1.05759e-12	rs11130181:rs3774628	35
ENSG00000008300	CELSR3	3	48673902	48700348	protein_coding	1951	CELSR3	0	0	0	NA	NA	NA	Yes	Promoter_anchored_loops	2.35098e-13	rs3774628:rs11130181:rs111292574:rs3774628;rs11720964	35
ENSG00000213672	NCKIPSD	3	48701364	48723797	protein_coding	51517	NCKIPSD	7	16.5	368	0	0	eQTLcatalogue/BrainSeq_ge_brain:PsychENCODE_eQTLs:xQTLServer_eQTLs:CMC_SVA_cis:CMC_NoSVA_cis:GTEx/v8/Brain_Amygdala:GTEx/v8/Brain_Anterior_cingulate_cortex_BA24:GTEx/v8/Brain_Caudate_basal_ganglia:GTEx/v8/Brain_Cerebellar_Hemisphere:GTEx/v8/Brain_Cerebellum:GTEx/v8/Brain_Cortex:GTEx/v8/Brain_Frontal_Cortex_BA9:GTEx/v8/Brain_Hippocampus:GTEx/v8/Brain_Hypothalamus:GTEx/v8/Brain_Nucleus_accumbens_ba…	Yes	Promoter_anchored_loops	3.10624e-14	rs3774628;rs11130181;rs6799186;rs4974078;rs11720964;rs11715304;rs11130181:rs3774628:rs111292574	35
ENSG00000068745	IP6K2	3	48725436	48777786	protein_coding	51447	IP6K2	34	16.5	71	2.68182e-15	1.48084e-13	PsychENCODE_eQTLs:CMC_SVA_cis:GTEx/v8/Brain_Caudate_basal_ganglia:GTEx/v8/Brain_Cerebellar_Hemisphere:GTEx/v8/Brain_Cerebellum:GTEx/v8/Brain_Cortex:GTEx/v8/Brain_Spinal_cord_cervical_c-1	Yes	Promoter_anchored_loops	6.50532e-14	rs3774628;rs11130181;rs6799186;rs11720964;rs4974078;rs3774628:rs11130181:rs111292574	35
ENSG00000114302	PRKAR2A	3	48782030	48885279	protein_coding	5576	PRKAR2A	40	12.14	173	3.58208e-06	0.00284461690720099	PsychENCODE_eQTLs:CMC_SVA_cis:GTEx/v8/Brain_Substantia_nigra	Yes	Promoter_anchored_loops	3.10624e-14	rs11130181;rs3774628;rs11130181:rs3774628:rs11720964	35
ENSG00000178537	SLC25A20	3	48894369	48936426	protein_coding	788	SLC25A20	28	11.65	0	NA	NA	NA	Yes	Promoter_anchored_loops	8.49269e-14	rs3774628;rs11130181;rs11130181:rs6799186:rs3774628:rs11715304	35
ENSG00000221883	ARIH2OS	3	48955221	48956818	protein_coding	646450	ARIH2OS	13	11.63	0	NA	NA	NA	No	NA	1.1764e-13	rs11130181;rs3774628	35
ENSG00000177479	ARIH2	3	48956254	49023815	protein_coding	10425	ARIH2	40	12.89	273	9.88044e-19	4.97522106601087e-16	PsychENCODE_eQTLs:xQTLServer_eQTLs	No	NA	3.10624e-14	rs11130181;rs3774628;rs111292574;rs4974078;rs6799186;rs11720964	35
ENSG00000178467	P4HTM	3	49027319	49044587	protein_coding	54681	P4HTM	12	13.01	420	1.98194e-27	1.71257194756734e-24	eQTLcatalogue/BrainSeq_ge_brain:PsychENCODE_eQTLs:CMC_SVA_cis:GTEx/v8/Brain_Caudate_basal_ganglia:GTEx/v8/Brain_Cerebellar_Hemisphere:GTEx/v8/Brain_Cerebellum:GTEx/v8/Brain_Cortex:GTEx/v8/Brain_Frontal_Cortex_BA9:GTEx/v8/Brain_Hippocampus:GTEx/v8/Brain_Hypothalamus:GTEx/v8/Brain_Nucleus_accumbens_basal_ganglia:GTEx/v8/Brain_Putamen_basal_ganglia:GTEx/v8/Brain_Spinal_cord_cervical_c-1	Yes	Promoter_anchored_loops	3.10624e-14	rs3774628;rs11130181;rs111292574;rs6799186;rs11720964;rs4974078;rs11715304;rs11130181:rs3774628:rs11715304	35
ENSG00000178252	WDR6	3	49044495	49053386	protein_coding	11180	WDR6	9	15.78	479	1.76629e-64	5.95438916184648e-61	eQTLcatalogue/BrainSeq_ge_brain:PsychENCODE_eQTLs:xQTLServer_eQTLs:CMC_SVA_cis:CMC_NoSVA_cis:BRAINEAC/CRBL:BRAINEAC/FCTX:BRAINEAC/OCTX:BRAINEAC/THAL:BRAINEAC/WHMT:BRAINEAC/aveALL:GTEx/v8/Brain_Amygdala:GTEx/v8/Brain_Caudate_basal_ganglia:GTEx/v8/Brain_Cerebellar_Hemisphere:GTEx/v8/Brain_Cerebellum:GTEx/v8/Brain_Cortex:GTEx/v8/Brain_Frontal_Cortex_BA9:GTEx/v8/Brain_Hippocampus:GTEx/v8/Brain_Nucleu…	Yes	Promoter_anchored_loops	3.10624e-14	rs11130181;rs3774628;rs6799186;rs4974078;rs11720964;rs111292574;rs11715304	35
ENSG00000178149	DALRD3	3	49052921	49059726	protein_coding	55152	DALRD3	5	15.78	395	3.34307e-13	1.7873e-09	PsychENCODE_eQTLs:CMC_SVA_cis:GTEx/v8/Brain_Anterior_cingulate_cortex_BA24:GTEx/v8/Brain_Cerebellar_Hemisphere:GTEx/v8/Brain_Cerebellum:GTEx/v8/Brain_Cortex:GTEx/v8/Brain_Frontal_Cortex_BA9	Yes	Promoter_anchored_loops	3.10624e-14	rs3774628;rs11130181;rs11720964;rs4974078;rs11715304;rs6799186;rs11130181:rs3774628:rs111292574:rs11715304	35
ENSG00000178057	NDUFAF3	3	49057892	49060928	protein_coding	25915	NDUFAF3	5	15.78	0	NA	NA	NA	Yes	Promoter_anchored_loops	9.72096e-14	rs3774628;rs11130181;rs11130181:rs3774628:rs111292574:rs11715304	35
ENSG00000178035	IMPDH2	3	49061758	49066841	protein_coding	3615	IMPDH2	8	15.78	0	NA	NA	NA	Yes	Promoter_anchored_loops	5.41452e-14	rs3774628;rs11130181;rs11130181:rs3774628:rs11715304	35
ENSG00000198218	QRICH1	3	49067140	49131796	protein_coding	54870	QRICH1	30	20.1	390	1.39145e-16	3.56115e-12	PsychENCODE_eQTLs:CMC_SVA_cis:GTEx/v8/Brain_Caudate_basal_ganglia:GTEx/v8/Brain_Cerebellar_Hemisphere:GTEx/v8/Brain_Cerebellum:GTEx/v8/Brain_Cortex:GTEx/v8/Brain_Frontal_Cortex_BA9:GTEx/v8/Brain_Hippocampus:GTEx/v8/Brain_Nucleus_accumbens_basal_ganglia:GTEx/v8/Brain_Putamen_basal_ganglia	Yes	Promoter_anchored_loops	3.10624e-14	rs11130181;rs3774628;rs111292574;rs6799186;rs4974078;rs11720964;rs11715304;rs3774628:rs11130181:rs111292574	35
ENSG00000172053	QARS	3	49133365	49142553	protein_coding	5859	QARS	12	20.1	0	NA	NA	NA	Yes	Promoter_anchored_loops	4.99133e-13	rs11130181;rs3774628;rs111292574;rs3774628:rs3774628;rs11720964:rs11720964:rs11130181	35
ENSG00000172046	USP19	3	49145479	49158371	protein_coding	10869	USP19	12	21.3	0	NA	NA	NA	Yes	Promoter_anchored_loops	6.99247e-14	rs3774628;rs111292574;rs11130181;rs3774628:rs11130181:rs111292574:rs4974078:rs3774628;rs11720964	35
ENSG00000172037	LAMB2	3	49158547	49170551	protein_coding	3913	LAMB2	7	21.3	0	NA	NA	NA	Yes	Promoter_anchored_loops	4.6741e-14	rs11130181;rs3774628;rs3774628:rs11130181:rs111292574:rs3774628;rs11720964:rs11715304	35
ENSG00000177352	CCDC71	3	49199968	49203754	protein_coding	64925	CCDC71	13	15.13	396	9.41635e-20	4.03053e-15	eQTLcatalogue/BrainSeq_ge_brain:PsychENCODE_eQTLs:GTEx/v8/Brain_Amygdala:GTEx/v8/Brain_Caudate_basal_ganglia:GTEx/v8/Brain_Cerebellar_Hemisphere:GTEx/v8/Brain_Cerebellum:GTEx/v8/Brain_Cortex:GTEx/v8/Brain_Frontal_Cortex_BA9:GTEx/v8/Brain_Hippocampus:GTEx/v8/Brain_Nucleus_accumbens_basal_ganglia:GTEx/v8/Brain_Putamen_basal_ganglia	Yes	Promoter_anchored_loops	3.10624e-14	rs3774628;rs111292574;rs11720964;rs11130181;rs4974078;rs11715304;rs6799186;rs3774628:rs11130181:rs3774628;rs11720964:rs4974078:rs11720964:rs111292574	35
ENSG00000185909	KLHDC8B	3	49209044	49213917	protein_coding	200942	KLHDC8B	16	15.13	163	1.55284e-06	0.00138032	PsychENCODE_eQTLs:CMC_SVA_cis:CMC_NoSVA_cis:GTEx/v8/Brain_Cerebellum:GTEx/v8/Brain_Nucleus_accumbens_basal_ganglia	Yes	Promoter_anchored_loops	3.10624e-14	rs3774628;rs11720964;rs11130181;rs6799186;rs11715304;rs3774628:rs11130181:rs3774628;rs11720964:rs4974078:rs11720964:rs111292574	35
ENSG00000236980	C3orf84	3	49215065	49229291	protein_coding	646498	C3orf84	24	15.24	0	NA	NA	NA	Yes	Promoter_anchored_loops	1.19634e-13	rs3774628;rs11130181;rs11720964;rs3774628:rs11130181:rs6799186:rs11720964:rs3774628;rs11720964:rs111292574	35
ENSG00000173421	CCDC36	3	49235861	49295537	protein_coding	339834	CCDC36	40	15.24	65	1.36663e-06	0.000178604367966709	PsychENCODE_eQTLs	Yes	Promoter_anchored_loops	6.50532e-14	rs11130181;rs3774628;rs11720964;rs4974078;rs3774628:rs11130181:rs111292574	35
ENSG00000188315	C3orf62	3	49306035	49315342	protein_coding	375341	C3orf62	12	11.88	20	NA	0.009	CMC_SVA_cis:CMC_NoSVA_cis	Yes	Promoter_anchored_loops	4.6741e-14	rs4974078;rs11130181;rs3774628;rs11720964;rs6799186;rs3774628:rs11130181:rs111292574:rs3774628	35
ENSG00000114316	USP4	3	49315264	49378145	protein_coding	7375	USP4	35	9.802	105	1.96381e-05	0.0111109	GTEx/v8/Brain_Cerebellum	Yes	Promoter_anchored_loops	4.99133e-13	rs11130181;rs4974078;rs11720964;rs3774628;rs3774628:rs111292574:rs11130181:rs11720964:rs3774628;rs11720964:rs11715304	35
ENSG00000233276	GPX1	3	49394609	49396033	protein_coding	2876	GPX1	9	6.9	371	0	0	PsychENCODE_eQTLs:xQTLServer_eQTLs:CMC_SVA_cis:CMC_NoSVA_cis:GTEx/v8/Brain_Anterior_cingulate_cortex_BA24:GTEx/v8/Brain_Caudate_basal_ganglia:GTEx/v8/Brain_Cerebellar_Hemisphere:GTEx/v8/Brain_Cerebellum:GTEx/v8/Brain_Cortex:GTEx/v8/Brain_Frontal_Cortex_BA9:GTEx/v8/Brain_Hippocampus:GTEx/v8/Brain_Nucleus_accumbens_basal_ganglia:GTEx/v8/Brain_Putamen_basal_ganglia	Yes	Promoter_anchored_loops	3.10624e-14	rs11130181;rs3774628;rs6799186;rs11720964;rs4974078;rs111292574;rs11130181:rs3774628:rs111292574:rs3774628;rs11720964:rs4974078	35
ENSG00000067560	RHOA	3	49396578	49450431	protein_coding	387	RHOA	43	16.24	134	NA	0.009	CMC_SVA_cis	Yes	Promoter_anchored_loops	4.99133e-13	rs11130181;rs111292574;rs3774628:rs111292574:rs11130181:rs11720964:rs4974078	35
ENSG00000145022	TCTA	3	49449639	49453908	protein_coding	6988	TCTA	14	16.24	109	8.94863e-08	1.43721214100618e-05	PsychENCODE_eQTLs	Yes	Promoter_anchored_loops	1.74752e-13	rs11130181;rs3774628;rs11720964;rs3774628:rs111292574:rs11130181:rs11720964:rs4974078	35
ENSG00000145020	AMT	3	49454211	49460186	protein_coding	275	AMT	12	16.24	516	2.15046e-38	7.73972e-32	PsychENCODE_eQTLs:xQTLServer_eQTLs:CMC_SVA_cis:GTEx/v8/Brain_Anterior_cingulate_cortex_BA24:GTEx/v8/Brain_Caudate_basal_ganglia:GTEx/v8/Brain_Cerebellar_Hemisphere:GTEx/v8/Brain_Cerebellum:GTEx/v8/Brain_Cortex:GTEx/v8/Brain_Frontal_Cortex_BA9:GTEx/v8/Brain_Hippocampus:GTEx/v8/Brain_Hypothalamus:GTEx/v8/Brain_Nucleus_accumbens_basal_ganglia:GTEx/v8/Brain_Putamen_basal_ganglia:GTEx/v8/Brain_Spinal_…	Yes	Promoter_anchored_loops	3.10624e-14	rs11130181;rs111292574;rs3774628;rs6799186;rs11720964;rs4974078;rs11715304;rs3774628:rs111292574:rs11130181:rs11720964:rs4974078:rs3774628	35
ENSG00000145029	NICN1	3	49460379	49466759	protein_coding	84276	NICN1	10	8.665	369	5.75973e-14	1.94718982004651e-11	PsychENCODE_eQTLs:CMC_SVA_cis:CMC_NoSVA_cis:GTEx/v8/Brain_Caudate_basal_ganglia:GTEx/v8/Brain_Cerebellum:GTEx/v8/Brain_Cortex:GTEx/v8/Brain_Frontal_Cortex_BA9:GTEx/v8/Brain_Nucleus_accumbens_basal_ganglia	Yes	Promoter_anchored_loops	3.10624e-14	rs11130181;rs111292574;rs3774628;rs6799186;rs11720964;rs4974078;rs11715304;rs11130181:rs3774628:rs3774628;rs11720964:rs111292574	35
ENSG00000173402	DAG1	3	49506146	49573048	protein_coding	1605	DAG1	33	13.88	0	NA	NA	NA	Yes	Promoter_anchored_loops	1.19634e-13	rs11130181;rs3774628:rs11130181:rs111292574:rs4974078	35
ENSG00000164061	BSN	3	49591922	49708978	protein_coding	8927	BSN	16	13.05	71	2.33044176658e-10	0.0140890483166	PsychENCODE_eQTLs:xQTLServer_eQTLs:GTEx/v8/Brain_Cerebellum	Yes	Promoter_anchored_loops	2.7588e-09	rs11130181;rs111292574;rs11715304;rs11715304:rs111292574	35
ENSG00000164062	APEH	3	49711435	49721396	protein_coding	327	APEH	2	5.42	0	NA	NA	NA	Yes	Promoter_anchored_loops	2.53626e-13	rs111292574;rs11130181:rs3774628	35
ENSG00000173531	MST1	3	49721380	49726934	protein_coding	4485	MST1	5	8.191	121	3.51456e-05	2.63749e-05	BRAINEAC/SNIG:GTEx/v8/Brain_Cerebellum	Yes	Promoter_anchored_loops	2.35098e-13	rs111292574;rs11715304;rs11130181;rs3774628:rs11130181:rs111292574	35
ENSG00000164068	RNF123	3	49726932	49758962	protein_coding	63891	RNF123	11	14.91	167	2.84787e-08	1.00961e-15	eQTLcatalogue/BrainSeq_ge_brain:PsychENCODE_eQTLs:CMC_SVA_cis:GTEx/v8/Brain_Anterior_cingulate_cortex_BA24:GTEx/v8/Brain_Cerebellar_Hemisphere:GTEx/v8/Brain_Cerebellum:GTEx/v8/Brain_Cortex:GTEx/v8/Brain_Hypothalamus:GTEx/v8/Brain_Nucleus_accumbens_basal_ganglia	Yes	Promoter_anchored_loops	2.35098e-13	rs111292574;rs11715304;rs11130181;rs4974078;rs3774628:rs11130181:rs111292574	35
ENSG00000176020	AMIGO3	3	49754267	49761349	protein_coding	386724	AMIGO3	6	14.91	0	NA	NA	NA	Yes	Promoter_anchored_loops	1.5416e-09	rs111292574;rs11715304;rs11130181:rs4974078:rs11720964:rs11715304	35
ENSG00000173540	GMPPB	3	49754277	49761384	protein_coding	29925	GMPPB	6	14.91	364	3.52444e-18	1.80063e-28	eQTLcatalogue/BrainSeq_ge_brain:PsychENCODE_eQTLs:CMC_SVA_cis:GTEx/v8/Brain_Amygdala:GTEx/v8/Brain_Anterior_cingulate_cortex_BA24:GTEx/v8/Brain_Caudate_basal_ganglia:GTEx/v8/Brain_Cerebellar_Hemisphere:GTEx/v8/Brain_Cerebellum:GTEx/v8/Brain_Cortex:GTEx/v8/Brain_Frontal_Cortex_BA9:GTEx/v8/Brain_Hippocampus:GTEx/v8/Brain_Hypothalamus:GTEx/v8/Brain_Nucleus_accumbens_basal_ganglia:GTEx/v8/Brain_Putam…	Yes	Promoter_anchored_loops	3.10624e-14	rs111292574;rs11715304;rs6799186;rs11130181;rs3774628;rs11720964;rs4974078;rs11130181:rs4974078:rs11720964:rs11715304	35
ENSG00000176095	IP6K1	3	49761727	49823975	protein_coding	9807	IP6K1	23	11.64	0	NA	NA	NA	Yes	Promoter_anchored_loops	3.21199e-08	rs11715304;rs111292574	35
ENSG00000187492	CDHR4	3	49828165	49837268	protein_coding	389118	CDHR4	11	12.38	0	NA	NA	NA	Yes	Promoter_anchored_loops	3.21199e-08	rs11715304;rs111292574;rs11715304:rs111292574	35
ENSG00000185614	FAM212A	3	49840687	49842463	protein_coding	389119	FAM212A	8	13.02	42	2.49878e-11	2.06179e-23	PsychENCODE_eQTLs:GTEx/v8/Brain_Cerebellar_Hemisphere:GTEx/v8/Brain_Cerebellum:GTEx/v8/Brain_Nucleus_accumbens_basal_ganglia	Yes	Promoter_anchored_loops	2.05843e-08	rs11715304;rs111292574;rs4974078;rs11715304:rs111292574	35
ENSG00000182179	UBA7	3	49842640	49851379	protein_coding	7318	UBA7	9	13.02	0	NA	NA	NA	Yes	Promoter_anchored_loops	2.05843e-08	rs111292574;rs11715304;rs11715304:rs111292574	35
ENSG00000183763	TRAIP	3	49866034	49894007	protein_coding	10293	TRAIP	15	14.54	47	NA	0.049	CMC_SVA_cis	No	NA	2.05843e-08	rs11715304;rs111292574	35
ENSG00000164076	CAMKV	3	49895421	49907655	protein_coding	79012	CAMKV	12	15.04	2	0.000198839	0.0337685	GTEx/v8/Brain_Cortex	Yes	Promoter_anchored_loops	2.65801e-13	rs11715304;rs111292574;rs11130181:rs3774628:rs4974078:rs111292574	35
ENSG00000164078	MST1R	3	49924435	49941299	protein_coding	4486	MST1R	12	15.79	170	3.47091e-10	6.28537e-15	GTEx/v8/Brain_Cerebellar_Hemisphere:GTEx/v8/Brain_Cerebellum:GTEx/v8/Brain_Cortex:GTEx/v8/Brain_Hypothalamus:GTEx/v8/Brain_Nucleus_accumbens_basal_ganglia	Yes	Promoter_anchored_loops	4.99133e-13	rs111292574;rs11715304;rs11720964;rs3774628:rs111292574:rs4974078:rs11130181:rs11715304	35
ENSG00000164077	MON1A	3	49946302	49967606	protein_coding	84315	MON1A	12	15.79	0	NA	NA	NA	No	NA	1.6824e-07	rs111292574	35
ENSG00000004534	RBM6	3	49977440	50137478	protein_coding	10180	RBM6	79	11.6	153	3.1012e-14	1.61235e-34	eQTLcatalogue/BrainSeq_ge_brain:PsychENCODE_eQTLs:xQTLServer_eQTLs:CMC_SVA_cis:GTEx/v8/Brain_Anterior_cingulate_cortex_BA24:GTEx/v8/Brain_Caudate_basal_ganglia:GTEx/v8/Brain_Cerebellar_Hemisphere:GTEx/v8/Brain_Cerebellum:GTEx/v8/Brain_Cortex:GTEx/v8/Brain_Frontal_Cortex_BA9:GTEx/v8/Brain_Hippocampus:GTEx/v8/Brain_Hypothalamus:GTEx/v8/Brain_Nucleus_accumbens_basal_ganglia:GTEx/v8/Brain_Putamen_bas…	Yes	Promoter_anchored_loops	4.99133e-13	rs111292574;rs11715304;rs11130181;rs3774628:rs111292574:rs11130181:rs3774628;rs11720964:rs4974078:rs11720964:rs11715304	35
ENSG00000003756	RBM5	3	50126341	50156454	protein_coding	10181	RBM5	16	9.207	0	NA	NA	NA	Yes	Promoter_anchored_loops	8.75712e-08	rs111292574;rs11715304	35
ENSG00000001617	SEMA3F	3	50192478	50226508	protein_coding	6405	SEMA3F	2	9.764	170	0.000167484	0.013155942579159	PsychENCODE_eQTLs:CMC_SVA_cis	Yes	Promoter_anchored_loops	1.63531e-07	rs111292574;rs11130181;rs11130181:rs111292574	35
ENSG00000114349	GNAT1	3	50229045	50233949	protein_coding	2779	GNAT1	0	0	0	NA	NA	NA	Yes	Promoter_anchored_loops	5.86568e-07	rs11130181:rs111292574	35
ENSG00000114353	GNAI2	3	50263724	50296787	protein_coding	2771	GNAI2	1	9.243	5	0.000460846	0.0309039856686521	PsychENCODE_eQTLs	Yes	Promoter_anchored_loops	3.04506e-08	rs111292574;rs11720964;rs11130181:rs111292574	35
ENSG00000179564	LSMEM2	3	50316458	50325545	protein_coding	132228	LSMEM2	0	0	0	NA	NA	NA	Yes	Promoter_anchored_loops	3.04506e-08	rs111292574	35
ENSG00000214706	IFRD2	3	50325163	50330349	protein_coding	7866	IFRD2	0	0	0	NA	NA	NA	Yes	Promoter_anchored_loops	2.15894e-10	rs11130181:rs11720964:rs3774628;rs11720964:rs11715304:rs111292574	35
ENSG00000186792	HYAL3	3	50330262	50336899	protein_coding	8372	HYAL3	0	0	104	8.18397e-07	1.6808e-09	PsychENCODE_eQTLs:CMC_SVA_cis:GTEx/v8/Brain_Spinal_cord_cervical_c-1	Yes	Promoter_anchored_loops	2.15894e-10	rs11720964;rs111292574;rs11130181;rs11130181:rs11720964:rs11715304:rs111292574	35
ENSG00000243477	NAT6	3	50333833	50336852	protein_coding	24142	NAT6	0	0	0	NA	NA	NA	Yes	Promoter_anchored_loops	5.84933e-08	rs11130181:rs11720964:rs11715304:rs111292574	35
ENSG00000114378	HYAL1	3	50337320	50349812	protein_coding	3373	HYAL1	0	0	0	NA	NA	NA	Yes	Promoter_anchored_loops	5.84933e-08	rs11130181:rs11715304:rs111292574	35
ENSG00000068001	HYAL2	3	50355221	50360337	protein_coding	8692	HYAL2	0	0	0	NA	NA	NA	Yes	Promoter_anchored_loops	5.84933e-08	rs11130181:rs11715304:rs111292574	35
ENSG00000114383	TUSC2	3	50357458	50365682	protein_coding	11334	TUSC2	0	0	0	NA	NA	NA	Yes	Promoter_anchored_loops	2.49956e-06	rs111292574	35
ENSG00000068028	RASSF1	3	50367219	50378411	protein_coding	11186	RASSF1	0	0	0	NA	NA	NA	Yes	Promoter_anchored_loops	5.16892e-08	rs11715304	35
ENSG00000114388	NPRL2	3	50384761	50388522	protein_coding	10641	NPRL2	0	0	1	NA	0.049	CMC_SVA_cis	No	NA	9.38409e-08	rs11715304	35
ENSG00000007402	CACNA2D2	3	50400233	50541675	protein_coding	9254	CACNA2D2	3	4.131	0	NA	NA	NA	Yes	Promoter_anchored_loops	1.63531e-07	rs111292574	35
ENSG00000114738	MAPKAPK3	3	50648951	50686720	protein_coding	7867	MAPKAPK3	0	0	4	0.000691816	0.0430510874852421	PsychENCODE_eQTLs	No	NA	1.97211e-07	rs111292574	35
ENSG00000088538	DOCK3	3	50712672	51421629	protein_coding	1795	DOCK3	9	13.42	0	NA	NA	NA	No	NA	1.92831e-05	rs111292574	35
ENSG00000114251	WNT5A	3	55499743	55523973	protein_coding	7474	WNT5A	11	8.604	0	NA	NA	NA	Yes	Promoter_anchored_loops	1.04773e-15	rs11916364;rs2056349;rs4955999;rs9845373	1 day, 12:37:00
ENSG00000187672	ERC2	3	55542336	56502391	protein_coding	26059	ERC2	172	16.59	0	NA	NA	NA	No	NA	1.94299e-20	rs9875103;rs62251464;rs9845373	1 day, 12:37:00
ENSG00000163638	ADAMTS9	3	64501333	64673676	protein_coding	56999	ADAMTS9	116	16.09	2	0.000216102	0.0163648393215719	PsychENCODE_eQTLs	No	NA	1.45548e-14	rs9311898;rs9865484;rs9985304;rs9864390;rs7645085	38
ENSG00000185008	ROBO2	3	75955846	77699115	protein_coding	6092	ROBO2	17	13.12	0	NA	NA	NA	No	NA	3.84531e-12	rs4558796	39
ENSG00000181722	ZBTB20	3	114056941	114866118	protein_coding	26137	ZBTB20	18	15.25	2	2.44768093414013e-05	0.0230864305833221	BRAINEAC/TCTX	No	NA	2.30001e-11	rs16823443	40
ENSG00000069849	ATP1B3	3	141594966	141645356	protein_coding	483	ATP1B3	4	1.378	12	6.61098e-05	0.0153174	GTEx/v8/Brain_Cerebellum	No	NA	1.42335e-07	rs2861422	42
ENSG00000114126	TFDP2	3	141663277	141868386	protein_coding	7029	TFDP2	85	20.3	0	NA	NA	NA	No	NA	1.60629e-10	rs2861422	42
ENSG00000174963	ZIC4	3	147103833	147124647	protein_coding	84107	ZIC4	11	21.8	3	7.29365e-08	1.18818457057423e-05	PsychENCODE_eQTLs:CMC_SVA_cis:CMC_NoSVA_cis	No	NA	5.73493e-13	rs73004622;rs2279829	43
ENSG00000152977	ZIC1	3	147111209	147228080	protein_coding	7545	ZIC1	48	21.8	0	NA	NA	NA	No	NA	5.73493e-13	rs2279829;rs73004622	43
ENSG00000163659	TIPARP	3	156391024	156424559	protein_coding	25976	TIPARP	19	21.1	0	NA	NA	NA	Yes	Promoter_anchored_loops	4.24337e-08	rs62277091	44
ENSG00000197980	LEKR1	3	156543270	156763918	protein_coding	389170	LEKR1	179	16.05	269	7.8179e-06	1.01939e-06	GTEx/v8/Brain_Cerebellar_Hemisphere:GTEx/v8/Brain_Nucleus_accumbens_basal_ganglia	No	NA	2.59512e-08	rs62277091	44
ENSG00000154310	TNIK	3	170779128	171178197	protein_coding	23043	TNIK	23	8.069	12	2.17353e-07	3.27466691834728e-05	PsychENCODE_eQTLs:CMC_SVA_cis	No	NA	4.56896e-08	rs6785170	45
ENSG00000205835	GMNC	3	190570666	190610218	protein_coding	647309	GMNC	89	23.1	20	3.47459484578526e-05	0.0304405868436903	BRAINEAC/CRBL	No	NA	1.58894e-51	rs34046773;rs13075089;rs61634624;rs7616662;rs9857121;rs67744585;rs12497975	46
ENSG00000185112	FAM43A	3	194406622	194409762	protein_coding	131583	FAM43A	0	0	0	NA	NA	NA	Yes	Promoter_anchored_loops	2.17599e-08	rs10933668	47
ENSG00000109787	KLF3	4	38665817	38702663	protein_coding	51274	KLF3	8	17.34	0	NA	NA	NA	Yes	Dorsolateral_Prefrontal_Cortex:Hippocampus	1.85906e-10	rs4832783;rs2242189;rs6531650	49
ENSG00000174125	TLR1	4	38792298	38858438	protein_coding	7096	TLR1	0	0	3	0.000197108	0.0151277889917896	PsychENCODE_eQTLs	No	NA	1.52917e-11	rs4832783;rs2242189	49
ENSG00000163293	NIPAL1	4	47916159	48042188	protein_coding	152519	NIPAL1	0	0	46	1.35639e-05	1.86716e-07	GTEx/v8/Brain_Caudate_basal_ganglia	No	NA	1.10292e-07	rs13141838	50
ENSG00000109171	SLAIN2	4	48343339	48428229	protein_coding	57606	SLAIN2	0	0	36	2.48661e-05	0.00246941129480358	PsychENCODE_eQTLs	No	NA	2.19661e-08	rs13141838	50
ENSG00000145248	SLC10A4	4	48485360	48491213	protein_coding	201780	SLC10A4	16	15.06	1	0.000117782	0.00159137	GTEx/v8/Brain_Cerebellar_Hemisphere	No	NA	2.72323e-08	rs13141838	50
ENSG00000182223	ZAR1	4	48492269	48496406	protein_coding	326340	ZAR1	15	15.06	0	NA	NA	NA	No	NA	2.72323e-08	rs13141838	50
ENSG00000075539	FRYL	4	48499378	48782339	protein_coding	285527	FRYL	127	20.6	60	2.30855e-05	0.0186076	GTEx/v8/Brain_Cortex	Yes	Promoter_anchored_loops	2.05727e-08	rs13141838	50
ENSG00000109180	OCIAD1	4	48807229	48863834	protein_coding	54940	OCIAD1	33	14.21	159	2.98383e-07	0.000276220802123086	PsychENCODE_eQTLs:GTEx/v8/Brain_Caudate_basal_ganglia:GTEx/v8/Brain_Cerebellum:GTEx/v8/Brain_Cortex:GTEx/v8/Brain_Frontal_Cortex_BA9:GTEx/v8/Brain_Hypothalamus	No	NA	1.53597e-08	rs13141838	50
ENSG00000145247	OCIAD2	4	48887036	48908954	protein_coding	132299	OCIAD2	4	9.256	20	6.7986e-06	0.00672268	PsychENCODE_eQTLs:GTEx/v8/Brain_Cerebellum	Yes	Promoter_anchored_loops	2.05832e-08	rs13141838	50
ENSG00000109182	CWH43	4	48988264	49064098	protein_coding	80157	CWH43	0	0	0	NA	NA	NA	Yes	Promoter_anchored_loops	2.05832e-08	rs13141838	50
ENSG00000163069	SGCB	4	52886872	52904648	protein_coding	6443	SGCB	0	0	0	NA	NA	NA	Yes	Promoter_anchored_loops	3.59179e-08	rs17051667	51
ENSG00000109189	USP46	4	53457138	53525502	protein_coding	64854	USP46	70	14.73	119	2.0186e-06	1.14823e-05	GTEx/v8/Brain_Cerebellar_Hemisphere:GTEx/v8/Brain_Putamen_basal_ganglia	No	NA	8.84081e-10	rs17051667;rs10032190	51
ENSG00000226887	ERVMER34-1	4	53588785	53617807	protein_coding	100288413	ERVMER34-1	55	13.9	0	NA	NA	NA	Yes	Promoter_anchored_loops	8.53102e-09	rs17051667	51
ENSG00000128045	RASL11B	4	53728457	53733000	protein_coding	65997	RASL11B	47	19.08	65	1.09465e-12	3.27518895754108e-10	PsychENCODE_eQTLs:CMC_SVA_cis:CMC_NoSVA_cis	Yes	Promoter_anchored_loops	3.92933e-13	rs10032190;rs7699960;rs17051667	51
ENSG00000184178	SCFD2	4	53739149	54232242	protein_coding	152579	SCFD2	34	19.08	0	NA	NA	NA	No	NA	3.92933e-13	rs7699960;rs10032190	51
ENSG00000163629	PTPN13	4	87515468	87736324	protein_coding	5783	PTPN13	0	0	4	0.000685339	0.0427268503994184	PsychENCODE_eQTLs	No	NA	9.58268e-08	rs388401	52
ENSG00000163633	C4orf36	4	87797358	87857354	protein_coding	132989	C4orf36	1	0.225	19	2.47755e-06	0.00482249	GTEx/v8/Brain_Cerebellar_Hemisphere	Yes	Promoter_anchored_loops	4.99249e-11	rs2705619;rs388401;rs388401:rs3775220	52
ENSG00000172493	AFF1	4	87856154	88062206	protein_coding	4299	AFF1	67	13.7	77	1.19894e-09	3.95281e-14	BRAINEAC/OCTX:GTEx/v8/Brain_Cerebellar_Hemisphere:GTEx/v8/Brain_Cerebellum	Yes	Promoter_anchored_loops	4.99249e-11	rs388401;rs3775220;rs388401:rs3775220	52
ENSG00000145332	KLHL8	4	88081255	88161466	protein_coding	57563	KLHL8	11	9.77	0	NA	NA	NA	Yes	Promoter_anchored_loops	1.43801e-08	rs3775220	52
ENSG00000152583	SPARCL1	4	88394487	88452213	protein_coding	8404	SPARCL1	0	0	67	NA	0.009	CMC_SVA_cis	No	NA	4.99249e-11	rs388401;rs3775220	52
ENSG00000153064	BANK1	4	102332443	102995969	protein_coding	55024	BANK1	7	3.926	0	NA	NA	NA	No	NA	4.0717e-15	rs34592089;rs17199964;rs13107325	53
ENSG00000138821	SLC39A8	4	103172198	103352415	protein_coding	64116	SLC39A8	10	23.1	16	1.64392e-07	2.52739040477951e-05	PsychENCODE_eQTLs	No	NA	1.69186e-31	rs13107325;rs6855246;rs34333163;rs34592089	53
ENSG00000109332	UBE2D3	4	103715540	103790053	protein_coding	7323	UBE2D3	0	0	0	NA	NA	NA	Yes	Promoter_anchored_loops	3.46956e-15	rs34333163	53
ENSG00000145354	CISD2	4	103790135	103810399	protein_coding	493856	CISD2	0	0	0	NA	NA	NA	Yes	Promoter_anchored_loops	3.46956e-15	rs34333163	53
ENSG00000164038	SLC9B2	4	103941025	104006986	protein_coding	133308	SLC9B2	0	0	0	NA	NA	NA	Yes	Promoter_anchored_loops	3.46956e-15	rs34333163	53
ENSG00000164039	BDH2	4	104000592	104021040	protein_coding	56898	BDH2	0	0	0	NA	NA	NA	Yes	Promoter_anchored_loops	3.46956e-15	rs34333163	53
ENSG00000073331	ALPK1	4	113206665	113363776	protein_coding	80216	ALPK1	22	21.4	43	2.04536e-05	0.0264387	CMC_SVA_cis:GTEx/v8/Brain_Cerebellum	No	NA	1.30772e-10	rs6848238;rs62314694;rs231264	54
ENSG00000178403	NEUROG2	4	113434672	113437328	protein_coding	63973	NEUROG2	9	15.63	49	8.62573e-08	1.38891368876622e-05	eQTLcatalogue/BrainSeq_ge_brain:PsychENCODE_eQTLs	No	NA	6.35833e-10	rs62314694;rs6848238	54
ENSG00000138658	C4orf21	4	113460492	113558151	protein_coding	55345	ZGRF1	73	11.95	139	7.61046e-45	1.39599091955774e-41	eQTLcatalogue/BrainSeq_ge_brain:PsychENCODE_eQTLs:CMC_SVA_cis:CMC_NoSVA_cis:GTEx/v8/Brain_Amygdala:GTEx/v8/Brain_Anterior_cingulate_cortex_BA24:GTEx/v8/Brain_Caudate_basal_ganglia:GTEx/v8/Brain_Cerebellum:GTEx/v8/Brain_Cortex:GTEx/v8/Brain_Frontal_Cortex_BA9:GTEx/v8/Brain_Hippocampus:GTEx/v8/Brain_Hypothalamus:GTEx/v8/Brain_Nucleus_accumbens_basal_ganglia:GTEx/v8/Brain_Putamen_basal_ganglia:GTEx/…	No	NA	1.30772e-10	rs6848238;rs62314694;rs231264	54
ENSG00000174720	LARP7	4	113558120	113578748	protein_coding	51574	LARP7	11	11.26	80	1.82283e-12	5.32865244554343e-10	PsychENCODE_eQTLs:CMC_SVA_cis:CMC_NoSVA_cis:GTEx/v8/Brain_Cerebellum	No	NA	6.35833e-10	rs62314694;rs6848238	54
ENSG00000083857	FAT1	4	187508937	187647876	protein_coding	2195	FAT1	0	0	21	NA	0.049	CMC_SVA_cis	No	NA	8.51788e-12	rs62348889	56
ENSG00000164512	ANKRD55	5	55395507	55529186	protein_coding	79722	ANKRD55	0	0	2	0.000379905	0.026329116226813	PsychENCODE_eQTLs	No	NA	6.87359e-12	rs140923332	58
ENSG00000248727	CTC-236F12.4	5	55753622	55777773	protein_coding	102467147	LOC102467147	0	0	0	NA	NA	NA	Yes	Promoter_anchored_loops	2.88851e-20	rs10051747:rs140923332:rs961848;rs13188599;rs10051747:rs13188599;rs10039322	58
ENSG00000225940	AC022431.2	5	55807394	55902059	protein_coding	101928448	C5orf67	0	0	116	4.55683e-09	1.86768e-05	GTEx/v8/Brain_Caudate_basal_ganglia:GTEx/v8/Brain_Nucleus_accumbens_basal_ganglia:GTEx/v8/Brain_Putamen_basal_ganglia	No	NA	8.07386e-13	rs140923332;rs62356569	58
ENSG00000095015	MAP3K1	5	56111401	56191979	protein_coding	4214	MAP3K1	157	24.8	18	9.67248e-05	0.00818118804685033	PsychENCODE_eQTLs	No	NA	9.36474e-21	rs10051747;rs140923332;rs961848;rs13188599;rs10039322;rs1035514	58
ENSG00000155542	SETD9	5	56205087	56221359	protein_coding	133383	SETD9	47	16.54	266	9.88583e-188	3.62751161947155e-183	eQTLcatalogue/BrainSeq_ge_brain:PsychENCODE_eQTLs:CMC_SVA_cis:CMC_NoSVA_cis:BRAINEAC/CRBL:BRAINEAC/MEDU:BRAINEAC/WHMT:GTEx/v8/Brain_Amygdala:GTEx/v8/Brain_Anterior_cingulate_cortex_BA24:GTEx/v8/Brain_Caudate_basal_ganglia:GTEx/v8/Brain_Cerebellar_Hemisphere:GTEx/v8/Brain_Cerebellum:GTEx/v8/Brain_Cortex:GTEx/v8/Brain_Frontal_Cortex_BA9:GTEx/v8/Brain_Hippocampus:GTEx/v8/Brain_Hypothalamus:GTEx/v8/B…	No	NA	8.62902e-33	rs140923332;rs13188599;rs10039322;rs10051747;rs1035514;rs7708148;rs961848;rs62356569	58
ENSG00000155545	MIER3	5	56215429	56267502	protein_coding	166968	MIER3	78	17.15	0	NA	NA	NA	No	NA	2.25039e-13	rs13188599;rs10039322;rs10051747;rs140923332;rs1035514;rs62356569	58
ENSG00000062194	GPBP1	5	56469775	56560506	protein_coding	65056	GPBP1	0	0	0	NA	NA	NA	Yes	Promoter_anchored_loops	1.97693e-11	rs13188599;rs10039322:rs140923332:rs10051747:rs1035514	58
ENSG00000224838	FKSG52	5	59726565	59726939	protein_coding	400949	FKSG49	0	0	0	NA	NA	NA	Yes	Promoter_anchored_loops	1.36815e-07	rs897672	59
ENSG00000035499	DEPDC1B	5	59892739	59996017	protein_coding	55789	DEPDC1B	61	12.86	142	8.83148e-10	6.30678679493504e-07	PsychENCODE_eQTLs:CMC_SVA_cis:CMC_NoSVA_cis:BRAINEAC/WHMT:GTEx/v8/Brain_Cerebellar_Hemisphere:GTEx/v8/Brain_Cerebellum:GTEx/v8/Brain_Spinal_cord_cervical_c-1	No	NA	6.35193e-09	rs897672	59
ENSG00000164181	ELOVL7	5	60047618	60140216	protein_coding	79993	ELOVL7	7	6.85	102	1.28147e-09	2.68987351118398e-07	PsychENCODE_eQTLs:CMC_SVA_cis	No	NA	6.35193e-09	rs897672	59
ENSG00000049167	ERCC8	5	60169658	60240900	protein_coding	1161	ERCC8	0	0	7	0.00298559515190029	0.009	CMC_SVA_cis:BRAINEAC/OCTX	No	NA	1.25402e-07	rs897672	59
ENSG00000164182	NDUFAF2	5	60240956	60448853	protein_coding	91942	NDUFAF2	0	0	28	2.68022e-07	3.9774302390863e-05	PsychENCODE_eQTLs	No	NA	6.35193e-09	rs897672	59
ENSG00000153914	SREK1	5	65435799	65479443	protein_coding	140890	SREK1	0	0	0	NA	NA	NA	Yes	Promoter_anchored_loops	8.41366e-15	rs1423642	60
ENSG00000069020	MAST4	5	65892176	66465423	protein_coding	375449	MAST4	71	19.92	0	NA	NA	NA	No	NA	6.4385e-17	rs1423642;rs34257018	60
ENSG00000186468	RPS23	5	81569177	81574396	protein_coding	6228	RPS23	0	0	12	0.00103970579278601	0.0163526942378145	BRAINEAC/CRBL	No	NA	4.28987e-11	rs13176223;rs35395638	61
ENSG00000038427	VCAN	5	82767284	82878122	protein_coding	1462	VCAN	49	14.57	1	NA	0.049	CMC_SVA_cis	Yes	Promoter_anchored_loops	4.10364e-27	rs13167610;rs309556;rs309587;rs3852188;rs34953090;rs76738717;rs13164259;rs35314484;rs35395638:rs35395638;rs13176223	61:62
ENSG00000145681	HAPLN1	5	82933624	83017432	protein_coding	1404	HAPLN1	7	10.5	0	NA	NA	NA	No	NA	2.67605e-11	rs13164259;rs76738717	62
ENSG00000175745	NR2F1	5	92919043	92930321	protein_coding	7025	NR2F1	3	7.307	0	NA	NA	NA	Yes	Promoter_anchored_loops	3.6124e-14	rs17083280;rs17082792:rs71639293:rs34384674:rs55736786;rs9314090	64
ENSG00000113391	FAM172A	5	92953775	93447404	protein_coding	83989	FAM172A	378	19.69	41	5.02712e-07	7.11097795271828e-05	PsychENCODE_eQTLs:CMC_SVA_cis	No	NA	1.63468e-14	rs17083280;rs34384674;rs71639293;rs7442779;rs369272402;rs55736786;rs9314090;rs10214026;rs57369917	64
ENSG00000248483	POU5F2	5	93070508	93077343	protein_coding	134187	POU5F2	20	17.91	0	NA	NA	NA	No	NA	9.8242e-14	rs71639293;rs34384674;rs55736786;rs9314090	64
ENSG00000185261	KIAA0825	5	93488671	93954309	protein_coding	285600	KIAA0825	51	18.75	0	NA	NA	NA	No	NA	1.60123e-14	rs34384674;rs71639293;rs369272402;rs57369917	64
ENSG00000168916	ZNF608	5	123972608	124084500	protein_coding	57507	ZNF608	0	0	0	NA	NA	NA	Yes	Promoter_anchored_loops	3.27111e-06	rs62374669	65
ENSG00000158985	CDC42SE2	5	130581186	130734140	protein_coding	56990	CDC42SE2	0	0	56	3.17735e-08	0.000131645	GTEx/v8/Brain_Frontal_Cortex_BA9:GTEx/v8/Brain_Putamen_basal_ganglia	No	NA	2.1807e-09	rs4705849	66
ENSG00000158987	RAPGEF6	5	130759614	130970929	protein_coding	51735	RAPGEF6	0	0	52	0.000175886	0.009	PsychENCODE_eQTLs:CMC_SVA_cis	No	NA	4.36655e-09	rs4705849	66
ENSG00000273217	CTC-432M15.3	5	130761584	131132676	protein_coding	51735	RAPGEF6	0	0	0	NA	NA	NA	Yes	Promoter_anchored_loops	4.21774e-05	rs4705849	66
ENSG00000217128	FNIP1	5	130977407	131132710	protein_coding	96459	FNIP1	0	0	0	NA	NA	NA	Yes	Promoter_anchored_loops	4.21774e-05	rs4705849	66
ENSG00000164398	ACSL6	5	131142683	131347936	protein_coding	23305	ACSL6	6	10.21	66	NA	0.009	CMC_SVA_cis	No	NA	9.43561e-10	rs4705849	66
ENSG00000164399	IL3	5	131396222	131398897	protein_coding	3562	IL3	8	14.89	0	NA	NA	NA	No	NA	1.6068e-06	rs4705849	66
ENSG00000164400	CSF2	5	131409483	131411859	protein_coding	1437	CSF2	13	14.89	0	NA	NA	NA	No	NA	1.6068e-06	rs4705849	66
ENSG00000072682	P4HA2	5	131527531	131631008	protein_coding	8974	P4HA2	54	14.94	97	8.78821e-11	5.50677e-07	GTEx/v8/Brain_Cerebellar_Hemisphere:GTEx/v8/Brain_Cerebellum:GTEx/v8/Brain_Putamen_basal_ganglia	No	NA	9.43561e-10	rs4705849	66
ENSG00000131435	PDLIM4	5	131593364	131609147	protein_coding	8572	PDLIM4	17	14.94	103	7.07234e-34	8.36359482152459e-31	eQTLcatalogue/BrainSeq_ge_brain:PsychENCODE_eQTLs:xQTLServer_eQTLs:CMC_SVA_cis:CMC_NoSVA_cis:GTEx/v8/Brain_Anterior_cingulate_cortex_BA24:GTEx/v8/Brain_Cortex:GTEx/v8/Brain_Frontal_Cortex_BA9:GTEx/v8/Brain_Hypothalamus	No	NA	9.43561e-10	rs4705849	66
ENSG00000197208	SLC22A4	5	131630136	131679899	protein_coding	6583	SLC22A4	10	9.392	0	NA	NA	NA	No	NA	3.49977e-08	rs4705849	66
ENSG00000197375	SLC22A5	5	131705444	131731306	protein_coding	6584	SLC22A5	9	13.13	8	3.21489e-06	1.88138e-07	PsychENCODE_eQTLs:GTEx/v8/Brain_Cerebellar_Hemisphere:GTEx/v8/Brain_Cerebellum:GTEx/v8/Brain_Nucleus_accumbens_basal_ganglia:GTEx/v8/Brain_Putamen_basal_ganglia	No	NA	3.48038e-07	rs4705849	66
ENSG00000197536	C5orf56	5	131746328	131811736	protein_coding	441108	C5orf56	3	5.692	25	8.42106e-07	1.05226e-12	GTEx/v8/Brain_Caudate_basal_ganglia:GTEx/v8/Brain_Cerebellar_Hemisphere:GTEx/v8/Brain_Cerebellum:GTEx/v8/Brain_Cortex:GTEx/v8/Brain_Frontal_Cortex_BA9:GTEx/v8/Brain_Hypothalamus:GTEx/v8/Brain_Nucleus_accumbens_basal_ganglia	No	NA	4.86485e-07	rs4705849	66
ENSG00000125347	IRF1	5	131817301	131826490	protein_coding	3659	IRF1	0	0	0	NA	NA	NA	Yes	Promoter_anchored_loops	3.48038e-07	rs4705849	66
ENSG00000169194	IL13	5	131991955	131996802	protein_coding	3596	IL13	0	0	19	5.06742e-06	0.0120585	GTEx/v8/Brain_Nucleus_accumbens_basal_ganglia	No	NA	9.43561e-10	rs4705849	66
ENSG00000198944	SOWAHA	5	132149033	132152488	protein_coding	134548	SOWAHA	0	0	2	0.000234237	0.0175265694798605	PsychENCODE_eQTLs	No	NA	4.15541e-07	rs4705849	66
ENSG00000164403	SHROOM1	5	132157833	132166590	protein_coding	134549	SHROOM1	0	0	0	NA	NA	NA	Yes	Promoter_anchored_loops	7.77364e-07	rs4705849	66
ENSG00000164404	GDF9	5	132196873	132202576	protein_coding	2661	GDF9	0	0	0	NA	NA	NA	Yes	Hippocampus	5.57189e-05	rs4705849	66
ENSG00000164405	UQCRQ	5	132202252	132203723	protein_coding	27089	UQCRQ	0	0	0	NA	NA	NA	Yes	Hippocampus	5.57189e-05	rs4705849	66
ENSG00000164406	LEAP2	5	132208014	132210738	protein_coding	116842	LEAP2	0	0	0	NA	NA	NA	Yes	Hippocampus	5.57189e-05	rs4705849	66
ENSG00000155329	ZCCHC10	5	132332677	132362296	protein_coding	54819	ZCCHC10	0	0	0	NA	NA	NA	Yes	Promoter_anchored_loops	1.33204e-05	rs4705849	66
ENSG00000157510	AFAP1L1	5	148651434	148721365	protein_coding	134265	AFAP1L1	7	7.023	6	5.42249e-23	9.21292e-18	GTEx/v8/Brain_Cerebellar_Hemisphere:GTEx/v8/Brain_Cerebellum	No	NA	7.38756e-12	rs352359	67
ENSG00000113140	SPARC	5	151040657	151066726	protein_coding	6678	SPARC	0	0	5	0.000119435	0.00982590416343723	PsychENCODE_eQTLs	No	NA	8.85872e-08	rs2016409	68
ENSG00000177556	ATOX1	5	151121877	151152093	protein_coding	475	ATOX1	44	16.19	55	5.35943e-06	0.000620752327119808	PsychENCODE_eQTLs:GTEx/v8/Brain_Frontal_Cortex_BA9	No	NA	2.53855e-09	rs2016409;rs2915875	68
ENSG00000145907	G3BP1	5	151150606	151192346	protein_coding	10146	G3BP1	34	16.19	77	3.34053e-10	7.54481027765546e-08	PsychENCODE_eQTLs:CMC_SVA_cis:GTEx/v8/Brain_Cortex	No	NA	2.53855e-09	rs2016409;rs2915875	68
ENSG00000145888	GLRA1	5	151202074	151304403	protein_coding	2741	GLRA1	22	15.08	0	NA	NA	NA	No	NA	3.97783e-09	rs2016409;rs2915875	68
ENSG00000113645	WWC1	5	167718656	167899308	protein_coding	23286	WWC1	14	7.496	0	NA	NA	NA	Yes	Promoter_anchored_loops	6.76616e-17	rs72828894;rs6875678	69
ENSG00000188573	FBLL1	5	167956121	167957639	protein_coding	345630	FBLL1	0	0	2	3.16973e-07	4.64583518450917e-05	PsychENCODE_eQTLs	No	NA	2.90842e-09	rs72828894	69
ENSG00000156427	FGF18	5	170846660	170884627	protein_coding	8817	FGF18	7	6.201	0	NA	NA	NA	No	NA	1.74169e-08	rs62384000	70
ENSG00000124782	RREB1	6	7107830	7252213	protein_coding	6239	RREB1	38	19.44	15	6.31692e-06	0.0210277	CMC_NoSVA_cis:GTEx/v8/Brain_Cerebellar_Hemisphere	Yes	Promoter_anchored_loops	1.05974e-14	rs11243143;rs6597258	71
ENSG00000124783	SSR1	6	7268539	7347679	protein_coding	6745	SSR1	0	0	7	1.08336e-06	0.000144298319864442	PsychENCODE_eQTLs	No	NA	6.06379e-08	rs6597258	71
ENSG00000239264	TXNDC5	6	7881483	8026646	protein_coding	81567	TXNDC5	0	0	0	NA	NA	NA	Yes	Promoter_anchored_loops	6.90698e-09	rs6597258	71
ENSG00000186577	C6orf1	6	34214157	34217247	protein_coding	221491	C6orf1	0	0	0	NA	NA	NA	Yes	Promoter_anchored_loops	1.68232e-07	rs3800426	72
ENSG00000196821	C6orf106	6	34555065	34664636	protein_coding	64771	C6orf106	0	0	13	1.18077e-07	1.85979334062638e-05	PsychENCODE_eQTLs:CMC_SVA_cis	No	NA	5.14419e-09	rs3800426	72
ENSG00000124562	SNRPC	6	34725183	34741571	protein_coding	6631	SNRPC	0	0	3	0.000114777	0.00949313192136658	PsychENCODE_eQTLs	No	NA	5.14419e-09	rs3800426	72
ENSG00000065060	UHRF1BP1	6	34759857	34850915	protein_coding	54887	UHRF1BP1	0	0	8	8.54588e-07	0.000116054901207006	PsychENCODE_eQTLs:CMC_SVA_cis:CMC_NoSVA_cis	No	NA	4.71168e-09	rs3800426	72
ENSG00000064995	TAF11	6	34845555	34855866	protein_coding	6882	TAF11	0	0	18	2.80907e-05	0.000703105	PsychENCODE_eQTLs:CMC_SVA_cis:GTEx/v8/Brain_Cortex	No	NA	4.71168e-09	rs3800426	72
ENSG00000064999	ANKS1A	6	34857042	35059179	protein_coding	23294	ANKS1A	25	12.73	25	1.58784e-46	3.0937973099502e-43	PsychENCODE_eQTLs:xQTLServer_eQTLs:CMC_SVA_cis:CMC_NoSVA_cis:GTEx/v8/Brain_Amygdala:GTEx/v8/Brain_Caudate_basal_ganglia:GTEx/v8/Brain_Cortex:GTEx/v8/Brain_Frontal_Cortex_BA9:GTEx/v8/Brain_Nucleus_accumbens_basal_ganglia:GTEx/v8/Brain_Putamen_basal_ganglia	No	NA	4.71168e-09	rs3800426	72
ENSG00000146197	SCUBE3	6	35182190	35220856	protein_coding	222663	SCUBE3	0	0	0	NA	NA	NA	Yes	Promoter_anchored_loops	1.68232e-07	rs3800426	72
ENSG00000198755	RPL10A	6	35436185	35438562	protein_coding	4736	RPL10A	0	0	1	NA	0.049	CMC_SVA_cis	No	NA	3.96699e-07	rs3800426	72
ENSG00000196284	SUPT3H	6	44777054	45345690	protein_coding	8464	SUPT3H	0	0	1	9.04064505493768e-05	0.0400017859841604	BRAINEAC/HIPP	No	NA	4.54907e-11	rs943079	73
ENSG00000124813	RUNX2	6	45295894	45632086	protein_coding	860	RUNX2	66	17.47	63	3.19903e-13	1.00841582212756e-10	PsychENCODE_eQTLs:CMC_SVA_cis:CMC_NoSVA_cis:GTEx/v8/Brain_Caudate_basal_ganglia:GTEx/v8/Brain_Hippocampus:GTEx/v8/Brain_Putamen_basal_ganglia:GTEx/v8/Brain_Spinal_cord_cervical_c-1	No	NA	2.88668e-17	rs2790095;rs598953	74
ENSG00000124749	COL21A1	6	55921388	56258892	protein_coding	81578	COL21A1	9	14.34	9	3.42096e-12	6.28976e-19	GTEx/v8/Brain_Amygdala:GTEx/v8/Brain_Cerebellar_Hemisphere:GTEx/v8/Brain_Cerebellum	No	NA	3.51525e-08	rs3857614	75
ENSG00000112210	RAB23	6	57053607	57087078	protein_coding	51715	RAB23	0	0	4	NA	0.049	CMC_NoSVA_cis	No	NA	3.51525e-08	rs3857614	75
ENSG00000118492	ADGB	6	146920101	147136598	protein_coding	79747	ADGB	4	11.14	0	NA	NA	NA	No	NA	5.98605e-09	rs142554558	76
ENSG00000203727	SAMD5	6	147830063	148058683	protein_coding	389432	SAMD5	69	18.08	56	4.48737e-09	8.76255727369743e-07	PsychENCODE_eQTLs:CMC_SVA_cis:CMC_NoSVA_cis	No	NA	6.13915e-49	rs9322105;rs3908266;rs9386195;rs12210064;rs9399619;rs2097106;rs1358584;rs4122001;rs55647364;rs9403887	77
ENSG00000111962	UST	6	149068464	149398126	protein_coding	10090	UST	0	0	0	NA	NA	NA	Yes	Promoter_anchored_loops	3.38987e-22	rs6914319;rs2095376:rs6914319:rs9689217	78
ENSG00000178199	ZC3H12D	6	149768794	149806197	protein_coding	340152	ZC3H12D	0	0	1	NA	0.049	CMC_SVA_cis	No	NA	6.99896e-06	rs2095376	78
ENSG00000131013	PPIL4	6	149825869	149867174	protein_coding	85313	PPIL4	2	5.617	448	1.21195e-30	1.22962276174882e-27	PsychENCODE_eQTLs:CMC_SVA_cis:CMC_NoSVA_cis:GTEx/v8/Brain_Cerebellum	No	NA	1.80476e-24	rs9689217;rs6914319;rs2095376;rs6557165	78
ENSG00000055211	GINM1	6	149887430	149912884	protein_coding	116254	GINM1	27	12.96	449	4.54824e-24	3.27891292650923e-21	eQTLcatalogue/BrainSeq_ge_brain:PsychENCODE_eQTLs:GTEx/v8/Brain_Amygdala:GTEx/v8/Brain_Anterior_cingulate_cortex_BA24:GTEx/v8/Brain_Caudate_basal_ganglia:GTEx/v8/Brain_Cortex:GTEx/v8/Brain_Frontal_Cortex_BA9:GTEx/v8/Brain_Hippocampus:GTEx/v8/Brain_Hypothalamus:GTEx/v8/Brain_Nucleus_accumbens_basal_ganglia:GTEx/v8/Brain_Putamen_basal_ganglia:GTEx/v8/Brain_Spinal_cord_cervical_c-1:GTEx/v8/Brain_Sub…	Yes	Promoter_anchored_loops	1.80476e-24	rs73006854;rs6914319;rs2095376;rs9689217;rs6557165;rs2095376:rs6914319	78
ENSG00000186625	KATNA1	6	149916009	149970108	protein_coding	11104	KATNA1	106	16.22	488	5.72627e-06	0.009	PsychENCODE_eQTLs:CMC_SVA_cis:CMC_NoSVA_cis:GTEx/v8/Brain_Cerebellar_Hemisphere	Yes	Promoter_anchored_loops	1.80476e-24	rs6914319;rs2095376;rs73006854;rs9689217;rs6557165;rs6914319:rs6557165:rs6557165;rs73006854:rs2095376	78
ENSG00000131023	LATS1	6	149979289	150039392	protein_coding	9113	LATS1	77	18.15	491	7.01261e-18	3.29771717431119e-15	PsychENCODE_eQTLs:CMC_SVA_cis:GTEx/v8/Brain_Caudate_basal_ganglia:GTEx/v8/Brain_Cerebellar_Hemisphere:GTEx/v8/Brain_Cerebellum:GTEx/v8/Brain_Cortex:GTEx/v8/Brain_Nucleus_accumbens_basal_ganglia:GTEx/v8/Brain_Spinal_cord_cervical_c-1:GTEx/v8/Brain_Substantia_nigra	Yes	Promoter_anchored_loops	1.80476e-24	rs6914319;rs2095376;rs73006854;rs9689217;rs6557165;rs2095376:rs2095376:rs6557165:rs6914319	78
ENSG00000120253	NUP43	6	150045451	150070801	protein_coding	348995	NUP43	59	18.15	498	6.022976549e-23	3.64128419021e-15	PsychENCODE_eQTLs:xQTLServer_eQTLs:CMC_SVA_cis:CMC_NoSVA_cis:GTEx/v8/Brain_Cerebellar_Hemisphere:GTEx/v8/Brain_Cerebellum:GTEx/v8/Brain_Hippocampus	Yes	Promoter_anchored_loops	1.80476e-24	rs6914319;rs2095376;rs73006854;rs9689217;rs6557165	78
ENSG00000120265	PCMT1	6	150070579	150132556	protein_coding	5110	PCMT1	158	20.4	262	4.25541e-07	6.09763292058451e-05	PsychENCODE_eQTLs	Yes	Promoter_anchored_loops	1.80476e-24	rs6914319;rs2095376;rs73006854;rs9689217	78
ENSG00000120256	LRP11	6	150139934	150186199	protein_coding	84918	LRP11	82	15.75	291	9.05696e-17	3.90002096573222e-14	PsychENCODE_eQTLs	Yes	Promoter_anchored_loops	1.80476e-24	rs6914319;rs2095376;rs6557165;rs9689217	78
ENSG00000164520	RAET1E	6	150204511	150219238	protein_coding	135250	RAET1E	68	17.81	0	NA	NA	NA	Yes	Promoter_anchored_loops	1.92038e-24	rs2095376;rs6557165;rs6914319;rs6914319:rs6914319;rs2095376:rs6557165:rs6557165;rs73006854:rs2095376	78
ENSG00000203722	RAET1G	6	150238014	150244257	protein_coding	353091	RAET1G	24	7.584	504	4.60951e-78	2.30475e-74	eQTLcatalogue/BrainSeq_ge_brain:PsychENCODE_eQTLs:GTEx/v8/Brain_Amygdala:GTEx/v8/Brain_Anterior_cingulate_cortex_BA24:GTEx/v8/Brain_Caudate_basal_ganglia:GTEx/v8/Brain_Cerebellar_Hemisphere:GTEx/v8/Brain_Cerebellum:GTEx/v8/Brain_Cortex:GTEx/v8/Brain_Frontal_Cortex_BA9:GTEx/v8/Brain_Hippocampus:GTEx/v8/Brain_Nucleus_accumbens_basal_ganglia:GTEx/v8/Brain_Putamen_basal_ganglia:GTEx/v8/Brain_Spinal_c…	Yes	Promoter_anchored_loops	1.80476e-24	rs6557165;rs73006854;rs2095376;rs9689217;rs6914319;rs2095376:rs6914319;rs2095376:rs6557165	78
ENSG00000131015	ULBP2	6	150263136	150270371	protein_coding	80328	ULBP2	0	0	489	4.6374e-19	2.39522969045356e-16	eQTLcatalogue/BrainSeq_ge_brain:PsychENCODE_eQTLs:CMC_SVA_cis:CMC_NoSVA_cis:GTEx/v8/Brain_Anterior_cingulate_cortex_BA24:GTEx/v8/Brain_Cortex:GTEx/v8/Brain_Frontal_Cortex_BA9	Yes	Promoter_anchored_loops	1.80476e-24	rs6914319;rs2095376;rs73006854;rs6557165;rs9689217;rs2095376:rs6914319	78
ENSG00000111981	ULBP1	6	150285143	150294846	protein_coding	80329	ULBP1	0	0	169	6.35036e-14	2.13797675285554e-11	PsychENCODE_eQTLs	No	NA	3.49879e-24	rs6914319;rs2095376;rs73006854;rs6557165	78
ENSG00000155918	RAET1L	6	150339470	150346668	protein_coding	154064	RAET1L	0	0	0	NA	NA	NA	Yes	Promoter_anchored_loops	1.92038e-24	rs6914319;rs2095376:rs6914319:rs73006854:rs2095376:rs6557165	78
ENSG00000120278	PLEKHG1	6	150920999	151164799	protein_coding	57480	PLEKHG1	4	8.668	0	NA	NA	NA	No	NA	1.93393e-08	rs6907316	79
ENSG00000136213	CHST12	7	2443223	2474242	protein_coding	55501	CHST12	0	0	12	NA	0.049	CMC_SVA_cis	No	NA	1.78846e-09	rs6970963	80
ENSG00000136295	TTYH3	7	2671585	2704436	protein_coding	80727	TTYH3	0	0	0	NA	NA	NA	Yes	Promoter_anchored_loops	2.43257e-11	rs2260230:rs6970963	80
ENSG00000174945	AMZ1	7	2719156	2815134	protein_coding	155185	AMZ1	64	10.22	173	4.47257e-11	9.39029e-10	PsychENCODE_eQTLs:CMC_SVA_cis:GTEx/v8/Brain_Anterior_cingulate_cortex_BA24:GTEx/v8/Brain_Caudate_basal_ganglia:GTEx/v8/Brain_Cerebellar_Hemisphere:GTEx/v8/Brain_Cortex:GTEx/v8/Brain_Frontal_Cortex_BA9:GTEx/v8/Brain_Hippocampus:GTEx/v8/Brain_Hypothalamus:GTEx/v8/Brain_Nucleus_accumbens_basal_ganglia:GTEx/v8/Brain_Putamen_basal_ganglia	No	NA	1.34758e-12	rs2260230;rs6970963	80
ENSG00000146535	GNA12	7	2767746	2883958	protein_coding	2768	GNA12	169	13.96	58	0.00039855	0.009	PsychENCODE_eQTLs:CMC_SVA_cis	Yes	Promoter_anchored_loops	1.34758e-12	rs2260230;rs6970963;rs2260230:rs6970963	80
ENSG00000106460	TMEM106B	7	12250867	12282993	protein_coding	54664	TMEM106B	102	21.2	101	2.11888e-07	0.00109844	PsychENCODE_eQTLs:GTEx/v8/Brain_Cerebellum:GTEx/v8/Brain_Cortex	No	NA	2.04634e-09	rs13234969	81
ENSG00000146530	VWDE	7	12370511	12443567	protein_coding	221806	VWDE	0	0	65	2.17769e-08	3.85066179584672e-06	PsychENCODE_eQTLs:CMC_SVA_cis:CMC_NoSVA_cis	No	NA	4.67083e-09	rs13234969	81
ENSG00000048052	HDAC9	7	18126572	19042039	protein_coding	9734	HDAC9	50	18.39	0	NA	NA	NA	No	NA	5.60429e-09	rs6461390	82
ENSG00000105928	DFNA5	7	24737972	24809244	protein_coding	1687	DFNA5	0	0	1	NA	0.049	CMC_SVA_trans	No	NA	2.12602e-05	rs12543458	94
ENSG00000158321	AUTS2	7	69063905	70258054	protein_coding	26053	AUTS2	28	18.68	0	NA	NA	NA	No	NA	4.16012e-09	rs254927;rs11766758	85
ENSG00000188763	FZD9	7	72848109	72850450	protein_coding	8326	FZD9	0	0	126	0	0	xQTLServer_eQTLs	No	NA	8.45586e-09	rs164671	92
ENSG00000075213	SEMA3A	7	83585093	84122040	protein_coding	10371	SEMA3A	15	5.716	0	NA	NA	NA	No	NA	1.25308e-09	rs10155886	86
ENSG00000164815	ORC5	7	103766788	103848495	protein_coding	5001	ORC5	69	18.76	76	2.80793e-08	4.88156340635456e-06	PsychENCODE_eQTLs:CMC_SVA_cis:CMC_NoSVA_cis:BRAINEAC/THAL	No	NA	3.60033e-09	rs13230700	87
ENSG00000005483	KMT2E	7	104654626	104754808	protein_coding	55904	KMT2E	0	0	1	7.35721e-05	0.00644024151089654	PsychENCODE_eQTLs	No	NA	4.19183e-07	rs13230700	87
ENSG00000170279	C7orf33	7	148287657	148312952	protein_coding	202865	C7orf33	0	0	0	NA	NA	NA	Yes	Promoter_anchored_loops	4.6775e-09	rs11761909	88
ENSG00000155660	PDIA4	7	148700154	148725733	protein_coding	9601	PDIA4	0	0	164	1.60416e-05	1.16055e-07	PsychENCODE_eQTLs:CMC_SVA_cis:GTEx/v8/Brain_Frontal_Cortex_BA9	No	NA	1.68409e-10	rs11761909;rs6956736	88
ENSG00000197362	ZNF786	7	148766735	148787874	protein_coding	136051	ZNF786	36	14.96	168	0	0	eQTLcatalogue/BrainSeq_ge_brain:PsychENCODE_eQTLs:xQTLServer_eQTLs:CMC_SVA_cis:CMC_NoSVA_cis:GTEx/v8/Brain_Anterior_cingulate_cortex_BA24:GTEx/v8/Brain_Caudate_basal_ganglia:GTEx/v8/Brain_Cerebellar_Hemisphere:GTEx/v8/Brain_Cerebellum:GTEx/v8/Brain_Cortex:GTEx/v8/Brain_Frontal_Cortex_BA9:GTEx/v8/Brain_Hippocampus:GTEx/v8/Brain_Hypothalamus:GTEx/v8/Brain_Nucleus_accumbens_basal_ganglia:GTEx/v8/Bra…	Yes	Promoter_anchored_loops	1.68409e-10	rs11761909;rs6956736;rs11761909:rs11761909	88
ENSG00000204947	ZNF425	7	148799876	148823438	protein_coding	155054	ZNF425	54	14.89	4	3.49111e-05	0.0033377081464725	PsychENCODE_eQTLs	Yes	Promoter_anchored_loops	5.11436e-10	rs11761909;rs6956736;rs11761909:rs11761909	88
ENSG00000197024	ZNF398	7	148823508	148880116	protein_coding	57541	ZNF398	91	14.89	69	1.32717e-07	2.07252677480489e-05	PsychENCODE_eQTLs	Yes	Promoter_anchored_loops	1.68409e-10	rs11761909;rs6956736;rs11761909:rs11761909	88
ENSG00000170265	ZNF282	7	148892577	148923339	protein_coding	8427	ZNF282	30	8.849	0	NA	NA	NA	No	NA	1.68409e-10	rs11761909;rs6956736	88
ENSG00000170260	ZNF212	7	148936742	148952700	protein_coding	7988	ZNF212	0	0	99	NA	0.009	CMC_SVA_cis:CMC_NoSVA_cis	No	NA	1.68409e-10	rs11761909;rs6956736	88
ENSG00000204946	ZNF783	7	148959262	148994393	protein_coding	100289678	ZNF783	0	0	2	1.76396e-05	0.0388946	GTEx/v8/Brain_Cortex	No	NA	3.05909e-09	rs11761909	88
ENSG00000215372	ZNF705G	8	7213039	7243080	protein_coding	100131980	ZNF705G	0	0	340	7.44897577216237e-06	0.00823014447327278	BRAINEAC/PUTM	No	NA	1.05065e-14	rs376852830;rs2980755;rs2920992;rs66914826;rs2921075;rs9987311;rs2409096;rs1109618;rs439989;rs56367294;rs7844374;rs2953806	90
ENSG00000198129	DEFB107B	8	7353368	7366833	protein_coding	503614	DEFB107B	0	0	0	NA	NA	NA	Yes	Promoter_anchored_loops	1.51236e-13	rs2920992:rs2921075:rs2920992;rs66914826;rs2921075:rs2980755;rs2920992;rs376852830:rs2980755:rs2980755	90
ENSG00000215356	ZNF705B	8	7783859	7812271	protein_coding	100132396	ZNF705B	0	0	340	7.44897577216237e-06	0.00823014447327278	BRAINEAC/PUTM	No	NA	1.05065e-14	rs376852830;rs2980755;rs2920992;rs66914826;rs2921075;rs9987311;rs2409096;rs1109618;rs439989;rs56367294;rs7844374;rs2953806	90
ENSG00000182319	SGK223	8	8175258	8244008	protein_coding	157285	SGK223	22	18.02	0	NA	NA	NA	No	NA	3.78027e-09	rs66914826;rs2920992;rs376852830;rs2921075	90
ENSG00000253958	CLDN23	8	8559448	8561616	protein_coding	137075	CLDN23	15	11.22	34	1.06786e-06	0.000142401744323544	PsychENCODE_eQTLs	Yes	Promoter_anchored_loops	3.01755e-12	rs1109618;rs2980755;rs7839585;rs2929453;rs439989;rs376852830:rs2980755;rs376852830:rs66914826:rs2980755;rs2920992;rs2920992:rs2980755	90
ENSG00000147324	MFHAS1	8	8640864	8751155	protein_coding	9258	MFHAS1	77	16.03	40	NA	0.049	CMC_SVA_cis	Yes	Promoter_anchored_loops	3.67714e-12	rs2409096;rs439989;rs56367294;rs2980755;rs2920992;rs7844374;rs2953806;rs28714450;rs2409096:rs2409096	90
ENSG00000104626	ERI1	8	8859657	8974256	protein_coding	90459	ERI1	88	10.32	312	3.61907e-11	9.18182231308094e-09	eQTLcatalogue/BrainSeq_ge_brain:PsychENCODE_eQTLs:CMC_SVA_cis:CMC_NoSVA_cis:BRAINEAC/MEDU:GTEx/v8/Brain_Caudate_basal_ganglia:GTEx/v8/Brain_Nucleus_accumbens_basal_ganglia:GTEx/v8/Brain_Putamen_basal_ganglia	Yes	Promoter_anchored_loops:Hippocampus	1.05065e-14	rs2953806;rs7839585;rs7844374;rs10111752;rs2980755;rs376852830;rs2920992;rs66914826;rs2921075;rs9987311;rs439989;rs2929453;rs10107396;rs17734690;rs615632;rs56367294;rs376852830:rs2980755;rs376852830:rs66914826:rs2980755;rs376852830:rs2920992:rs2409096:rs9987311:rs1109618	90
ENSG00000173281	PPP1R3B	8	8993765	9009084	protein_coding	79660	PPP1R3B	25	13.77	0	NA	NA	NA	Yes	Promoter_anchored_loops	2.88869e-11	rs10111752;rs2920992;rs376852830:rs66914826:rs2980755;rs376852830:rs376852830	90
ENSG00000173273	TNKS	8	9413424	9639856	protein_coding	8658	TNKS	84	15.62	221	7.92364e-09	5.54363e-07	PsychENCODE_eQTLs:CMC_SVA_cis:GTEx/v8/Brain_Nucleus_accumbens_basal_ganglia:GTEx/v8/Brain_Putamen_basal_ganglia:GTEx/v8/Brain_Spinal_cord_cervical_c-1	Yes	Promoter_anchored_loops	6.92977e-12	rs10107396;rs2980755;rs2409096;rs1109618;rs56367294;rs2953806;rs2929453;rs439989;rs28714450;rs615632;rs17734690;rs6601414;rs1605576;rs9329221;rs10105843;rs2952205;rs34259385;rs4841408;rs2953806:rs7839585:rs10107396	90
ENSG00000175806	MSRA	8	9911778	10286401	protein_coding	4482	MSRA	139	15.16	133	1.91661e-12	2.59203e-07	PsychENCODE_eQTLs:GTEx/v8/Brain_Hippocampus:GTEx/v8/Brain_Spinal_cord_cervical_c-1	Yes	Promoter_anchored_loops	3.02622e-13	rs17734690;rs6601414;rs615632;rs9329221;rs2952205;rs10105843;rs1986972;rs34259385;rs439989;rs2953806;rs2980755;rs2929453;rs10107396;rs1605576;rs7002088;rs4841408;rs11250094;rs7844895;rs2952205:rs9329221;rs2952205:rs615632;rs2952205:rs10105843:rs9329221;rs1986972:rs1986972	90
ENSG00000184647	PRSS55	8	10383056	10411676	protein_coding	203074	PRSS55	1	0.12	317	2.28916e-07	2.50111e-21	PsychENCODE_eQTLs:BRAINEAC/CRBL:GTEx/v8/Brain_Cerebellar_Hemisphere:GTEx/v8/Brain_Nucleus_accumbens_basal_ganglia	No	NA	1.75805e-12	rs7815715;rs1986972;rs34259385;rs10107396;rs17734690;rs28714450;rs615632;rs9329221;rs2952205;rs10105843;rs11250094;rs10108511;rs7844895;rs1347410;rs2572440;rs4841408;rs2409727	90
ENSG00000183638	RP1L1	8	10463859	10569697	protein_coding	94137	RP1L1	24	8.325	31	2.19459e-06	0.000275470903662263	PsychENCODE_eQTLs	No	NA	2.02781e-12	rs7002088;rs4841408;rs10107396;rs9329221;rs11250094;rs10108511;rs7844895	90
ENSG00000171060	C8orf74	8	10530147	10558103	protein_coding	203076	C8orf74	3	4.502	0	NA	NA	NA	No	NA	5.39243e-09	rs4841408	90
ENSG00000171056	SOX7	8	10581278	10697357	protein_coding	83595	SOX7	0	0	32	4.30908e-06	0.000133217	GTEx/v8/Brain_Cerebellar_Hemisphere	Yes	Promoter_anchored_loops	1.75294e-11	rs615632;rs17734690;rs1605576;rs7844895;rs2409727;rs10108511;rs11250094;rs1347410	90
ENSG00000258724	SOX7	8	10582909	10697357	protein_coding	83595	SOX7	0	0	0	NA	NA	NA	Yes	Promoter_anchored_loops	7.91517e-07	rs1347410	90
ENSG00000254093	PINX1	8	10622473	10697394	protein_coding	54984	PINX1	0	0	416	1.0564e-09	2.24152102827994e-07	PsychENCODE_eQTLs:CMC_SVA_cis:CMC_NoSVA_cis	Yes	Promoter_anchored_loops	2.42026e-14	rs28714450;rs17734690;rs615632;rs6601414;rs10105843;rs9329221;rs1986972;rs34259385;rs4841408;rs10108511;rs11250094;rs7844895;rs2409727;rs1347410;rs2572440;rs4841659;rs34876360;rs10102524;rs2898295;rs10107396	90
ENSG00000171044	XKR6	8	10753555	11058875	protein_coding	286046	XKR6	203	14.04	358	9.19291e-06	0.00101154548757331	PsychENCODE_eQTLs:CMC_SVA_cis	No	NA	2.42026e-14	rs10108511;rs11250094;rs4841408;rs7844895;rs2409727;rs615632;rs6601414;rs9329221;rs10105843;rs2952205;rs1986972;rs34259385;rs1347410;rs2572440;rs10102524;rs2898295;rs1908814;rs4841659;rs2264866;rs34876360	90
ENSG00000104643	MTMR9	8	11141925	11185646	protein_coding	66036	MTMR9	75	22	151	4.58561e-09	8.94250064131274e-07	PsychENCODE_eQTLs:GTEx/v8/Brain_Cortex:GTEx/v8/Brain_Frontal_Cortex_BA9	Yes	Promoter_anchored_loops	2.43033e-11	rs1347410;rs10108511;rs7844895;rs2572440;rs9329221;rs34259385;rs7002088;rs4841408:rs7002088:rs10108511;rs11250094;rs4841408;rs7844895:rs11250094:rs10108511;rs7844895:rs10108511;rs11250094:rs11250094;rs4841408:rs10108511;rs4841408:rs7844895:rs2409727;rs7844895:rs2409727:rs10108511;rs2409727	90
ENSG00000177710	SLC35G5	8	11188397	11189717	protein_coding	83650	SLC35G5	40	22	114	4.00174e-07	0.000372531	PsychENCODE_eQTLs:GTEx/v8/Brain_Anterior_cingulate_cortex_BA24:GTEx/v8/Brain_Caudate_basal_ganglia:GTEx/v8/Brain_Cortex:GTEx/v8/Brain_Hippocampus:GTEx/v8/Brain_Nucleus_accumbens_basal_ganglia:GTEx/v8/Brain_Putamen_basal_ganglia	Yes	Promoter_anchored_loops	9.44881e-10	rs10108511;rs1347410;rs2572440;rs11250094;rs7844895;rs7002088;rs4841408;rs4841659	90
ENSG00000184608	C8orf12	8	11225911	11296167	protein_coding	83656	FAM167A-AS1	96	14.38	248	4.83696e-09	5.17335e-05	GTEx/v8/Brain_Cerebellar_Hemisphere:GTEx/v8/Brain_Cerebellum:GTEx/v8/Brain_Hippocampus:GTEx/v8/Brain_Hypothalamus	No	NA	2.02781e-12	rs2572440;rs1986972;rs9329221;rs34259385;rs7844895;rs10108511;rs2409727;rs1347410;rs10102524;rs4841659	90
ENSG00000154319	FAM167A	8	11278972	11332224	protein_coding	83648	FAM167A	7	10.02	1054	7.13183e-16	2.85723148707907e-13	PsychENCODE_eQTLs:CMC_SVA_cis:CMC_SVA_trans:CMC_NoSVA_cis:BRAINEAC/WHMT:GTEx/v8/Brain_Caudate_basal_ganglia:GTEx/v8/Brain_Cortex:GTEx/v8/Brain_Frontal_Cortex_BA9:GTEx/v8/Brain_Nucleus_accumbens_basal_ganglia:GTEx/v8/Brain_Putamen_basal_ganglia	Yes	Promoter_anchored_loops	1.05065e-14	rs10108511;rs34259385;rs7815715;rs7002088;rs4841408;rs11250094;rs7844895;rs2409727;rs1347410;rs2572440;rs4841659;rs34876360;rs10102524;rs2898295;rs1908814;rs9329221;rs4841600;rs2980755;rs376852830;rs2920992;rs2409096;rs439989;rs56367294;rs7844374;rs2953806;rs2929453;rs615632;rs17734690;rs6601414;rs2952205;rs10105843;rs1986972;rs2264866;rs34876360:rs10108511:rs34876360	90
ENSG00000136573	BLK	8	11351510	11422113	protein_coding	640	BLK	63	13.14	1	6.9677e-05	0.0424217	GTEx/v8/Brain_Cerebellar_Hemisphere	No	NA	2.49102e-12	rs10108511;rs2264866;rs2572440	90
ENSG00000136574	GATA4	8	11534468	11617511	protein_coding	2626	GATA4	20	13.44	0	NA	NA	NA	Yes	Promoter_anchored_loops	1.50462e-10	rs10102524;rs2898295;rs10108511;rs4841659	90
ENSG00000255394	C8orf49	8	11618896	11620309	protein_coding	606553	C8orf49	0	0	2	7.48099e-05	0.0065349653800809	PsychENCODE_eQTLs	Yes	Promoter_anchored_loops	2.26479e-10	rs2898295;rs10108511:rs1908814;rs4841659:rs4841659	90
ENSG00000154328	NEIL2	8	11627148	11644855	protein_coding	252969	NEIL2	0	0	200	1.33375e-07	6.82454e-07	CMC_SVA_cis:GTEx/v8/Brain_Caudate_basal_ganglia:GTEx/v8/Brain_Cortex:GTEx/v8/Brain_Hypothalamus	Yes	Promoter_anchored_loops	2.9301e-12	rs2409727;rs7844895;rs10108511;rs2264866;rs10102524;rs2898295;rs4841600;rs1908814;rs4841659;rs2572440;rs1908814:rs10108511;rs4841659:rs4841659	90
ENSG00000079459	FDFT1	8	11653082	11696818	protein_coding	2222	FDFT1	4	6.867	0	NA	NA	NA	No	NA	2.9301e-12	rs4841600	90
ENSG00000164733	CTSB	8	11700033	11726957	protein_coding	1508	CTSB	1	3.259	733	7.42294e-15	2.72239310619297e-12	PsychENCODE_eQTLs:CMC_SVA_cis:CMC_SVA_trans:CMC_NoSVA_cis:GTEx/v8/Brain_Caudate_basal_ganglia:GTEx/v8/Brain_Cortex:GTEx/v8/Brain_Frontal_Cortex_BA9:GTEx/v8/Brain_Nucleus_accumbens_basal_ganglia:GTEx/v8/Brain_Putamen_basal_ganglia	No	NA	2.42026e-14	rs4841600;rs10108511;rs11250094;rs4841408;rs7844895;rs2409727;rs1347410;rs2572440;rs2264866;rs4841659;rs34876360;rs10102524;rs2898295;rs1908814;rs2953806;rs7844374;rs439989;rs2980755;rs2929453	90
ENSG00000205884	DEFB136	8	11831446	11832108	protein_coding	613210	DEFB136	19	9.577	0	NA	NA	NA	Yes	Promoter_anchored_loops	2.49102e-12	rs1908814;rs4841659;rs10108511;rs10108511:rs2264866	90
ENSG00000205883	DEFB135	8	11839830	11842099	protein_coding	613209	DEFB135	17	9.577	0	NA	NA	NA	Yes	Promoter_anchored_loops	2.49102e-12	rs10108511;rs4841659;rs10108511:rs2264866	90
ENSG00000205882	DEFB134	8	11850692	11853821	protein_coding	613211	DEFB134	7	5.376	561	3.31709e-12	2.03752e-10	PsychENCODE_eQTLs:BRAINEAC/OCTX:BRAINEAC/TCTX:GTEx/v8/Brain_Anterior_cingulate_cortex_BA24:GTEx/v8/Brain_Cerebellar_Hemisphere:GTEx/v8/Brain_Cerebellum:GTEx/v8/Brain_Cortex:GTEx/v8/Brain_Nucleus_accumbens_basal_ganglia	No	NA	2.42026e-14	rs4841659;rs10108511;rs2409727;rs7844895;rs1347410;rs2572440;rs34876360;rs11250094;rs2898295;rs1908814;rs10102524;rs4841600	90
ENSG00000223443	USP17L2	8	11994677	11996586	protein_coding	377630	USP17L2	0	0	351	3.72244309830491e-06	0.000964347146745132	PsychENCODE_eQTLs:BRAINEAC/CRBL:BRAINEAC/FCTX:BRAINEAC/aveALL	No	NA	2.42026e-14	rs10108511;rs2409727;rs11250094;rs7844895;rs1347410;rs2572440;rs2264866;rs4841659;rs34876360;rs2898295;rs1908814;rs10102524;rs4841600	90
ENSG00000186523	FAM86B1	8	12039605	12051642	protein_coding	85002	FAM86B1	0	0	388	6.06566e-06	0.00439870198210108	PsychENCODE_eQTLs:CMC_SVA_cis:CMC_SVA_trans:CMC_NoSVA_cis:GTEx/v8/Brain_Caudate_basal_ganglia	Yes	Promoter_anchored_loops	2.42026e-14	rs10108511;rs34876360;rs4841659;rs2409727;rs7844895;rs1347410;rs2572440;rs11250094;rs10102524;rs2898295;rs1908814;rs615632;rs6601414;rs1347410:rs2572440:rs2898295:rs10102524;rs2898295:rs4841600:rs1908814;rs4841659:rs4841659	90
ENSG00000232948	DEFB130	8	12168471	12175825	protein_coding	245940	DEFB130	0	0	0	NA	NA	NA	Yes	Promoter_anchored_loops	1.46678e-07	rs2572440:rs10108511	90
ENSG00000145002	FAM86B2	8	12282913	12293915	protein_coding	653333	FAM86B2	0	0	32	3.68813e-06	0.00470177	GTEx/v8/Brain_Hypothalamus	No	NA	2.12918e-09	rs1908814;rs4841659	90
ENSG00000015592	STMN4	8	27092840	27115937	protein_coding	81551	STMN4	8	17.44	8	0	0	eQTLcatalogue/BrainSeq_ge_brain:PsychENCODE_eQTLs:xQTLServer_eQTLs:CMC_SVA_cis:CMC_NoSVA_cis:BRAINEAC/MEDU:BRAINEAC/SNIG:BRAINEAC/WHMT:GTEx/v8/Brain_Amygdala:GTEx/v8/Brain_Caudate_basal_ganglia:GTEx/v8/Brain_Cortex:GTEx/v8/Brain_Frontal_Cortex_BA9:GTEx/v8/Brain_Hippocampus:GTEx/v8/Brain_Hypothalamus:GTEx/v8/Brain_Nucleus_accumbens_basal_ganglia:GTEx/v8/Brain_Putamen_basal_ganglia:GTEx/v8/Brain_Sp…	No	NA	1.22687e-08	rs1562330	91
ENSG00000104228	TRIM35	8	27142404	27168836	protein_coding	23087	TRIM35	0	0	8	5.52535e-32	3.66658e-25	eQTLcatalogue/BrainSeq_ge_brain:PsychENCODE_eQTLs:xQTLServer_eQTLs:CMC_SVA_cis:CMC_NoSVA_cis:BRAINEAC/MEDU:BRAINEAC/WHMT:GTEx/v8/Brain_Cerebellar_Hemisphere:GTEx/v8/Brain_Cerebellum:GTEx/v8/Brain_Frontal_Cortex_BA9:GTEx/v8/Brain_Hippocampus:GTEx/v8/Brain_Hypothalamus:GTEx/v8/Brain_Putamen_basal_ganglia:GTEx/v8/Brain_Spinal_cord_cervical_c-1:GTEx/v8/Brain_Substantia_nigra	No	NA	1.22687e-08	rs1562330	91
ENSG00000120903	CHRNA2	8	27317279	27337400	protein_coding	1135	CHRNA2	0	0	3	4.16818e-05	7.93375e-12	GTEx/v8/Brain_Cerebellum	No	NA	1.45501e-05	rs1562330	91
ENSG00000214050	FBXO16	8	28205804	28347835	protein_coding	157574	FBXO16	3	10.44	0	NA	NA	NA	No	NA	2.6315e-06	rs164671	92
ENSG00000104290	FZD3	8	28351729	28431775	protein_coding	7976	FZD3	110	17.14	127	2.43194e-22	1.57893155763533e-19	PsychENCODE_eQTLs:CMC_SVA_cis:GTEx/v8/Brain_Cerebellar_Hemisphere	No	NA	8.45586e-09	rs164671	92
ENSG00000012232	EXTL3	8	28457986	28613116	protein_coding	2137	EXTL3	4	9.729	0	NA	NA	NA	No	NA	1.8687e-05	rs164671	92
ENSG00000147655	RSPO2	8	108911544	109095913	protein_coding	340419	RSPO2	55	22	58	6.37286e-12	1.75870216415704e-09	PsychENCODE_eQTLs:CMC_SVA_cis:GTEx/v8/Brain_Cortex	No	NA	1.56797e-08	rs629334	93
ENSG00000104447	TRPS1	8	116420724	116821899	protein_coding	7227	TRPS1	224	21.4	213	2.5633e-32	2.81854319715546e-29	PsychENCODE_eQTLs:CMC_SVA_cis:GTEx/v8/Brain_Frontal_Cortex_BA9	No	NA	1.03402e-15	rs12543458;rs1022447;rs12679749;rs3808451;rs28447075	94
ENSG00000184374	COLEC10	8	120007691	120118821	protein_coding	10584	COLEC10	9	5.552	0	NA	NA	NA	No	NA	4.45254e-08	rs62532199	95
ENSG00000147676	MAL2	8	120177273	120257913	protein_coding	114569	MAL2	8	7.042	28	6.98507e-32	1.20341e-25	PsychENCODE_eQTLs:BRAINEAC/CRBL:BRAINEAC/OCTX:GTEx/v8/Brain_Cerebellar_Hemisphere:GTEx/v8/Brain_Cerebellum	No	NA	4.45254e-08	rs62532199	95
ENSG00000136999	NOV	8	120428546	120436593	protein_coding	4856	NOV	0	0	28	1.79827e-18	1.61917e-13	PsychENCODE_eQTLs:BRAINEAC/CRBL:GTEx/v8/Brain_Cerebellar_Hemisphere:GTEx/v8/Brain_Cerebellum	No	NA	4.45254e-08	rs62532199	95
ENSG00000136960	ENPP2	8	120569326	120685693	protein_coding	5168	ENPP2	60	20.1	0	NA	NA	NA	No	NA	1.25597e-13	rs2028849;rs12544233;rs6469835;rs10097501	96
ENSG00000136982	DSCC1	8	120846216	120868250	protein_coding	79075	DSCC1	0	0	5	0.000306224	0.021982561633355	PsychENCODE_eQTLs:CMC_SVA_cis	No	NA	1.30245e-13	rs10097501;rs6469835	96
ENSG00000137090	DMRT1	9	841690	969090	protein_coding	1761	DMRT1	20	16.2	0	NA	NA	NA	No	NA	1.29025e-20	rs56313240;rs279910;rs399000;rs6477413	97
ENSG00000064218	DMRT3	9	976964	991731	protein_coding	58524	DMRT3	39	15.54	26	3.18505e-13	1.00418739413933e-10	eQTLcatalogue/BrainSeq_ge_brain:PsychENCODE_eQTLs:GTEx/v8/Brain_Cortex	No	NA	1.29025e-20	rs399000;rs56313240;rs279910;rs6477413	97
ENSG00000107249	GLIS3	9	3824127	4348392	protein_coding	169792	GLIS3	3	19.89	0	NA	NA	NA	No	NA	2.67976e-09	rs72691856	98
ENSG00000178031	ADAMTSL1	9	18473892	18910948	protein_coding	92949	ADAMTSL1	0	0	105	6.02588e-16	3.94795e-11	CMC_NoSVA_cis:GTEx/v8/Brain_Cerebellar_Hemisphere:GTEx/v8/Brain_Cerebellum	No	NA	8.37318e-27	rs7041361;rs10756924;rs10963401;rs10963403;rs9298788	99
ENSG00000176399	DMRTA1	9	22446840	22455739	protein_coding	63951	DMRTA1	6	4.798	9	2.10961e-07	3.1853880678451e-05	PsychENCODE_eQTLs	No	NA	9.94722e-11	rs679511	100
ENSG00000158169	FANCC	9	97861336	98079991	protein_coding	2176	FANCC	0	0	3	6.97418e-05	7.57302e-07	GTEx/v8/Brain_Cerebellum	Yes	Promoter_anchored_loops	1.72662e-14	rs28489106;rs28457763:rs28457693;rs182923402;rs16909981;rs16909856	101
ENSG00000185920	PTCH1	9	98205262	98279339	protein_coding	5727	PTCH1	104	22.7	88	0.00065041	0.009	PsychENCODE_eQTLs:CMC_SVA_cis	No	NA	1.24938e-15	rs16909856;rs28457693;rs182923402;rs16909981;rs28457763;rs28489106	101
ENSG00000130948	HSD17B3	9	98997588	99064434	protein_coding	3293	HSD17B3	0	0	11	3.74172e-06	0.00438389	GTEx/v8/Brain_Spinal_cord_cervical_c-1	No	NA	9.13681e-06	rs16909856	101
ENSG00000136874	STX17	9	102668915	102732618	protein_coding	55014	STX17	2	23.5	4	0.000517977	0.0340189612037201	PsychENCODE_eQTLs	No	NA	6.85358e-12	rs12377835	102
ENSG00000023318	ERP44	9	102741461	102861322	protein_coding	23071	ERP44	39	16.03	0	NA	NA	NA	No	NA	1.36503e-11	rs12377835	102
ENSG00000119509	INVS	9	102861538	103063282	protein_coding	27130	INVS	187	15.88	218	2.19182e-10	5.06776106102539e-08	eQTLcatalogue/BrainSeq_ge_brain:PsychENCODE_eQTLs:CMC_SVA_cis:GTEx/v8/Brain_Cerebellum:GTEx/v8/Brain_Cortex:GTEx/v8/Brain_Frontal_Cortex_BA9:GTEx/v8/Brain_Nucleus_accumbens_basal_ganglia	No	NA	1.373e-12	rs12377835	102
ENSG00000182752	PAPPA	9	118916083	119164601	protein_coding	5069	PAPPA	6	8.182	0	NA	NA	NA	No	NA	1.45011e-07	rs10983162	103
ENSG00000256040	PAPPA-AS1	9	119160439	119162885	protein_coding	493913	PAPPA-AS1	3	1.461	0	NA	NA	NA	No	NA	1.45011e-07	rs10983162	103
ENSG00000148219	ASTN2	9	119187504	120177348	protein_coding	23245	ASTN2	463	20.6	0	NA	NA	NA	No	NA	4.72875e-35	rs10983162;rs35109285;rs1040851;rs10817897;rs11792948;rs10116835;rs4837566;rs10983204;rs12682684;rs803926;rs10759852;rs62574199	103
ENSG00000119401	TRIM32	9	119449581	119463579	protein_coding	22954	TRIM32	29	14.37	36	1.15094e-06	0.000152538482468279	PsychENCODE_eQTLs	No	NA	4.72875e-35	rs803926;rs10116835;rs12682684;rs10759852;rs4837566;rs1040851;rs10817897;rs10983204	103
ENSG00000119522	DENND1A	9	126141933	126692431	protein_coding	57706	DENND1A	100	21.3	40	NA	0.009	CMC_SVA_cis:CMC_NoSVA_cis	No	NA	2.85138e-12	rs17215761;rs530875550	104
ENSG00000106689	LHX2	9	126763949	126795580	protein_coding	9355	LHX2	0	0	3	NA	0.009	CMC_SVA_cis	Yes	Dorsolateral_Prefrontal_Cortex	8.42834e-11	rs530875550;rs17215761	104
ENSG00000136931	NR5A1	9	127243516	127269709	protein_coding	2516	NR5A1	0	0	0	NA	NA	NA	Yes	Promoter_anchored_loops	6.30775e-12	rs530875550	104
ENSG00000160563	MED27	9	134735494	134955295	protein_coding	9442	MED27	5	14.24	0	NA	NA	NA	No	NA	2.8407e-08	rs4128956	105
ENSG00000213221	DNLZ	9	139253932	139258241	protein_coding	728489	DNLZ	0	0	0	NA	NA	NA	Yes	Promoter_anchored_loops	1.48286e-08	9:139980417_T_C	106
ENSG00000148384	INPP5E	9	139323071	139334274	protein_coding	56623	INPP5E	0	0	0	NA	NA	NA	Yes	Promoter_anchored_loops	1.48286e-08	9:139980417_T_C	106
ENSG00000244187	TMEM141	9	139685807	139687709	protein_coding	85014	TMEM141	0	0	1	0.000162981	0.0128522994062382	PsychENCODE_eQTLs	No	NA	9.06397e-05	9:139980417_T_C	106
ENSG00000213213	CCDC183	9	139690802	139702193	protein_coding	84960	CCDC183	0	0	0	NA	NA	NA	Yes	Promoter_anchored_loops	4.26753e-09	9:139980417_T_C	106
ENSG00000232434	C9orf172	9	139738867	139741797	protein_coding	389813	C9orf172	0	0	0	NA	NA	NA	Yes	Promoter_anchored_loops	1.48286e-08	9:139980417_T_C	106
ENSG00000107223	EDF1	9	139756571	139760738	protein_coding	8721	EDF1	0	0	0	NA	NA	NA	Yes	Promoter_anchored_loops	1.39623e-06	9:139980417_T_C	106
ENSG00000127191	TRAF2	9	139776364	139821059	protein_coding	7186	TRAF2	0	0	0	NA	NA	NA	Yes	Promoter_anchored_loops	1.48286e-08	9:139980417_T_C	106
ENSG00000107281	NPDC1	9	139933922	139940655	protein_coding	56654	NPDC1	0	0	4	2.5054e-06	0.000310872335294299	PsychENCODE_eQTLs	No	NA	8.70259e-09	9:139980417_T_C	106
ENSG00000186193	SAPCD2	9	139956581	139965040	protein_coding	89958	SAPCD2	6	22	0	NA	NA	NA	No	NA	1.48286e-08	9:139980417_T_C	106
ENSG00000197355	UAP1L1	9	139971953	139978991	protein_coding	91373	UAP1L1	12	22	13	6.01797e-07	6.82777e-05	eQTLcatalogue/BrainSeq_ge_brain:PsychENCODE_eQTLs:CMC_SVA_cis:GTEx/v8/Brain_Cerebellar_Hemisphere	No	NA	4.26753e-09	9:139980417_T_C	106
ENSG00000268996	AL807752.1	9	139980807	139981121	protein_coding	100289341	MAN1B1-AS1	8	12	23	2.52422e-19	4.89765e-14	eQTLcatalogue/BrainSeq_ge_brain:PsychENCODE_eQTLs:GTEx/v8/Brain_Amygdala:GTEx/v8/Brain_Anterior_cingulate_cortex_BA24:GTEx/v8/Brain_Caudate_basal_ganglia:GTEx/v8/Brain_Cerebellar_Hemisphere:GTEx/v8/Brain_Cerebellum:GTEx/v8/Brain_Cortex:GTEx/v8/Brain_Frontal_Cortex_BA9:GTEx/v8/Brain_Hippocampus:GTEx/v8/Brain_Hypothalamus:GTEx/v8/Brain_Nucleus_accumbens_basal_ganglia:GTEx/v8/Brain_Putamen_basal_gan…	No	NA	4.26753e-09	9:139980417_T_C	106
ENSG00000177239	MAN1B1	9	139981379	140003635	protein_coding	11253	MAN1B1	19	15.28	18	3.06282937582e-13	4.71666e-07	xQTLServer_eQTLs:GTEx/v8/Brain_Frontal_Cortex_BA9:GTEx/v8/Brain_Putamen_basal_ganglia	No	NA	4.26753e-09	9:139980417_T_C	106
ENSG00000176978	DPP7	9	140004994	140009629	protein_coding	29952	DPP7	8	15.28	23	7.47295590449e-17	1.09756e-09	eQTLcatalogue/BrainSeq_ge_brain:PsychENCODE_eQTLs:xQTLServer_eQTLs:CMC_SVA_cis:CMC_NoSVA_cis:GTEx/v8/Brain_Anterior_cingulate_cortex_BA24:GTEx/v8/Brain_Cerebellar_Hemisphere:GTEx/v8/Brain_Cerebellum:GTEx/v8/Brain_Cortex:GTEx/v8/Brain_Frontal_Cortex_BA9:GTEx/v8/Brain_Hippocampus:GTEx/v8/Brain_Hypothalamus	No	NA	4.26753e-09	9:139980417_T_C	106
ENSG00000176884	GRIN1	9	140032842	140063207	protein_coding	2902	GRIN1	0	0	0	NA	NA	NA	Yes	Promoter_anchored_loops	1.39623e-06	9:139980417_T_C	106
ENSG00000176248	ANAPC2	9	140069236	140082989	protein_coding	29882	ANAPC2	0	0	0	NA	NA	NA	Yes	Promoter_anchored_loops	8.38864e-05	9:139980417_T_C	106
ENSG00000176101	SSNA1	9	140083099	140084822	protein_coding	8636	SSNA1	0	0	0	NA	NA	NA	Yes	Promoter_anchored_loops	8.38864e-05	9:139980417_T_C	106
ENSG00000176058	TPRN	9	140086069	140098645	protein_coding	286262	TPRN	0	0	0	NA	NA	NA	Yes	Promoter_anchored_loops	8.70259e-09	9:139980417_T_C	106
ENSG00000187713	TMEM203	9	140098534	140100090	protein_coding	94107	TMEM203	0	0	0	NA	NA	NA	Yes	Promoter_anchored_loops	8.70259e-09	9:139980417_T_C	106
ENSG00000188566	NDOR1	9	140100147	140111461	protein_coding	27158	NDOR1	0	0	0	NA	NA	NA	Yes	Promoter_anchored_loops	8.70259e-09	9:139980417_T_C	106
ENSG00000212864	RNF208	9	140114707	140116033	protein_coding	727800	RNF208	0	0	0	NA	NA	NA	Yes	Promoter_anchored_loops	8.38864e-05	9:139980417_T_C	106
ENSG00000197191	C9orf169	9	140119087	140120763	protein_coding	375791	CYSRT1	0	0	0	NA	NA	NA	Yes	Promoter_anchored_loops	8.38864e-05	9:139980417_T_C	106
ENSG00000233198	RNF224	9	140122018	140124090	protein_coding	643596	RNF224	0	0	0	NA	NA	NA	Yes	Promoter_anchored_loops	8.38864e-05	9:139980417_T_C	106
ENSG00000198569	SLC34A3	9	140125209	140131006	protein_coding	142680	SLC34A3	0	0	0	NA	NA	NA	Yes	Promoter_anchored_loops	8.38864e-05	9:139980417_T_C	106
ENSG00000188229	TUBB4B	9	140135665	140138159	protein_coding	10383	TUBB4B	0	0	0	NA	NA	NA	Yes	Promoter_anchored_loops	8.38864e-05	9:139980417_T_C	106
ENSG00000188163	FAM166A	9	140138036	140142222	protein_coding	401565	FAM166A	0	0	0	NA	NA	NA	Yes	Promoter_anchored_loops	1.48286e-08	9:139980417_T_C	106
ENSG00000197768	C9orf173	9	140145713	140147934	protein_coding	441476	STPG3	0	0	0	NA	NA	NA	Yes	Promoter_anchored_loops	1.48286e-08	9:139980417_T_C	106
ENSG00000188986	NELFB	9	140149625	140167998	protein_coding	25920	NELFB	0	0	0	NA	NA	NA	Yes	Promoter_anchored_loops	1.48286e-08	9:139980417_T_C	106
ENSG00000169740	ZNF32	10	44139307	44144304	protein_coding	7580	ZNF32	1	2.476	1	0.000715231	0.0442202947107892	PsychENCODE_eQTLs	No	NA	8.5838e-07	rs34966945	108
ENSG00000107562	CXCL12	10	44793038	44881941	protein_coding	6387	CXCL12	0	0	0	NA	NA	NA	Yes	Promoter_anchored_loops	2.34292e-07	rs34966945	108
ENSG00000128805	ARHGAP22	10	49654077	49864310	protein_coding	58504	ARHGAP22	0	0	60	3.82425359724454e-05	0.0411869833842288	BRAINEAC/SNIG	No	NA	4.2516e-13	rs61848153;rs78086686;rs61850683;rs34062275	109
ENSG00000128815	WDFY4	10	49892921	50191001	protein_coding	57705	WDFY4	0	0	4	0.000132695	0.0107648741933066	PsychENCODE_eQTLs	No	NA	2.99374e-14	rs12246766;rs34062275;rs61850683;rs2250349	109
ENSG00000165633	VSTM4	10	50222290	50323554	protein_coding	196740	VSTM4	152	14.05	46	7.91649e-08	1.28252449703996e-05	PsychENCODE_eQTLs:CMC_SVA_cis	No	NA	2.7368e-15	rs61848153;rs2250349;rs61850683;rs78086686;rs34062275;rs12246766	109
ENSG00000172538	FAM170B	10	50339199	50342053	protein_coding	170370	FAM170B	20	15.06	124	3.59769e-06	0.000432274906197791	PsychENCODE_eQTLs:GTEx/v8/Brain_Spinal_cord_cervical_c-1	No	NA	4.11866e-15	rs34062275;rs78086686;rs61848153;rs61850683;rs2250349;rs12246766	109
ENSG00000204161	C10orf128	10	50362773	50396630	protein_coding	170371	C10orf128	17	19.14	0	NA	NA	NA	No	NA	1.33693e-13	rs34062275;rs78086686;rs61848153;rs61850683;rs12246766;rs2250349	109
ENSG00000198408	MGEA5	10	103544200	103578696	protein_coding	10724	MGEA5	0	0	5	NA	0.049	CMC_SVA_cis	No	NA	2.96806e-10	rs10786679;rs7902306	110
ENSG00000166197	NOLC1	10	103911933	103923627	protein_coding	9221	NOLC1	0	0	0	NA	NA	NA	Yes	Promoter_anchored_loops	5.87993e-12	rs11591780;rs7899004:rs11591780:rs10786679;rs7902306	110
ENSG00000119915	ELOVL3	10	103986085	103989346	protein_coding	83401	ELOVL3	0	0	0	NA	NA	NA	Yes	Hippocampus	7.18463e-11	rs10786679;rs7902306:rs7902306:rs11591780;rs7899004	110
ENSG00000107859	PITX3	10	103989943	104001231	protein_coding	5309	PITX3	0	0	0	NA	NA	NA	Yes	Promoter_anchored_loops	2.94547e-12	rs10786679;rs7902306:rs7899004:rs10786679:rs10786679;rs7902306;rs7899004:rs11591780;rs7899004	110
ENSG00000107862	GBF1	10	104005289	104142656	protein_coding	8729	GBF1	0	0	0	NA	NA	NA	Yes	Promoter_anchored_loops	2.94547e-12	rs10786679;rs7902306:rs7899004:rs10786679:rs10786679;rs7902306;rs7899004:rs11591780;rs7899004	110
ENSG00000059915	PSD	10	104162376	104181296	protein_coding	5662	PSD	0	0	1	9.24774e-05	0.0311521	GTEx/v8/Brain_Cerebellum	Yes	Promoter_anchored_loops	5.87993e-12	rs10786679;rs7902306;rs11591780;rs7899004:rs11591780:rs10786679	110
ENSG00000107872	FBXL15	10	104178946	104182893	protein_coding	79176	FBXL15	0	0	0	NA	NA	NA	Yes	Promoter_anchored_loops	5.87993e-12	rs11591780;rs7899004:rs11591780:rs10786679;rs7902306:rs7902306	110
ENSG00000107874	CUEDC2	10	104183002	104192418	protein_coding	79004	CUEDC2	0	0	0	NA	NA	NA	Yes	Promoter_anchored_loops	1.01995e-08	rs3736922:rs1004467	110
ENSG00000138111	TMEM180	10	104221149	104236802	protein_coding	79847	MFSD13A	59	15.95	365	3.63652e-33	4.09168e-26	eQTLcatalogue/BrainSeq_ge_brain:PsychENCODE_eQTLs:CMC_SVA_cis:CMC_NoSVA_cis:GTEx/v8/Brain_Anterior_cingulate_cortex_BA24:GTEx/v8/Brain_Caudate_basal_ganglia:GTEx/v8/Brain_Cerebellar_Hemisphere:GTEx/v8/Brain_Cerebellum:GTEx/v8/Brain_Cortex:GTEx/v8/Brain_Frontal_Cortex_BA9:GTEx/v8/Brain_Hippocampus:GTEx/v8/Brain_Hypothalamus:GTEx/v8/Brain_Nucleus_accumbens_basal_ganglia:GTEx/v8/Brain_Putamen_basal_…	Yes	Promoter_anchored_loops	2.94547e-12	rs11591780;rs7899004;rs10786679;rs7902306;rs7917772;rs3736922;rs45516493;rs1004467:rs78014000:rs3736922	110
ENSG00000138107	ACTR1A	10	104238986	104262482	protein_coding	10121	ACTR1A	86	17.87	343	8.33331e-13	2.56567123065397e-08	PsychENCODE_eQTLs:CMC_SVA_cis:GTEx/v8/Brain_Amygdala:GTEx/v8/Brain_Caudate_basal_ganglia:GTEx/v8/Brain_Hypothalamus:GTEx/v8/Brain_Putamen_basal_ganglia:GTEx/v8/Brain_Spinal_cord_cervical_c-1	Yes	Promoter_anchored_loops	2.94547e-12	rs11591780;rs7899004;rs10786679;rs7902306;rs7917772;rs3736922;rs45516493;rs7899004:rs7899004:rs10786679;rs7899004:rs10786679	110
ENSG00000107882	SUFU	10	104263744	104393292	protein_coding	51684	SUFU	175	19.88	250	6.25849e-06	0.00195474	PsychENCODE_eQTLs:CMC_SVA_cis:GTEx/v8/Brain_Hippocampus:GTEx/v8/Brain_Nucleus_accumbens_basal_ganglia	Yes	Promoter_anchored_loops	2.94547e-12	rs10786679;rs7902306;rs11591780;rs7899004;rs45516493;rs7917772;rs7899004:rs7899004:rs10786679;rs7899004:rs10786679	110
ENSG00000171206	TRIM8	10	104404253	104418164	protein_coding	81603	TRIM8	16	20.6	76	4.17621515394e-10	0.00096059946877268	PsychENCODE_eQTLs:xQTLServer_eQTLs:GTEx/v8/Brain_Anterior_cingulate_cortex_BA24	Yes	Promoter_anchored_loops	5.87993e-12	rs7902306;rs7899004;rs10786679;rs45516493;rs11591780;rs7917772	110
ENSG00000138175	ARL3	10	104433488	104474164	protein_coding	403	ARL3	12	15.18	465	2.5390930288e-10	3.19339e-05	PsychENCODE_eQTLs:xQTLServer_eQTLs:CMC_SVA_cis:CMC_NoSVA_cis:GTEx/v8/Brain_Cerebellar_Hemisphere:GTEx/v8/Brain_Cerebellum:GTEx/v8/Brain_Cortex	No	NA	5.87993e-12	rs7902306;rs45516493;rs7899004;rs7917772;rs11591780;rs10786679;rs1004467;rs3736922;rs79780963	110
ENSG00000156398	SFXN2	10	104474295	104503249	protein_coding	118980	SFXN2	3	15.18	19	2.32874e-06	3.55276e-05	GTEx/v8/Brain_Anterior_cingulate_cortex_BA24:GTEx/v8/Brain_Cerebellar_Hemisphere:GTEx/v8/Brain_Cortex	No	NA	1.05533e-10	rs7902306;rs7899004;rs7917772;rs10786679	110
ENSG00000166272	WBP1L	10	104503727	104576021	protein_coding	54838	WBP1L	8	4.978	266	NA	0.009	CMC_SVA_cis:CMC_NoSVA_cis	Yes	Promoter_anchored_loops:Hippocampus	2.94547e-12	rs1004467;rs45516493;rs10786679;rs7902306;rs7899004;rs3736922;rs78014000;rs3736922:rs1004467:rs78014000	110
ENSG00000148795	CYP17A1	10	104590288	104597290	protein_coding	1586	CYP17A1	10	5.056	0	NA	NA	NA	Yes	Promoter_anchored_loops	4.56776e-10	rs45516493;rs1004467;rs78014000;rs7917772	110
ENSG00000166275	C10orf32	10	104613980	104624718	protein_coding	119032	BORCS7	22	11.72	512	0	0	eQTLcatalogue/BrainSeq_ge_brain:PsychENCODE_eQTLs:xQTLServer_eQTLs:CMC_SVA_cis:CMC_NoSVA_cis:BRAINEAC/FCTX:BRAINEAC/aveALL:GTEx/v8/Brain_Anterior_cingulate_cortex_BA24:GTEx/v8/Brain_Caudate_basal_ganglia:GTEx/v8/Brain_Cerebellar_Hemisphere:GTEx/v8/Brain_Cerebellum:GTEx/v8/Brain_Cortex:GTEx/v8/Brain_Frontal_Cortex_BA9:GTEx/v8/Brain_Hippocampus:GTEx/v8/Brain_Hypothalamus:GTEx/v8/Brain_Nucleus_accum…	Yes	Promoter_anchored_loops	5.87993e-12	rs1004467;rs78014000;rs3736922;rs11591780;rs7899004;rs10786679;rs7902306;rs7917772;rs45516493;rs7899004:rs11591780:rs10786679;rs7902306:rs7899004:rs10786679;rs7899004:rs45516493:rs1004467:rs3736922	110
ENSG00000270316	C10orf32-ASMT	10	104614029	104661656	protein_coding	100528007	BORCS7	54	14.9	115	2.3847283833014e-07	8.79293469597684e-05	BRAINEAC/CRBL:BRAINEAC/FCTX:BRAINEAC/THAL:BRAINEAC/aveALL	Yes	Promoter_anchored_loops	5.87993e-12	rs1004467;rs78014000;rs3736922;rs11591780;rs7899004:rs11591780:rs10786679;rs7902306:rs7899004:rs10786679;rs7902306;rs7899004:rs45516493:rs1004467:rs3736922	110
ENSG00000214435	AS3MT	10	104629273	104661656	protein_coding	57412	AS3MT	44	14.9	413	0	0	PsychENCODE_eQTLs:xQTLServer_eQTLs:CMC_SVA_cis:CMC_NoSVA_cis:BRAINEAC/CRBL:BRAINEAC/FCTX:BRAINEAC/THAL:BRAINEAC/aveALL:GTEx/v8/Brain_Amygdala:GTEx/v8/Brain_Anterior_cingulate_cortex_BA24:GTEx/v8/Brain_Caudate_basal_ganglia:GTEx/v8/Brain_Cerebellar_Hemisphere:GTEx/v8/Brain_Cerebellum:GTEx/v8/Brain_Cortex:GTEx/v8/Brain_Frontal_Cortex_BA9:GTEx/v8/Brain_Hippocampus:GTEx/v8/Brain_Hypothalamus:GTEx/v8/…	No	NA	5.87993e-12	rs3736922;rs78014000;rs1004467;rs11591780;rs7899004;rs10786679;rs7902306;rs7917772	110
ENSG00000148842	CNNM2	10	104678050	104849978	protein_coding	54805	CNNM2	124	15.46	372	3.34154e-11	8.51169302074968e-09	PsychENCODE_eQTLs:CMC_SVA_cis:CMC_NoSVA_cis:GTEx/v8/Brain_Caudate_basal_ganglia:GTEx/v8/Brain_Cerebellum:GTEx/v8/Brain_Frontal_Cortex_BA9	Yes	Promoter_anchored_loops	2.94547e-12	rs3736922;rs1004467;rs78014000;rs79780963;rs10786679;rs7902306;rs7899004;rs45516493;rs1004467:rs3736922:rs78014000	110
ENSG00000076685	NT5C2	10	104845940	104953056	protein_coding	22978	NT5C2	92	13.5	134	1.07686e-10	2.58490498306116e-08	PsychENCODE_eQTLs:CMC_SVA_cis:CMC_NoSVA_cis:BRAINEAC/MEDU:GTEx/v8/Brain_Cerebellum:GTEx/v8/Brain_Cortex:GTEx/v8/Brain_Hippocampus	No	NA	4.56776e-10	rs3736922;rs78014000;rs1004467;rs79780963;rs45516493;rs7902306	110
ENSG00000235376	RPEL1	10	105005644	105007773	protein_coding	729020	RPEL1	0	0	0	NA	NA	NA	Yes	Promoter_anchored_loops	2.74247e-09	rs7902306:rs7899004;rs7917772:rs3736922:rs1004467:rs78014000:rs79780963	110
ENSG00000148798	INA	10	105036920	105050108	protein_coding	9118	INA	1	1.516	122	1.58418e-12	4.66056719793489e-10	PsychENCODE_eQTLs:CMC_SVA_cis:CMC_NoSVA_cis	No	NA	2.40959e-10	rs1004467;rs45516493;rs78014000;rs79780963	110
ENSG00000156374	PCGF6	10	105062553	105110891	protein_coding	84108	PCGF6	3	7.308	0	NA	NA	NA	No	NA	3.96772e-07	rs1004467;rs78014000	110
ENSG00000148835	TAF5	10	105127724	105148822	protein_coding	6877	TAF5	0	0	0	NA	NA	NA	Yes	Promoter_anchored_loops	2.40959e-10	rs45516493:rs1004467:rs78014000:rs3736922	110
ENSG00000173915	USMG5	10	105148798	105156223	protein_coding	84833	USMG5	1	0.045	0	NA	NA	NA	No	NA	1.21389e-06	rs78014000	110
ENSG00000148843	PDCD11	10	105156405	105206049	protein_coding	22984	PDCD11	1	0.045	0	NA	NA	NA	No	NA	1.21389e-06	rs78014000	110
ENSG00000138172	CALHM2	10	105206543	105212660	protein_coding	51063	CALHM2	0	0	2	3.27327e-05	0.00444320444911525	PsychENCODE_eQTLs:GTEx/v8/Brain_Putamen_basal_ganglia	No	NA	4.07405e-07	rs78014000;rs1004467	110
ENSG00000185933	CALHM1	10	105213144	105218645	protein_coding	255022	CALHM1	0	0	1	0.000158464	0.0125462245953657	PsychENCODE_eQTLs	No	NA	4.07405e-07	rs78014000	110
ENSG00000183128	CALHM3	10	105232561	105238997	protein_coding	119395	CALHM3	0	0	0	NA	NA	NA	Yes	Promoter_anchored_loops	1.21389e-06	rs78014000	110
ENSG00000107902	LHPP	10	126150403	126306457	protein_coding	64077	LHPP	37	11.54	145	5.02121063279e-13	2.79193e-07	PsychENCODE_eQTLs:xQTLServer_eQTLs:CMC_SVA_cis:CMC_NoSVA_cis:GTEx/v8/Brain_Anterior_cingulate_cortex_BA24:GTEx/v8/Brain_Caudate_basal_ganglia:GTEx/v8/Brain_Cerebellar_Hemisphere:GTEx/v8/Brain_Cerebellum:GTEx/v8/Brain_Frontal_Cortex_BA9:GTEx/v8/Brain_Hippocampus:GTEx/v8/Brain_Hypothalamus:GTEx/v8/Brain_Nucleus_accumbens_basal_ganglia:GTEx/v8/Brain_Putamen_basal_ganglia:GTEx/v8/Brain_Spinal_cord_ce…	No	NA	1.47737e-55	rs12767700;rs12359823;rs11245315;rs2061071;rs4962672;rs3740536;rs2272005;rs10901821;rs10901814;rs11245390	111
ENSG00000189319	FAM53B	10	126307861	126432838	protein_coding	9679	FAM53B	131	21.1	45	7.42089e-06	0.000932553187890991	PsychENCODE_eQTLs:CMC_NoSVA_cis:GTEx/v8/Brain_Frontal_Cortex_BA9	Yes	Promoter_anchored_loops:Hippocampus	1.47737e-55	rs2061071;rs4962672;rs3740536;rs11245315;rs11245389;rs2559517;rs7894089;rs2272005;rs61872096;rs10901821;rs10901814;rs11245390;rs12359823:rs12767700:rs3740536:rs4962672:rs2061071:rs11245389;rs4962672:rs2559517:rs7894089:rs7894089;rs4962672:rs2272005:rs11245389:rs61872096:rs10901821;rs3740536:rs10901821	111
ENSG00000203791	METTL10	10	126436718	126480439	protein_coding	399818	METTL10	72	21.1	241	2.1505e-57	5.9329530999132e-54	eQTLcatalogue/BrainSeq_ge_brain:PsychENCODE_eQTLs:xQTLServer_eQTLs:CMC_SVA_cis:CMC_NoSVA_cis:BRAINEAC/HIPP:GTEx/v8/Brain_Amygdala:GTEx/v8/Brain_Anterior_cingulate_cortex_BA24:GTEx/v8/Brain_Caudate_basal_ganglia:GTEx/v8/Brain_Cerebellum:GTEx/v8/Brain_Cortex:GTEx/v8/Brain_Frontal_Cortex_BA9:GTEx/v8/Brain_Hippocampus:GTEx/v8/Brain_Hypothalamus:GTEx/v8/Brain_Nucleus_accumbens_basal_ganglia:GTEx/v8/Br…	No	NA	1.47737e-55	rs10901814;rs10901821;rs11245389;rs7894089;rs4962672;rs2061071;rs2559517;rs2272005;rs11245390;rs12767700;rs12359823;rs61872096;rs3740536;rs2247727;rs7907868;rs2683592;rs11245315	111
ENSG00000165660	FAM175B	10	126490354	126525239	protein_coding	23172	FAM175B	39	11.55	0	NA	NA	NA	No	NA	1.74755e-54	rs10901821;rs10901814;rs7894089;rs11245389;rs4962672;rs11245390;rs61872096;rs2272005;rs2559517	111
ENSG00000019995	ZRANB1	10	126630692	126676758	protein_coding	54764	ZRANB1	0	0	19	7.14226031667479e-07	0.00127874899010479	BRAINEAC/HIPP	No	NA	3.67977e-17	rs12767700;rs12359823	111
ENSG00000154485	MMP21	10	127455022	127464390	protein_coding	118856	MMP21	0	0	0	NA	NA	NA	Yes	Promoter_anchored_loops	1.44081e-43	rs11245389;rs4962672:rs10901814:rs2247727;rs7907868:rs2247727:rs7907868:rs2559517	111
ENSG00000110315	RNF141	11	10533225	10562777	protein_coding	50862	RNF141	0	0	13	2.76536e-07	4.09475264245824e-05	PsychENCODE_eQTLs	No	NA	4.22752e-12	rs7940646;rs10770131;rs12363520	112
ENSG00000072952	MRVI1	11	10594638	10715535	protein_coding	10335	MRVI1	34	17.09	0	NA	NA	NA	No	NA	2.28281e-12	rs7940646;rs12363520;rs10770131	112
ENSG00000052850	ALX4	11	44281994	44331716	protein_coding	60529	ALX4	31	24.5	0	NA	NA	NA	No	NA	2.33132e-14	rs879238;rs66716358	113
ENSG00000110492	MDK	11	46402306	46405375	protein_coding	4192	MDK	0	0	0	NA	NA	NA	Yes	Promoter_anchored_loops	4.1266e-07	rs75393320	114
ENSG00000180720	CHRM4	11	46406640	46408107	protein_coding	1132	CHRM4	0	0	0	NA	NA	NA	Yes	Promoter_anchored_loops	4.1266e-07	rs75393320	114
ENSG00000180423	HARBI1	11	46624411	46639459	protein_coding	283254	HARBI1	0	0	0	NA	NA	NA	Yes	Promoter_anchored_loops	4.50882e-08	rs75393320	114
ENSG00000175224	ATG13	11	46638826	46696368	protein_coding	9776	ATG13	0	0	0	NA	NA	NA	Yes	Promoter_anchored_loops	4.50882e-08	rs75393320	114
ENSG00000175213	ZNF408	11	46722368	46727462	protein_coding	79797	ZNF408	0	0	41	5.25753e-09	1.01714816364868e-06	PsychENCODE_eQTLs	No	NA	4.50882e-08	rs75393320	114
ENSG00000134569	LRP4	11	46878419	46940193	protein_coding	4038	LRP4	1	9.265	83	8.41027e-15	3.07097984945214e-12	PsychENCODE_eQTLs:CMC_SVA_cis:GTEx/v8/Brain_Caudate_basal_ganglia:GTEx/v8/Brain_Nucleus_accumbens_basal_ganglia:GTEx/v8/Brain_Putamen_basal_ganglia	Yes	Promoter_anchored_loops	4.50882e-08	rs75393320	114
ENSG00000149179	C11orf49	11	46958240	47185936	protein_coding	79096	C11orf49	13	14.74	0	NA	NA	NA	No	NA	5.43786e-06	rs75393320	114
ENSG00000149182	ARFGAP2	11	47185848	47198676	protein_coding	84364	ARFGAP2	2	13.37	0	NA	NA	NA	Yes	Promoter_anchored_loops	4.50882e-08	rs75393320	114
ENSG00000165912	PACSIN3	11	47199076	47207994	protein_coding	29763	PACSIN3	0	0	0	NA	NA	NA	Yes	Promoter_anchored_loops	4.50882e-08	rs75393320	114
ENSG00000134574	DDB2	11	47236493	47260767	protein_coding	1643	DDB2	32	12.11	0	NA	NA	NA	Yes	Promoter_anchored_loops	4.50882e-08	rs75393320	114
ENSG00000134575	ACP2	11	47260853	47270457	protein_coding	53	ACP2	24	14.51	67	1.19845e-11	4.92145e-13	PsychENCODE_eQTLs:GTEx/v8/Brain_Cerebellar_Hemisphere:GTEx/v8/Brain_Cerebellum:GTEx/v8/Brain_Putamen_basal_ganglia	No	NA	4.50882e-08	rs75393320	114
ENSG00000025434	NR1H3	11	47269851	47290396	protein_coding	10062	NR1H3	19	16.18	57	2.25957e-05	0.0107641	PsychENCODE_eQTLs:GTEx/v8/Brain_Anterior_cingulate_cortex_BA24:GTEx/v8/Brain_Hypothalamus:GTEx/v8/Brain_Nucleus_accumbens_basal_ganglia	No	NA	4.50882e-08	rs75393320	114
ENSG00000110514	MADD	11	47290712	47351582	protein_coding	8567	MADD	30	16.18	78	4.13629e-17	6.50357e-13	PsychENCODE_eQTLs:GTEx/v8/Brain_Caudate_basal_ganglia:GTEx/v8/Brain_Cerebellar_Hemisphere:GTEx/v8/Brain_Cerebellum:GTEx/v8/Brain_Cortex	No	NA	4.50882e-08	rs75393320	114
ENSG00000134571	MYBPC3	11	47352957	47374253	protein_coding	4607	MYBPC3	15	10.49	0	NA	NA	NA	No	NA	4.65793e-08	rs75393320	114
ENSG00000066336	SPI1	11	47376411	47400127	protein_coding	6688	SPI1	1	1.126	0	NA	NA	NA	Yes	Promoter_anchored_loops	6.80292e-08	rs75393320	114
ENSG00000165916	PSMC3	11	47440320	47447993	protein_coding	5702	PSMC3	0	0	0	NA	NA	NA	Yes	Promoter_anchored_loops	4.50882e-08	rs75393320	114
ENSG00000165917	RAPSN	11	47459308	47470730	protein_coding	5913	RAPSN	2	31	29	5.57354e-05	0.00504515527644558	PsychENCODE_eQTLs:GTEx/v8/Brain_Frontal_Cortex_BA9	No	NA	7.87462e-08	rs75393320	114
ENSG00000149187	CELF1	11	47487496	47587121	protein_coding	10658	CELF1	1	3.235	0	NA	NA	NA	No	NA	1.08503e-05	rs75393320	114
ENSG00000110536	PTPMT1	11	47586982	47595013	protein_coding	114971	PTPMT1	0	0	35	4.16244e-07	5.97438556468612e-05	PsychENCODE_eQTLs	No	NA	7.87462e-08	rs75393320	114
ENSG00000123444	KBTBD4	11	47593749	47600567	protein_coding	55709	KBTBD4	0	0	13	5.34344e-05	0.00486104284454965	PsychENCODE_eQTLs	No	NA	7.94193e-08	rs75393320	114
ENSG00000196666	FAM180B	11	47608198	47610746	protein_coding	399888	FAM180B	0	0	28	3.75656e-05	5.36864e-05	PsychENCODE_eQTLs:GTEx/v8/Brain_Frontal_Cortex_BA9	No	NA	7.87462e-08	rs75393320	114
ENSG00000109919	MTCH2	11	47638867	47664175	protein_coding	23788	MTCH2	0	0	4	0.000121079	9.46114e-15	GTEx/v8/Brain_Cortex	No	NA	6.80292e-08	rs75393320	114
ENSG00000149177	PTPRJ	11	48002113	48189670	protein_coding	5795	PTPRJ	0	0	4	3.46573e-05	0.00331622582433348	PsychENCODE_eQTLs:CMC_SVA_cis	No	NA	1.08503e-05	rs75393320	114
ENSG00000149806	FAU	11	64888100	64889945	protein_coding	2197	FAU	0	0	0	NA	NA	NA	Yes	Promoter_anchored_loops	1.52587e-06	rs3814738	115
ENSG00000149792	MRPL49	11	64889655	64894843	protein_coding	740	MRPL49	0	0	0	NA	NA	NA	Yes	Promoter_anchored_loops	1.52587e-06	rs3814738	115
ENSG00000204710	SPDYC	11	64937625	64940715	protein_coding	387778	SPDYC	0	0	0	NA	NA	NA	Yes	Promoter_anchored_loops	3.39176e-06	rs3814738	115
ENSG00000254614	AP003068.23	11	64945077	64949305	protein_coding	728975	LOC728975	0	0	0	NA	NA	NA	Yes	Promoter_anchored_loops	3.39176e-06	rs3814738	115
ENSG00000014216	CAPN1	11	64948037	64979477	protein_coding	823	CAPN1	0	0	0	NA	NA	NA	Yes	Promoter_anchored_loops	3.39176e-06	rs3814738	115
ENSG00000176973	FAM89B	11	65339820	65341669	protein_coding	23625	FAM89B	0	0	0	NA	NA	NA	Yes	Promoter_anchored_loops	9.16459e-09	rs3814738	115
ENSG00000173442	EHBP1L1	11	65343509	65360121	protein_coding	254102	EHBP1L1	0	0	0	NA	NA	NA	Yes	Promoter_anchored_loops	9.16459e-09	rs3814738	115
ENSG00000172922	RNASEH2C	11	65482367	65488418	protein_coding	84153	RNASEH2C	0	0	0	NA	NA	NA	Yes	Promoter_anchored_loops	8.93924e-09	rs3814738	115
ENSG00000172500	FIBP	11	65651212	65656010	protein_coding	9158	FIBP	0	0	0	NA	NA	NA	Yes	Promoter_anchored_loops	4.35737e-09	rs3814738	115
ENSG00000175602	CCDC85B	11	65657875	65659105	protein_coding	11007	CCDC85B	0	0	0	NA	NA	NA	Yes	Promoter_anchored_loops	4.35737e-09	rs3814738	115
ENSG00000175592	FOSL1	11	65659520	65668044	protein_coding	8061	FOSL1	0	0	0	NA	NA	NA	Yes	Promoter_anchored_loops	4.35737e-09	rs3814738	115
ENSG00000175334	BANF1	11	65769550	65771620	protein_coding	8815	BANF1	0	0	0	NA	NA	NA	Yes	Promoter_anchored_loops	4.35737e-09	rs3814738	115
ENSG00000175315	CST6	11	65779312	65780976	protein_coding	1474	CST6	0	0	0	NA	NA	NA	Yes	Promoter_anchored_loops	4.35737e-09	rs3814738	115
ENSG00000175294	CATSPER1	11	65784223	65793988	protein_coding	117144	CATSPER1	0	0	0	NA	NA	NA	Yes	Promoter_anchored_loops	3.741e-06	rs3814738	115
ENSG00000175229	GAL3ST3	11	65809423	65816651	protein_coding	89792	GAL3ST3	0	0	80	2.4379e-05	0.00242636672514777	PsychENCODE_eQTLs	Yes	Promoter_anchored_loops	4.45691e-09	rs3814738	115
ENSG00000087365	SF3B2	11	65818200	65836779	protein_coding	10992	SF3B2	4	12.07	40	8.03314e-06	1.26963e-37	PsychENCODE_eQTLs:GTEx/v8/Brain_Cerebellum	Yes	Promoter_anchored_loops	3.9784e-09	rs3814738	115
ENSG00000175115	PACS1	11	65837834	66012218	protein_coding	55690	PACS1	109	12.22	124	5.77459109977e-14	9.42247e-07	PsychENCODE_eQTLs:xQTLServer_eQTLs:CMC_SVA_cis:GTEx/v8/Brain_Cortex:GTEx/v8/Brain_Frontal_Cortex_BA9:GTEx/v8/Brain_Hippocampus:GTEx/v8/Brain_Hypothalamus	Yes	Promoter_anchored_loops	3.9784e-09	rs3814738	115
ENSG00000174996	KLC2	11	66024765	66035331	protein_coding	64837	KLC2	8	14.66	0	NA	NA	NA	No	NA	4.45691e-09	rs3814738	115
ENSG00000174903	RAB1B	11	66036004	66044963	protein_coding	81876	RAB1B	11	17.48	79	8.87256e-15	3.23329115446721e-12	PsychENCODE_eQTLs	Yes	Promoter_anchored_loops	4.35737e-09	rs3814738	115
ENSG00000174871	CNIH2	11	66045661	66052772	protein_coding	254263	CNIH2	11	22.5	0	NA	NA	NA	No	NA	3.9784e-09	rs3814738	115
ENSG00000174851	YIF1A	11	66052051	66056641	protein_coding	10897	YIF1A	9	22.5	26	8.42249e-05	0.00725073780141573	PsychENCODE_eQTLs	No	NA	3.9784e-09	rs3814738	115
ENSG00000179292	TMEM151A	11	66059341	66064135	protein_coding	256472	TMEM151A	5	22.5	2	NA	0.049	CMC_SVA_cis	No	NA	3.9784e-09	rs3814738	115
ENSG00000174807	CD248	11	66081958	66084515	protein_coding	57124	CD248	0	0	0	NA	NA	NA	Yes	Promoter_anchored_loops	3.9784e-09	rs3814738	115
ENSG00000174791	RIN1	11	66097713	66104311	protein_coding	9610	RIN1	0	0	118	NA	0.009	CMC_SVA_cis	Yes	Promoter_anchored_loops	3.9784e-09	rs3814738	115
ENSG00000174744	BRMS1	11	66104804	66112596	protein_coding	25855	BRMS1	0	0	0	NA	NA	NA	Yes	Promoter_anchored_loops	4.45691e-09	rs3814738	115
ENSG00000174684	B3GNT1	11	66112843	66115163	protein_coding	11041	B4GAT1	0	0	0	NA	NA	NA	Yes	Promoter_anchored_loops	4.45691e-09	rs3814738	115
ENSG00000255468	RP11-867G23.8	11	66115421	66132275	protein_coding	102724064	LOC102724064	0	0	0	NA	NA	NA	Yes	Promoter_anchored_loops	4.45691e-09	rs3814738	115
ENSG00000174669	SLC29A2	11	66129992	66139685	protein_coding	3177	SLC29A2	0	0	0	NA	NA	NA	Yes	Promoter_anchored_loops	8.93924e-09	rs3814738	115
[truncated: 319 more rows]

## Sheet: SI-Data 5
Supplementary Data 5. Genome-wide gene-based association analyses for HIP.
[truncated: 305 more rows]

## Sheet: SI-Data 6
Supplementary Data 6. Mapping of significant HIP loci to genes by all four strategies.
[truncated: 89 more rows]

[truncated: 15 more sheets: SI-Data 7, SI-Data 8A, SI-Data 8B, SI-Data 9A, SI-Data 9B, SI-Data 10, SI-Data 11, SI-Data 12, SI-Data 13, SI-Data 14, SI-Data 15, SI-Data 16, SI-Data 17, SI-Data 18, SI-Data 19]
